# Supplementary material for: N-Benzyl-2-hy­droxy­ethanaminium cyanurate
Source: Acta Crystallogr Sect E Struct Rep Online. 2013 Nov 6;69(Pt 12):o1741–2. doi: 10.1107/S1600536813029383 (PMC3885023; doi:10.1107/S1600536813029383)
Supplement: Supplementary file 1 [file e-69-o1741-sup1.cif]

##############################################################################
#                                                                            #
# This CIF contains the data in a paper accepted for publication in          #
# Acta Crystallographica Section E. It conforms to the requirements of       #
# Notes for Authors for Acta Crystallographica Section E, and has been       #
# peer reviewed under the auspices of the IUCr Commission on Journals.       #
#                                                                            #
# Full details of the Crystallographic Information File format               #
# are given in the paper "The Crystallographic Information File (CIF):       #
# a New Standard Archive File for Crystallography" by S. R. Hall, F. H.      #
# Allen and I. D. Brown [Acta Cryst. (1991), A47, 655-685].                  #
#                                                                            #
# The current version of the core CIF dictionary is obtainable from          #
# ftp://ftp.iucr.org/pub/cif_core.dic.                                       #
#                                                                            #
# Software is freely available for graphical display of the structure(s)     #
# in this CIF. For information consult the CIF software page                 #
# http://www.iucr.org/resources/cif/software.                                #
#                                                                            #
# This file may be used for bona fide research purposes within the           #
# scientific community so long as proper attribution is given to the journal # 
# article from which it was obtained.                                        #
#                                                                            #
##############################################################################
data_I
_audit_creation_method     SHELXL-2013
_database_code_depnum_ccdc_archive     'CCDC 968571'
_chemical_name_systematic     '<i>N</i>-Benzyl-2-hydroxyethanaminium cyanurate'
_chemical_name_common     ?
_chemical_formula_moiety     'C9 H14 N O, C3 H2 N3 O3'
_chemical_formula_sum     'C12 H16 N4 O4'
_chemical_formula_iupac     'C9 H14 N O +, C3 H2 N3 O3 -'
_chemical_formula_weight     280.29
_chemical_melting_point     ?
_shelx_space_group_comment
;
The symmetry employed for this shelxl refinement is uniquely defined
by the following loop, which should always be used as a source of
symmetry information in preference to the above space-group names.
They are only intended as comments.
;
_space_group_crystal_system     monoclinic
_space_group_name_H-M_alt     'C 2/c'
_space_group_name_Hall     '-C 2yc'
loop_
    _space_group_symop_operation_xyz
    'x, y, z'
    '-x, y, -z+1/2'
    'x+1/2, y+1/2, z'
    '-x+1/2, y+1/2, -z+1/2'
    '-x, -y, -z'
    'x, -y, z-1/2'
    '-x+1/2, -y+1/2, -z'
    'x+1/2, -y+1/2, z-1/2'
_cell_length_a     21.0855(3)
_cell_length_b     14.0236(2)
_cell_length_c     10.06260(10)
_cell_angle_alpha     90
_cell_angle_beta     115.4740(10)
_cell_angle_gamma     90
_cell_volume     2686.18(6)
_cell_formula_units_Z     8
_cell_measurement_reflns_used     4964
_cell_measurement_theta_min     2.49
_cell_measurement_theta_max     26.03
_cell_measurement_temperature     298(2)
_exptl_crystal_description     'needle'
_exptl_crystal_colour     'colourless'
_exptl_crystal_size_max     0.467
_exptl_crystal_size_mid     0.123
_exptl_crystal_size_min     0.094
_exptl_crystal_density_diffrn     1.386
_exptl_crystal_density_meas     ?
_exptl_crystal_density_method     ?
_exptl_crystal_F_000     1184
_exptl_absorpt_coefficient_mu     0.106
_exptl_absorpt_correction_type     multi-scan
_exptl_absorpt_process_details     '(SADABS; Bruker, 2012)'
_shelx_estimated_absorpt_T_min     0.952
_shelx_estimated_absorpt_T_max     0.990
_exptl_absorpt_correction_T_min     0.68
_exptl_absorpt_correction_T_max     0.75
_exptl_special_details     ?
_diffrn_ambient_temperature     298(2)
_diffrn_radiation_type     MoK\a
_diffrn_radiation_wavelength     0.71073
_diffrn_radiation_monochromator     graphite
_diffrn_measurement_device_type     'Bruker SMART APEX CCD diffractometer'
_diffrn_measurement_method     '\w-scans'
_diffrn_detector_area_resol_mean     8.333
_diffrn_reflns_number     16557
_diffrn_reflns_av_R_equivalents     0.0409
_diffrn_reflns_theta_min     1.804
_diffrn_reflns_theta_max     26.361
_diffrn_reflns_theta_full     25.242
_diffrn_measured_fraction_theta_max     0.999
_diffrn_measured_fraction_theta_full     0.999
_diffrn_reflns_limit_h_min     -26
_diffrn_reflns_limit_h_max     26
_diffrn_reflns_limit_k_min     -17
_diffrn_reflns_limit_k_max     16
_diffrn_reflns_limit_l_min     -12
_diffrn_reflns_limit_l_max     12
_refine_special_details     ?
_reflns_number_total     2753
_reflns_number_gt     1913
_reflns_threshold_expression     'I > 2\s(I)'
_refine_ls_structure_factor_coef     Fsqd
_refine_ls_matrix_type     full
_refine_ls_R_factor_all     0.0658
_refine_ls_R_factor_gt     0.0402
_refine_ls_wR_factor_gt     0.0953
_refine_ls_wR_factor_ref     0.1145
_refine_ls_goodness_of_fit_ref     1.023
_refine_ls_restrained_S_all     1.023
_refine_ls_number_reflns     2753
_refine_ls_number_parameters     197
_refine_ls_number_restraints     0
_refine_ls_hydrogen_treatment     mixed
_refine_ls_weighting_scheme     calc
_refine_ls_weighting_details
;
 w=1/[\s^2^(Fo^2^)+(0.0505P)^2^+1.1375P]
 where P=(Fo^2^+2Fc^2^)/3
;
_atom_sites_solution_hydrogens     mixed
_atom_sites_solution_primary     direct
_atom_sites_solution_secondary     difmap
_refine_ls_shift/su_max     0.000
_refine_ls_shift/su_mean     0.000
_refine_diff_density_max     0.204
_refine_diff_density_min     -0.166
_refine_ls_extinction_method     SHELXL
_refine_ls_extinction_coef     0.0026(3)
_refine_ls_extinction_expression
                                  'Fc^*^=kFc[1+0.001xFc^2^\l^3^/sin(2\q)]^-1/4^'
loop_
    _atom_type_symbol
    _atom_type_description
    _atom_type_scat_dispersion_real
    _atom_type_scat_dispersion_imag
    _atom_type_scat_source
    'C' 'C' 0.0033 0.0016
                         'International Tables Vol C Tables 4.2.6.8 and 6.1.1.4'
    'H' 'H' 0.0000 0.0000
                         'International Tables Vol C Tables 4.2.6.8 and 6.1.1.4'
    'N' 'N' 0.0061 0.0033
                         'International Tables Vol C Tables 4.2.6.8 and 6.1.1.4'
    'O' 'O' 0.0106 0.0060
                         'International Tables Vol C Tables 4.2.6.8 and 6.1.1.4'
_computing_data_collection     'APEX2 (Bruker, 2012)'
_computing_cell_refinement     'SAINT (Bruker, 2012)'
_computing_data_reduction     'SAINT (Bruker, 2012)'
_computing_structure_solution     'SHELXS97 (Sheldrick, 2008)'
_computing_structure_refinement     'SHELXL97 (Sheldrick, 2008)'
_computing_molecular_graphics
;
ORTEP-3 for Windows (Farrugia, 2012) and DIAMOND (Brandenburg,
2006)
;
_computing_publication_material
                             'SHELXTL (Sheldrick, 2008) and PLATON (Spek, 2009)'
loop_
    _atom_site_type_symbol
    _atom_site_label
    _atom_site_fract_x
    _atom_site_fract_y
    _atom_site_fract_z
    _atom_site_U_iso_or_equiv
    _atom_site_adp_type
    _atom_site_calc_flag
    _atom_site_occupancy
    _atom_site_disorder_assembly
    _atom_site_disorder_group
    N N1 0.35291(6) 0.12658(10) 0.30864(13) 0.0383(3) Uani d 1 . .
    O O2 0.40501(6) 0.13333(10) 0.15312(11) 0.0519(4) Uani d 1 . .
    C C2 0.40936(8) 0.12819(12) 0.28065(16) 0.0368(4) Uani d 1 . .
    N N3 0.47580(7) 0.12493(11) 0.39537(13) 0.0400(4) Uani d 1 . .
    H H3 0.5148(10) 0.1258(12) 0.3762(19) 0.048 Uiso d 1 . .
    C C4 0.48802(8) 0.11770(12) 0.53885(16) 0.0388(4) Uani d 1 . .
    O O4 0.54804(6) 0.11518(10) 0.63875(11) 0.0541(4) Uani d 1 . .
    N N5 0.42916(7) 0.11362(11) 0.56146(14) 0.0408(4) Uani d 1 . .
    H H5 0.4334(9) 0.1104(12) 0.652(2) 0.049 Uiso d 1 . .
    C C6 0.36125(8) 0.12036(11) 0.44990(16) 0.0364(4) Uani d 1 . .
    O O6 0.31188(6) 0.11963(9) 0.48328(13) 0.0506(3) Uani d 1 . .
    O O1 0.22892(6) 0.14867(9) 0.06812(13) 0.0496(3) Uani d 1 . .
    H H1 0.2670(12) 0.1384(15) 0.154(2) 0.074 Uiso d 1 . .
    N N2 0.20910(8) 0.34336(11) 0.13192(16) 0.0455(4) Uani d 1 . .
    H H2A 0.1669(10) 0.3632(13) 0.054(2) 0.055 Uiso d 1 . .
    H H2B 0.2401(10) 0.3266(13) 0.091(2) 0.055 Uiso d 1 . .
    C C7 0.17466(9) 0.17499(14) 0.1081(2) 0.0538(5) Uani d 1 . .
    H H7A 0.1647 0.1220 0.1582 0.065 Uiso calc 1 . .
    H H7B 0.1323 0.1886 0.0198 0.065 Uiso calc 1 . .
    C C8 0.19408(9) 0.26071(13) 0.20647(19) 0.0487(5) Uani d 1 . .
    H H8A 0.1558 0.2766 0.2316 0.058 Uiso calc 1 . .
    H H8B 0.2352 0.2465 0.2969 0.058 Uiso calc 1 . .
    C C9 0.31829(9) 0.40676(12) 0.33215(19) 0.0445(4) Uani d 1 . .
    C C10 0.36875(11) 0.41489(17) 0.2800(2) 0.0652(6) Uani d 1 . .
    H H10 0.3559 0.4333 0.1830 0.078 Uiso calc 1 . .
    C C11 0.43848(12) 0.3958(2) 0.3712(3) 0.0856(8) Uani d 1 . .
    H H11 0.4722 0.4009 0.3351 0.103 Uiso calc 1 . .
    C C12 0.45783(11) 0.3696(2) 0.5138(3) 0.0829(8) Uani d 1 . .
    H H12 0.5047 0.3570 0.5750 0.099 Uiso calc 1 . .
    C C13 0.40907(12) 0.36203(19) 0.5662(2) 0.0805(7) Uani d 1 . .
    H H13 0.4225 0.3441 0.6635 0.097 Uiso calc 1 . .
    C C14 0.33930(10) 0.38063(15) 0.4766(2) 0.0615(6) Uani d 1 . .
    H H14 0.3062 0.3754 0.5143 0.074 Uiso calc 1 . .
    C C15 0.24244(10) 0.42631(13) 0.2327(2) 0.0549(5) Uani d 1 . .
    H H15A 0.2391 0.4828 0.1743 0.066 Uiso calc 1 . .
    H H15B 0.2172 0.4387 0.2918 0.066 Uiso calc 1 . .
loop_
    _atom_site_aniso_label
    _atom_site_aniso_U_11
    _atom_site_aniso_U_22
    _atom_site_aniso_U_33
    _atom_site_aniso_U_12
    _atom_site_aniso_U_13
    _atom_site_aniso_U_23
    N1 0.0261(6) 0.0615(9) 0.0268(7) -0.0001(6) 0.0109(5) -0.0007(6)
    O2 0.0327(6) 0.0998(10) 0.0227(6) 0.0031(6) 0.0116(5) 0.0033(6)
    C2 0.0296(8) 0.0541(10) 0.0249(8) 0.0008(7) 0.0099(6) -0.0006(7)
    N3 0.0254(7) 0.0706(10) 0.0246(7) 0.0000(6) 0.0112(5) 0.0005(6)
    C4 0.0319(8) 0.0575(11) 0.0269(8) -0.0007(7) 0.0126(7) -0.0008(7)
    O4 0.0298(6) 0.1026(11) 0.0256(6) -0.0008(6) 0.0079(5) 0.0018(6)
    N5 0.0328(7) 0.0683(10) 0.0222(7) -0.0014(6) 0.0124(6) 0.0005(6)
    C6 0.0320(8) 0.0486(10) 0.0303(8) -0.0014(7) 0.0148(7) -0.0030(7)
    O6 0.0345(6) 0.0849(10) 0.0386(6) -0.0021(6) 0.0215(5) -0.0028(6)
    O1 0.0426(7) 0.0633(8) 0.0348(7) 0.0070(6) 0.0090(5) 0.0004(6)
    N2 0.0357(8) 0.0533(9) 0.0366(8) 0.0066(7) 0.0052(6) 0.0049(7)
    C7 0.0346(9) 0.0589(12) 0.0596(12) -0.0028(8) 0.0123(8) 0.0033(9)
    C8 0.0418(10) 0.0574(12) 0.0499(10) 0.0061(8) 0.0225(8) 0.0072(8)
    C9 0.0467(10) 0.0429(10) 0.0424(10) -0.0047(8) 0.0179(8) -0.0090(8)
    C10 0.0614(13) 0.0930(16) 0.0436(11) -0.0183(11) 0.0248(10) -0.0094(10)
    C11 0.0518(13) 0.139(2) 0.0730(16) -0.0237(14) 0.0335(12) -0.0226(15)
    C12 0.0456(12) 0.123(2) 0.0627(15) -0.0081(12) 0.0067(11) -0.0152(14)
    C13 0.0634(14) 0.123(2) 0.0427(12) -0.0133(14) 0.0113(11) 0.0012(12)
    C14 0.0524(11) 0.0904(16) 0.0414(10) -0.0084(10) 0.0197(9) -0.0079(10)
    C15 0.0548(11) 0.0468(11) 0.0568(11) 0.0088(9) 0.0180(9) -0.0008(9)
_geom_special_details
;
All e.s.d.'s (except the e.s.d. in the dihedral angle between two l.s. planes)
are estimated using the full covariance matrix. The cell e.s.d.'s are taken
into account individually in the estimation of e.s.d.'s in distances, angles
and torsion angles; correlations between e.s.d.'s in cell parameters are only
used when they are defined by crystal symmetry. An approximate (isotropic)
treatment of cell e.s.d.'s is used for estimating e.s.d.'s involving l.s.
planes.
;
loop_
    _geom_bond_atom_site_label_1
    _geom_bond_atom_site_label_2
    _geom_bond_site_symmetry_2
    _geom_bond_distance
    _geom_bond_publ_flag
    N1 C2 . 1.3361(19) ?
    N1 C6 . 1.3580(19) ?
    O2 C2 . 1.2487(18) ?
    C2 N3 . 1.3807(19) ?
    N3 C4 . 1.3569(19) ?
    N3 H3 . 0.921(19) ?
    C4 O4 . 1.2324(18) ?
    C4 N5 . 1.3559(19) ?
    N5 C6 . 1.392(2) ?
    N5 H5 . 0.879(19) ?
    C6 O6 . 1.2237(18) ?
    O1 C7 . 1.415(2) ?
    O1 H1 . 0.91(2) ?
    N2 C8 . 1.487(2) ?
    N2 C15 . 1.504(2) ?
    N2 H2A . 0.942(19) ?
    N2 H2B . 0.939(19) ?
    C7 C8 . 1.498(3) ?
    C7 H7A . 0.9700 ?
    C7 H7B . 0.9700 ?
    C8 H8A . 0.9700 ?
    C8 H8B . 0.9700 ?
    C9 C14 . 1.375(3) ?
    C9 C10 . 1.379(3) ?
    C9 C15 . 1.503(2) ?
    C10 C11 . 1.384(3) ?
    C10 H10 . 0.9300 ?
    C11 C12 . 1.363(3) ?
    C11 H11 . 0.9300 ?
    C12 C13 . 1.346(3) ?
    C12 H12 . 0.9300 ?
    C13 C14 . 1.380(3) ?
    C13 H13 . 0.9300 ?
    C14 H14 . 0.9300 ?
    C15 H15A . 0.9700 ?
    C15 H15B . 0.9700 ?
loop_
    _geom_angle_atom_site_label_1
    _geom_angle_atom_site_label_2
    _geom_angle_atom_site_label_3
    _geom_angle_site_symmetry_1
    _geom_angle_site_symmetry_3
    _geom_angle
    _geom_angle_publ_flag
    C2 N1 C6 . . 119.72(13) ?
    O2 C2 N1 . . 122.64(14) ?
    O2 C2 N3 . . 117.44(14) ?
    N1 C2 N3 . . 119.92(13) ?
    C4 N3 C2 . . 123.52(13) ?
    C4 N3 H3 . . 116.4(11) ?
    C2 N3 H3 . . 120.0(11) ?
    O4 C4 N5 . . 123.70(14) ?
    O4 C4 N3 . . 121.90(14) ?
    N5 C4 N3 . . 114.39(14) ?
    C4 N5 C6 . . 124.08(13) ?
    C4 N5 H5 . . 119.0(11) ?
    C6 N5 H5 . . 116.8(11) ?
    O6 C6 N1 . . 123.05(14) ?
    O6 C6 N5 . . 118.67(14) ?
    N1 C6 N5 . . 118.28(13) ?
    C7 O1 H1 . . 105.3(14) ?
    C8 N2 C15 . . 113.71(14) ?
    C8 N2 H2A . . 108.8(11) ?
    C15 N2 H2A . . 109.5(11) ?
    C8 N2 H2B . . 111.4(12) ?
    C15 N2 H2B . . 106.1(11) ?
    H2A N2 H2B . . 107.0(15) ?
    O1 C7 C8 . . 111.87(14) ?
    O1 C7 H7A . . 109.2 ?
    C8 C7 H7A . . 109.2 ?
    O1 C7 H7B . . 109.2 ?
    C8 C7 H7B . . 109.2 ?
    H7A C7 H7B . . 107.9 ?
    N2 C8 C7 . . 110.42(14) ?
    N2 C8 H8A . . 109.6 ?
    C7 C8 H8A . . 109.6 ?
    N2 C8 H8B . . 109.6 ?
    C7 C8 H8B . . 109.6 ?
    H8A C8 H8B . . 108.1 ?
    C14 C9 C10 . . 118.30(18) ?
    C14 C9 C15 . . 121.32(17) ?
    C10 C9 C15 . . 120.38(17) ?
    C9 C10 C11 . . 120.35(19) ?
    C9 C10 H10 . . 119.8 ?
    C11 C10 H10 . . 119.8 ?
    C12 C11 C10 . . 120.1(2) ?
    C12 C11 H11 . . 119.9 ?
    C10 C11 H11 . . 119.9 ?
    C13 C12 C11 . . 120.0(2) ?
    C13 C12 H12 . . 120.0 ?
    C11 C12 H12 . . 120.0 ?
    C12 C13 C14 . . 120.6(2) ?
    C12 C13 H13 . . 119.7 ?
    C14 C13 H13 . . 119.7 ?
    C9 C14 C13 . . 120.62(19) ?
    C9 C14 H14 . . 119.7 ?
    C13 C14 H14 . . 119.7 ?
    C9 C15 N2 . . 111.28(14) ?
    C9 C15 H15A . . 109.4 ?
    N2 C15 H15A . . 109.4 ?
    C9 C15 H15B . . 109.4 ?
    N2 C15 H15B . . 109.4 ?
    H15A C15 H15B . . 108.0 ?
loop_
    _geom_torsion_atom_site_label_1
    _geom_torsion_atom_site_label_2
    _geom_torsion_atom_site_label_3
    _geom_torsion_atom_site_label_4
    _geom_torsion_site_symmetry_1
    _geom_torsion_site_symmetry_2
    _geom_torsion_site_symmetry_3
    _geom_torsion_site_symmetry_4
    _geom_torsion
    _geom_torsion_publ_flag
    C6 N1 C2 O2 . . . . 179.62(16) ?
    C6 N1 C2 N3 . . . . -0.9(2) ?
    O2 C2 N3 C4 . . . . -178.86(16) ?
    N1 C2 N3 C4 . . . . 1.7(3) ?
    C2 N3 C4 O4 . . . . -179.83(16) ?
    C2 N3 C4 N5 . . . . 0.2(2) ?
    O4 C4 N5 C6 . . . . 177.24(17) ?
    N3 C4 N5 C6 . . . . -2.7(2) ?
    C2 N1 C6 O6 . . . . 179.16(15) ?
    C2 N1 C6 N5 . . . . -1.5(2) ?
    C4 N5 C6 O6 . . . . -177.10(16) ?
    C4 N5 C6 N1 . . . . 3.5(2) ?
    C15 N2 C8 C7 . . . . -168.71(14) ?
    O1 C7 C8 N2 . . . . 59.3(2) ?
    C14 C9 C10 C11 . . . . 0.8(3) ?
    C15 C9 C10 C11 . . . . -179.3(2) ?
    C9 C10 C11 C12 . . . . -0.6(4) ?
    C10 C11 C12 C13 . . . . 0.2(4) ?
    C11 C12 C13 C14 . . . . -0.1(4) ?
    C10 C9 C14 C13 . . . . -0.7(3) ?
    C15 C9 C14 C13 . . . . 179.37(19) ?
    C12 C13 C14 C9 . . . . 0.4(4) ?
    C14 C9 C15 N2 . . . . -101.8(2) ?
    C10 C9 C15 N2 . . . . 78.3(2) ?
    C8 N2 C15 C9 . . . . 74.5(2) ?
loop_
    _geom_hbond_atom_site_label_D
    _geom_hbond_atom_site_label_H
    _geom_hbond_atom_site_label_A
    _geom_hbond_site_symmetry_A
    _geom_hbond_distance_DH
    _geom_hbond_distance_HA
    _geom_hbond_distance_DA
    _geom_hbond_angle_DHA
    N3 H3 O2 2_655 0.921(19) 1.841(19) 2.7609(17) 176.5(16)
    N5 H5 O4 2_656 0.879(19) 1.97(2) 2.8434(17) 172.9(17)
    O1 H1 N1 . 0.91(2) 1.82(2) 2.7103(17) 169(2)
    N2 H2A O2 7 0.942(19) 1.979(19) 2.8612(17) 155.2(16)
    N2 H2B O1 7 0.939(19) 2.003(19) 2.835(2) 146.6(16)
_shelx_hkl_checksum     25475
_shelx_hkl_file
;
  -2   0   0    8.06    0.17
   2   0   0    7.67    0.17
  -2   0   0    8.04    0.17
   4   0   0    0.20    0.05
  -4   0   0    0.12    0.04
   4   0   0    0.16    0.06
   4   0   0    0.14    0.04
  -4   0   0    0.11    0.05
   6   0   0    0.81    0.09
   6   0   0    0.68    0.08
   6   0   0    0.88    0.11
  -6   0   0    0.73    0.07
  -8   0   0   37.39    0.79
   8   0   0   38.07    0.85
   8   0   0   37.78    0.79
   8   0   0   38.03    0.85
  10   0   0    1.46    0.16
 -10   0   0    1.24    0.12
  10   0   0    1.45    0.14
  10   0   0    1.44    0.13
 -12   0   0    2.14    0.17
  12   0   0    2.03    0.18
  12   0   0    2.04    0.20
  12   0   0    2.32    0.19
  14   0   0    0.12    0.09
 -14   0   0    0.11    0.07
  14   0   0    0.38    0.13
  14   0   0   -0.04    0.06
  16   0   0    0.16    0.12
 -16   0   0    0.15    0.08
  16   0   0    0.24    0.10
  16   0   0    0.29    0.13
  18   0   0    4.39    0.31
 -18   0   0    4.06    0.29
  18   0   0    3.97    0.31
  18   0   0    4.09    0.32
 -20   0   0    0.50    0.16
  20   0   0    0.37    0.14
  20   0   0    0.60    0.18
  20   0   0    0.53    0.17
  22   0   0    2.78    0.31
 -22   0   0    2.63    0.28
  22   0   0    3.11    0.33
  22   0   0    2.98    0.31
  -1  -1   0   61.54    0.99
   1  -1   0   60.32    1.00
  -1  -1   0   59.20    1.00
   1  -1   0   58.72    1.01
   1   1   0   60.72    1.03
  -1   1   0   61.47    0.99
  -3  -1   0   13.55    0.28
   3  -1   0   14.18    0.32
   3  -1   0   14.00    0.30
  -3  -1   0   13.98    0.30
   3  -1   0   13.21    0.30
   3   1   0   13.47    0.28
  -3   1   0   13.60    0.29
   3   1   0   13.71    0.32
   5  -1   0    0.42    0.07
   5  -1   0    0.57    0.08
   5  -1   0    0.55    0.09
  -5  -1   0    0.53    0.07
   5   1   0    0.57    0.07
   5   1   0    0.50    0.07
   5   1   0    0.38    0.09
  -5   1   0    0.42    0.06
  -7  -1   0    3.72    0.17
   7  -1   0    3.69    0.18
   7  -1   0    3.72    0.18
   7  -1   0    3.79    0.19
  -7   1   0    3.78    0.17
   7   1   0    3.81    0.18
   7   1   0    3.67    0.20
   7   1   0    3.66    0.16
   9  -1   0    5.23    0.25
   9  -1   0    5.26    0.25
  -9  -1   0    4.61    0.22
   9  -1   0    4.86    0.23
  -9   1   0    4.62    0.21
   9   1   0    4.92    0.26
   9   1   0    4.92    0.23
   9   1   0    4.88    0.21
  11  -1   0    0.71    0.12
  11  -1   0    0.64    0.12
  11  -1   0    0.70    0.12
 -11  -1   0    0.48    0.09
 -11   1   0    0.63    0.10
  11   1   0    0.65    0.11
  11   1   0    0.56    0.10
  11   1   0    0.82    0.15
  13  -1   0    0.04    0.06
  13  -1   0   -0.10    0.06
 -13  -1   0    0.10    0.07
  13  -1   0    0.04    0.09
 -13   1   0    0.10    0.06
  13   1   0    0.06    0.06
  13   1   0    0.05    0.09
  13   1   0    0.04    0.08
  15  -1   0    0.96    0.18
 -15  -1   0    1.02    0.16
  15  -1   0    1.13    0.18
  15  -1   0    1.40    0.20
  15   1   0    0.94    0.16
 -15   1   0    0.93    0.15
  15   1   0    1.03    0.17
  15   1   0    1.16    0.20
  17  -1   0    5.43    0.35
 -17  -1   0    5.01    0.32
  17  -1   0    5.71    0.34
  17  -1   0    5.36    0.35
  17   1   0    5.39    0.35
  17   1   0    6.01    0.34
 -17   1   0    5.61    0.33
  17   1   0    5.15    0.37
  19  -1   0    0.04    0.11
 -19  -1   0   -0.02    0.07
  19  -1   0    0.05    0.08
  19  -1   0    0.16    0.12
  19   1   0    0.01    0.09
  19   1   0   -0.10    0.07
 -19   1   0   -0.03    0.08
  19   1   0    0.04    0.11
  21  -1   0    1.23    0.24
 -21  -1   0    1.73    0.26
  21  -1   0    1.29    0.24
  21  -1   0    0.85    0.20
  21   1   0    1.78    0.27
  21   1   0    1.17    0.24
 -21   1   0    1.38    0.22
  21   1   0    0.99    0.21
  23  -1   0    0.40    0.17
 -23  -1   0    0.54    0.18
  23  -1   0    0.61    0.18
  23  -1   0    0.88    0.23
  23   1   0    0.52    0.18
  23   1   0    0.69    0.21
   0  -2   0    2.78    0.13
   0  -2   0    2.88    0.12
   0   2   0    2.96    0.13
   0   2   0    3.12    0.11
   2  -2   0   12.19    0.24
  -2  -2   0   12.24    0.25
   2  -2   0   11.96    0.28
  -2  -2   0   12.33    0.28
   2   2   0   11.83    0.25
   2   2   0   11.92    0.29
  -2   2   0   12.60    0.27
  -4  -2   0    0.16    0.04
   4  -2   0    0.17    0.06
  -4  -2   0    0.22    0.05
   4  -2   0    0.15    0.07
   4  -2   0    0.24    0.05
   4   2   0    0.13    0.04
   4   2   0    0.23    0.08
   4   2   0    0.22    0.05
  -4   2   0    0.15    0.04
  -6  -2   0    1.93    0.13
   6  -2   0    1.88    0.13
   6  -2   0    2.19    0.12
   6  -2   0    2.06    0.14
   6   2   0    2.29    0.13
  -6   2   0    1.91    0.11
   6   2   0    1.82    0.10
   6   2   0    1.86    0.16
   8  -2   0    3.87    0.19
   8  -2   0    3.80    0.21
  -8  -2   0    3.84    0.20
   8  -2   0    3.68    0.21
   8   2   0    3.72    0.19
   8   2   0    4.04    0.18
   8   2   0    3.93    0.23
  -8   2   0    3.94    0.18
 -10  -2   0    7.01    0.29
  10  -2   0    7.19    0.32
  10  -2   0    7.16    0.31
  10  -2   0    6.83    0.29
  10   2   0    7.03    0.26
 -10   2   0    6.88    0.27
  10   2   0    6.82    0.29
  10   2   0    6.43    0.33
  12  -2   0    0.05    0.06
  12  -2   0    0.20    0.10
 -12  -2   0    0.13    0.07
  12  -2   0    0.17    0.09
  12   2   0    0.15    0.07
  12   2   0    0.16    0.10
 -12   2   0    0.24    0.07
  12   2   0    0.27    0.09
  14  -2   0    0.05    0.08
 -14  -2   0   -0.05    0.06
  14  -2   0    0.06    0.07
  14  -2   0    0.11    0.10
 -14   2   0    0.02    0.06
  14   2   0    0.02    0.07
  14   2   0   -0.06    0.06
  14   2   0   -0.01    0.09
  16  -2   0    0.61    0.15
  16  -2   0    0.45    0.15
 -16  -2   0    0.43    0.13
  16  -2   0    0.47    0.15
 -16   2   0    0.59    0.13
  16   2   0    0.89    0.16
  16   2   0    0.78    0.20
  16   2   0    0.61    0.14
  18  -2   0   -0.13    0.09
  18  -2   0   -0.05    0.06
 -18  -2   0   -0.04    0.06
  18  -2   0   -0.10    0.09
  18   2   0    0.00    0.07
  18   2   0   -0.22    0.06
  18   2   0    0.10    0.11
 -18   2   0   -0.03    0.06
  20  -2   0   -0.07    0.07
  20  -2   0    0.10    0.09
  20  -2   0    0.16    0.12
 -20  -2   0    0.07    0.10
  20   2   0   -0.21    0.11
  20   2   0   -0.03    0.10
 -20   2   0    0.10    0.10
  20   2   0    0.00    0.07
 -22  -2   0   -0.02    0.09
  22  -2   0    0.05    0.09
  22  -2   0    0.00    0.12
  22  -2   0    0.01    0.11
 -22   2   0   -0.10    0.10
  22   2   0    0.25    0.16
  22   2   0    0.07    0.10
  -1  -3   0   62.22    1.13
  -1  -3   0   63.06    1.10
   1  -3   0   64.01    1.13
   1  -3   0   63.38    1.12
   1  -3   0   63.84    1.18
   1   3   0   64.45    1.13
  -1   3   0   64.15    1.09
   1   3   0   65.37    1.16
  -3  -3   0    0.13    0.05
  -3  -3   0    0.10    0.03
   3  -3   0    0.06    0.06
   3  -3   0    0.11    0.03
   3  -3   0    0.08    0.06
   3   3   0    0.14    0.04
   3   3   0    0.05    0.07
   3   3   0    0.12    0.04
  -3   3   0    0.07    0.04
   5  -3   0    0.33    0.09
   5  -3   0    0.35    0.05
  -5  -3   0    0.41    0.05
   5  -3   0    0.28    0.07
  -5  -3   0    0.35    0.07
   5   3   0    0.32    0.06
   5   3   0    0.26    0.08
  -5   3   0    0.35    0.06
   7  -3   0    0.12    0.07
   7  -3   0    0.02    0.04
  -7  -3   0    0.02    0.03
   7  -3   0   -0.04    0.03
  -7  -3   0    0.02    0.04
   7   3   0    0.02    0.06
  -7   3   0   -0.02    0.03
   7   3   0    0.03    0.03
   7   3   0   -0.01    0.03
   9  -3   0    1.59    0.17
   9  -3   0    1.90    0.14
  -9  -3   0    1.83    0.15
   9  -3   0    1.93    0.16
   9   3   0    1.86    0.13
   9   3   0    1.99    0.20
   9   3   0    1.81    0.14
  -9   3   0    1.69    0.13
  11  -3   0    1.98    0.17
 -11  -3   0    1.88    0.16
  11  -3   0    2.25    0.20
  11  -3   0    1.94    0.18
  11   3   0    2.12    0.21
  11   3   0    2.00    0.16
 -11   3   0    2.21    0.16
  11   3   0    1.82    0.14
  13  -3   0    0.87    0.15
  13  -3   0    0.61    0.15
  13  -3   0    0.66    0.14
 -13  -3   0    1.10    0.16
 -13   3   0    0.73    0.12
  13   3   0    0.73    0.12
  13   3   0    0.61    0.12
  13   3   0    0.74    0.17
 -15  -3   0    5.33    0.31
  15  -3   0    4.81    0.33
  15  -3   0    5.80    0.36
  15  -3   0    5.52    0.33
  15   3   0    5.29    0.32
 -15   3   0    5.82    0.31
  15   3   0    6.09    0.30
  15   3   0    5.75    0.38
 -17  -3   0    9.94    0.47
  17  -3   0   10.12    0.48
  17  -3   0    8.90    0.49
  17  -3   0    9.83    0.46
  17   3   0   10.72    0.53
 -17   3   0   10.45    0.45
  17   3   0    9.83    0.47
  17   3   0   10.19    0.42
  19  -3   0    0.10    0.09
 -19  -3   0    0.16    0.11
  19  -3   0   -0.03    0.09
  19  -3   0   -0.04    0.08
  19   3   0    0.29    0.11
  19   3   0    0.07    0.12
 -19   3   0   -0.01    0.06
  21  -3   0    0.33    0.15
  21  -3   0    0.99    0.22
 -21  -3   0    0.40    0.15
  21  -3   0    0.51    0.18
  21   3   0    0.41    0.14
 -21   3   0    0.69    0.17
  21   3   0    0.66    0.20
 -23  -3   0    0.49    0.19
  23  -3   0    0.26    0.15
  23  -3   0    0.80    0.23
  23  -3   0    0.24    0.16
  23   3   0    0.74    0.23
  23   3   0    0.31    0.14
   0  -4   0 1000.00   16.05
   0  -4   0  967.91   15.19
   0  -4   0  960.72   15.25
   0   4   0  897.45   15.62
   2  -4   0   37.21    0.75
  -2  -4   0   35.61    0.75
   2  -4   0   37.21    0.67
   2  -4   0   37.04    0.73
   2  -4   0   37.19    0.78
  -2  -4   0   37.62    0.71
   2   4   0   37.03    0.75
   2   4   0   37.92    0.75
   4  -4   0    4.16    0.17
   4  -4   0    4.50    0.20
  -4  -4   0    4.37    0.20
  -4  -4   0    4.29    0.15
   4  -4   0    4.25    0.14
   4  -4   0    4.33    0.21
   4   4   0    4.36    0.17
  -4   4   0    4.31    0.18
   4   4   0    4.23    0.21
   6  -4   0    0.09    0.06
   6  -4   0    0.10    0.04
  -6  -4   0    0.08    0.03
  -6  -4   0    0.13    0.05
   6  -4   0    0.04    0.05
   6   4   0    0.06    0.04
   6   4   0    0.18    0.09
  -6   4   0    0.06    0.04
  -8  -4   0    7.41    0.24
  -8  -4   0    7.41    0.30
   8  -4   0    7.26    0.31
   8  -4   0    7.37    0.32
   8  -4   0    7.30    0.26
   8   4   0    7.73    0.28
   8   4   0    7.02    0.33
  -8   4   0    7.57    0.27
  10  -4   0    1.65    0.14
  10  -4   0    1.65    0.17
 -10  -4   0    1.62    0.15
  10  -4   0    1.95    0.18
  10   4   0    1.89    0.15
  10   4   0    1.64    0.19
 -10   4   0    1.62    0.14
  10   4   0    2.06    0.14
  12  -4   0    1.63    0.21
  12  -4   0    1.34    0.15
 -12  -4   0    1.12    0.17
  12  -4   0    1.30    0.17
  12   4   0    1.28    0.13
  12   4   0    1.22    0.14
 -12   4   0    1.41    0.14
  12   4   0    1.42    0.22
  14  -4   0    0.36    0.13
 -14  -4   0    0.34    0.10
  14  -4   0    0.21    0.10
  14  -4   0    0.47    0.12
  14   4   0    0.23    0.09
  14   4   0    0.37    0.15
  14   4   0    0.38    0.11
 -14   4   0    0.29    0.08
 -16  -4   0    3.42    0.27
  16  -4   0    2.95    0.27
  16  -4   0    3.37    0.29
  16  -4   0    2.85    0.24
  16   4   0    2.61    0.23
  16   4   0    3.06    0.23
  16   4   0    2.77    0.29
 -16   4   0    2.37    0.21
  18  -4   0    0.66    0.16
  18  -4   0    0.45    0.15
  18  -4   0    0.86    0.19
 -18  -4   0    0.90    0.18
  18   4   0    0.53    0.14
  18   4   0    0.85    0.20
 -18   4   0    0.56    0.14
  20  -4   0    0.06    0.13
  20  -4   0    0.12    0.10
  20  -4   0    0.10    0.10
 -20  -4   0    0.17    0.13
 -20   4   0    0.08    0.09
  20   4   0    0.11    0.13
  20   4   0    0.06    0.10
  22  -4   0    2.15    0.27
  22  -4   0    2.09    0.30
 -22  -4   0    2.01    0.25
  22  -4   0    2.54    0.33
  22   4   0    2.15    0.36
  22   4   0    2.02    0.24
   1  -5   0   47.93    0.97
  -1  -5   0   47.16    0.94
   1  -5   0   46.56    0.93
  -1  -5   0   48.06    0.91
   1  -5   0   47.32    0.93
   1   5   0   47.05    0.91
  -1   5   0   47.22    0.86
   1   5   0   46.71    0.95
  -3  -5   0    5.90    0.24
   3  -5   0    6.49    0.26
   3  -5   0    6.63    0.18
   3  -5   0    6.59    0.24
  -3  -5   0    6.59    0.21
   3   5   0    6.79    0.24
   3   5   0    6.65    0.25
  -5  -5   0    0.05    0.03
  -5  -5   0    0.01    0.04
   5  -5   0    0.09    0.05
   5  -5   0    0.05    0.05
   5  -5   0    0.01    0.05
   5  -5   0    0.05    0.03
   5   5   0    0.07    0.06
   5   5   0    0.03    0.04
  -5   5   0    0.09    0.05
   7  -5   0    0.01    0.06
  -7  -5   0    0.00    0.04
   7  -5   0    0.03    0.05
  -7  -5   0    0.01    0.03
   7  -5   0    0.00    0.03
   7   5   0   -0.04    0.08
   7   5   0   -0.02    0.04
  -7   5   0    0.06    0.04
  -9  -5   0    0.03    0.05
   9  -5   0    0.01    0.03
   9  -5   0   -0.02    0.05
  -9  -5   0   -0.01    0.03
   9  -5   0    0.13    0.09
   9   5   0    0.00    0.04
  -9   5   0    0.02    0.05
   9   5   0   -0.10    0.08
  11  -5   0    0.39    0.09
  11  -5   0    0.35    0.12
 -11  -5   0    0.33    0.10
  11  -5   0    0.47    0.12
  11   5   0    0.41    0.09
 -11   5   0    0.31    0.09
  11   5   0    0.40    0.14
  11   5   0    0.32    0.08
 -13  -5   0    1.09    0.18
  13  -5   0    1.44    0.22
  13  -5   0    1.14    0.19
  13  -5   0    1.21    0.15
  13   5   0    1.22    0.14
  13   5   0    1.14    0.22
  13   5   0    1.33    0.16
 -13   5   0    1.12    0.14
  15  -5   0    0.06    0.08
  15  -5   0   -0.03    0.08
 -15  -5   0   -0.03    0.07
  15  -5   0   -0.02    0.10
  15   5   0   -0.02    0.11
 -15   5   0    0.05    0.06
  15   5   0   -0.05    0.05
  15   5   0    0.05    0.08
  17  -5   0    0.48    0.17
  17  -5   0    0.57    0.13
  17  -5   0    0.36    0.13
 -17  -5   0    0.36    0.13
  17   5   0    0.46    0.17
 -17   5   0    0.93    0.16
  17   5   0    0.43    0.13
  19  -5   0    0.91    0.20
  19  -5   0    0.97    0.18
 -19  -5   0    0.59    0.17
  19  -5   0    0.42    0.17
 -19   5   0    0.82    0.16
  19   5   0    0.51    0.14
  19   5   0    0.84    0.23
 -21  -5   0    0.70    0.19
  21  -5   0    0.77    0.20
  21  -5   0    0.53    0.19
  21   5   0    1.01    0.20
  21   5   0    0.50    0.21
   0  -6   0    6.99    0.25
   0  -6   0    6.74    0.26
   0  -6   0    6.82    0.26
   0   6   0    6.61    0.22
   2  -6   0    2.18    0.14
  -2  -6   0    2.14    0.15
  -2  -6   0    2.08    0.13
   2  -6   0    2.15    0.16
   2  -6   0    2.19    0.15
   2   6   0    2.24    0.14
  -2   6   0    2.12    0.10
   2   6   0    2.25    0.14
   4  -6   0    1.15    0.07
   4  -6   0    1.19    0.13
  -4  -6   0    1.26    0.13
   4  -6   0    1.04    0.13
  -4  -6   0    1.00    0.09
   4  -6   0    1.10    0.11
   4   6   0    0.90    0.10
   4   6   0    1.13    0.13
   6  -6   0    1.98    0.17
   6  -6   0    2.60    0.17
   6  -6   0    2.19    0.18
  -6  -6   0    1.99    0.12
   6  -6   0    2.13    0.11
  -6  -6   0    2.27    0.17
   6   6   0    2.07    0.14
   6   6   0    1.89    0.18
  -8  -6   0    0.81    0.13
  -8  -6   0    0.89    0.09
   8  -6   0    0.76    0.08
   8  -6   0    0.72    0.13
   8  -6   0    0.84    0.14
   8   6   0    0.75    0.11
  -8   6   0    0.89    0.11
   8   6   0    0.95    0.17
  10  -6   0    2.67    0.16
 -10  -6   0    2.68    0.16
  10  -6   0    2.55    0.23
  10  -6   0    2.80    0.23
 -10  -6   0    2.50    0.21
 -10   6   0    2.75    0.19
  10   6   0    3.13    0.27
  10   6   0    2.62    0.19
  12  -6   0    0.12    0.12
  12  -6   0    0.09    0.09
  12  -6   0    0.05    0.05
 -12  -6   0   -0.02    0.06
  12   6   0    0.07    0.06
  12   6   0   -0.01    0.06
  12   6   0   -0.08    0.11
 -12   6   0   -0.01    0.05
  14  -6   0    0.05    0.06
  14  -6   0    0.14    0.09
  14  -6   0    0.32    0.14
 -14  -6   0    0.13    0.10
 -14   6   0    0.13    0.09
  14   6   0    0.04    0.07
  14   6   0   -0.04    0.07
  14   6   0    0.29    0.16
  16  -6   0    6.69    0.42
  16  -6   0    6.15    0.41
  16  -6   0    6.60    0.34
 -16  -6   0    7.73    0.42
  16   6   0    6.68    0.45
 -16   6   0    6.78    0.35
  16   6   0    6.37    0.36
  18  -6   0    0.86    0.21
 -18  -6   0    0.65    0.17
  18  -6   0    0.37    0.14
 -18   6   0    1.00    0.18
  18   6   0    0.99    0.23
  18   6   0    0.70    0.16
  20  -6   0    0.03    0.14
 -20  -6   0    0.07    0.11
  20  -6   0   -0.01    0.09
  20   6   0    0.07    0.14
  22  -6   0   -0.15    0.13
 -22  -6   0   -0.07    0.12
  22  -6   0    0.14    0.12
  22   6   0    0.01    0.16
  -1  -7   0   25.09    0.65
   1  -7   0   26.47    0.64
   1  -7   0   25.71    0.65
  -1  -7   0   25.92    0.62
   1  -7   0   26.16    0.66
  -1  -7   0   24.25    0.63
   1   7   0   26.30    0.65
   1   7   0   26.32    0.60
  -1   7   0   26.12    0.55
   3  -7   0    2.56    0.18
  -3  -7   0    2.94    0.19
  -3  -7   0    2.75    0.16
   3  -7   0    2.63    0.18
   3  -7   0    2.85    0.19
  -3   7   0    3.02    0.12
   3   7   0    2.63    0.18
   3   7   0    2.75    0.17
   5  -7   0    1.01    0.13
   5  -7   0    1.16    0.16
  -5  -7   0    1.14    0.10
   5  -7   0    1.15    0.12
  -5  -7   0    1.08    0.13
   5  -7   0    1.05    0.08
   5   7   0    1.18    0.16
   5   7   0    1.16    0.12
   7  -7   0    2.46    0.21
   7  -7   0    2.86    0.19
  -7  -7   0    2.42    0.20
  -7  -7   0    2.47    0.15
   7  -7   0    2.66    0.22
   7  -7   0    2.80    0.13
   7   7   0    2.60    0.22
   7   7   0    2.63    0.17
   9  -7   0    0.02    0.04
   9  -7   0    0.02    0.05
  -9  -7   0   -0.02    0.06
  -9  -7   0   -0.02    0.03
   9  -7   0   -0.02    0.06
   9  -7   0    0.09    0.08
   9   7   0   -0.09    0.05
  -9   7   0    0.04    0.05
   9   7   0   -0.03    0.10
  11  -7   0    2.60    0.16
  11  -7   0    2.06    0.23
  11  -7   0    2.14    0.22
 -11  -7   0    1.87    0.20
 -11  -7   0    2.26    0.16
 -11   7   0    1.89    0.17
  11   7   0    2.26    0.28
  11   7   0    2.00    0.17
  13  -7   0    0.19    0.08
  13  -7   0    0.25    0.12
  13  -7   0    0.12    0.12
 -13  -7   0    0.00    0.07
  13   7   0    0.33    0.10
  13   7   0    0.19    0.08
 -13   7   0    0.27    0.09
  13   7   0    0.44    0.17
  15  -7   0    1.98    0.24
  15  -7   0    2.38    0.27
 -15  -7   0    2.17    0.23
  15   7   0    2.18    0.22
 -15   7   0    1.95    0.20
  15   7   0    2.06    0.31
 -17  -7   0    3.43    0.31
  17  -7   0    3.11    0.32
  17  -7   0    2.82    0.30
  17   7   0    3.28    0.27
  17   7   0    2.97    0.36
 -17   7   0    3.08    0.26
  19  -7   0    0.01    0.11
  19  -7   0   -0.09    0.08
 -19  -7   0   -0.03    0.08
  19   7   0   -0.03    0.13
  21  -7   0    0.22    0.15
  21  -7   0    0.14    0.16
 -21  -7   0    0.02    0.10
  21   7   0   -0.07    0.13
   0  -8   0  143.24    2.70
   0  -8   0  146.16    2.61
   0  -8   0  146.71    2.58
   0   8   0  142.95    2.54
   2  -8   0   14.16    0.46
  -2  -8   0   13.67    0.42
  -2  -8   0   14.03    0.47
   2  -8   0   13.47    0.46
   2  -8   0   13.45    0.45
   2   8   0   14.15    0.43
  -2   8   0   14.22    0.35
   2   8   0   13.31    0.43
   4  -8   0    1.51    0.15
   4  -8   0    1.47    0.16
   4  -8   0    1.46    0.16
  -4  -8   0    1.55    0.13
  -4  -8   0    1.63    0.17
   4   8   0    1.26    0.13
   4   8   0    1.61    0.17
  -4   8   0    1.55    0.09
   6  -8   0    0.65    0.12
  -6  -8   0    0.72    0.09
   6  -8   0    0.61    0.14
  -6  -8   0    0.60    0.12
   6  -8   0    0.53    0.13
   6  -8   0    0.76    0.07
   6   8   0    0.77    0.16
   6   8   0    0.54    0.10
   8  -8   0    2.84    0.14
   8  -8   0    2.89    0.24
   8  -8   0    2.86    0.20
  -8  -8   0    2.94    0.17
  -8  -8   0    2.65    0.23
   8  -8   0    2.73    0.24
   8   8   0    2.82    0.20
   8   8   0    3.04    0.26
  10  -8   0    0.37    0.12
  10  -8   0    0.48    0.11
 -10  -8   0    0.36    0.08
  10  -8   0    0.37    0.14
 -10  -8   0    0.31    0.11
  10   8   0    0.24    0.09
  10   8   0    0.41    0.16
  12  -8   0    0.19    0.10
 -12  -8   0   -0.01    0.08
  12  -8   0   -0.16    0.10
  12  -8   0    0.01    0.06
 -12   8   0    0.00    0.07
  12   8   0    0.01    0.07
  12   8   0   -0.07    0.13
 -14  -8   0    0.57    0.15
  14  -8   0    0.67    0.18
  14  -8   0    0.53    0.16
  14   8   0    0.55    0.19
 -14   8   0    0.73    0.14
  14   8   0    0.46    0.12
  16  -8   0    1.27    0.24
 -16  -8   0    1.05    0.21
  16  -8   0    1.42    0.25
 -16   8   0    1.20    0.18
  16   8   0    1.91    0.31
 -18  -8   0    1.15    0.22
  18  -8   0    1.42    0.27
  18  -8   0    0.95    0.22
  18   8   0    1.44    0.30
  20  -8   0    0.52    0.18
 -20  -8   0    0.59    0.18
  20  -8   0    1.02    0.24
  20   8   0    0.19    0.17
   1  -9   0   19.62    0.57
   1  -9   0   18.09    0.57
  -1  -9   0   18.71    0.58
  -1  -9   0   20.25    0.57
   1  -9   0   18.35    0.58
  -1  -9   0   18.66    0.57
  -1   9   0   19.57    0.48
   1   9   0   19.36    0.52
  -3  -9   0   -0.08    0.04
  -3  -9   0    0.01    0.07
   3  -9   0   -0.08    0.05
   3  -9   0   -0.01    0.07
   3  -9   0    0.01    0.07
  -3  -9   0    0.07    0.04
  -3   9   0   -0.04    0.04
   3   9   0   -0.07    0.05
   3   9   0   -0.03    0.07
  -5  -9   0    0.08    0.05
   5  -9   0    0.12    0.09
   5  -9   0    0.05    0.08
  -5  -9   0    0.01    0.07
   5  -9   0    0.06    0.06
   5   9   0    0.01    0.06
   5   9   0   -0.01    0.09
  -5   9   0   -0.01    0.04
   7  -9   0    0.16    0.10
  -7  -9   0    0.20    0.06
   7  -9   0    0.29    0.09
  -7  -9   0    0.22    0.11
   7  -9   0    0.29    0.12
   7   9   0    0.25    0.09
   7   9   0    0.36    0.14
   9  -9   0    0.10    0.10
  -9  -9   0    0.30    0.11
  -9  -9   0    0.23    0.07
   9  -9   0    0.13    0.10
   9  -9   0    0.11    0.08
   9   9   0    0.25    0.14
   9   9   0    0.03    0.07
  11  -9   0    0.04    0.09
  11  -9   0    0.35    0.14
  11  -9   0    0.18    0.09
 -11  -9   0    0.07    0.09
  11   9   0    0.24    0.15
  11   9   0    0.14    0.09
  13  -9   0    0.59    0.14
 -13  -9   0    0.46    0.14
  13  -9   0    0.14    0.11
  13  -9   0    0.12    0.09
  13   9   0    0.51    0.13
 -13   9   0    0.17    0.09
  13   9   0    0.33    0.16
 -15  -9   0    0.05    0.08
  15  -9   0    0.18    0.10
  15  -9   0    0.23    0.14
  15  -9   0    0.21    0.13
  15   9   0    0.49    0.19
 -15   9   0    0.19    0.11
  17  -9   0    0.32    0.16
 -17  -9   0    0.25    0.13
  17  -9   0   -0.04    0.08
  17   9   0    0.17    0.18
  19  -9   0    1.27    0.27
 -19  -9   0    1.37    0.26
  19  -9   0    1.08    0.27
  19   9   0    0.89    0.25
   0 -10   0    0.18    0.10
   0 -10   0    0.24    0.09
   0 -10   0    0.09    0.08
   0  10   0    0.27    0.09
   2 -10   0    5.73    0.31
  -2 -10   0    5.09    0.30
   2 -10   0    5.80    0.31
   2 -10   0    5.20    0.30
  -2 -10   0    5.08    0.27
   2  10   0    5.05    0.27
  -2  10   0    5.37    0.22
  -4 -10   0    1.96    0.20
   4 -10   0    1.99    0.20
   4 -10   0    1.83    0.21
   4 -10   0    1.68    0.20
  -4 -10   0    1.77    0.16
  -4 -10   0    2.00    0.17
   4  10   0    2.11    0.19
   4  10   0    1.75    0.20
   6 -10   0    2.16    0.20
  -6 -10   0    2.76    0.25
   6 -10   0    2.58    0.24
   6 -10   0    2.63    0.26
  -6 -10   0    2.12    0.17
   6  10   0    2.31    0.20
   6  10   0    2.46    0.25
   8 -10   0    0.88    0.16
   8 -10   0    0.39    0.13
  -8 -10   0    0.58    0.11
   8 -10   0    0.85    0.18
  -8 -10   0    0.69    0.16
   8  10   0    0.59    0.13
   8  10   0    0.47    0.16
 -10 -10   0    1.13    0.19
  10 -10   0    0.97    0.20
  10 -10   0    1.11    0.17
  10 -10   0    1.31    0.22
  10  10   0    1.06    0.23
  10  10   0    1.10    0.17
 -12 -10   0    0.05    0.08
  12 -10   0    0.26    0.13
  12 -10   0    0.16    0.13
  12 -10   0    0.12    0.09
  12  10   0    0.09    0.09
  12  10   0    0.02    0.13
  14 -10   0    0.13    0.12
 -14 -10   0    0.01    0.08
  14 -10   0    0.07    0.10
  14 -10   0    0.09    0.14
  14  10   0    0.05    0.14
 -16 -10   0    1.66    0.28
  16 -10   0    1.36    0.26
  16 -10   0    1.57    0.29
  16  10   0    1.90    0.33
 -18 -10   0    0.04    0.11
  18 -10   0    0.20    0.16
  18 -10   0    0.26    0.18
  18  10   0    0.07    0.16
   1 -11   0    5.30    0.31
   1 -11   0    5.67    0.33
  -1 -11   0    5.70    0.35
  -1 -11   0    5.69    0.31
  -1 -11   0    6.04    0.33
   1 -11   0    6.12    0.35
   1  11   0    5.73    0.29
  -1  11   0    5.77    0.26
  -3 -11   0    3.66    0.25
   3 -11   0    3.76    0.28
   3 -11   0    4.25    0.28
  -3 -11   0    4.24    0.30
   3 -11   0    4.09    0.28
   3  11   0    4.01    0.27
   5 -11   0    0.09    0.09
  -5 -11   0    0.12    0.08
  -5 -11   0    0.28    0.12
   5 -11   0    0.30    0.12
   5 -11   0    0.02    0.10
  -5 -11   0    0.14    0.07
   5  11   0    0.08    0.08
   5  11   0   -0.09    0.10
   7 -11   0    0.54    0.16
  -7 -11   0    0.66    0.15
   7 -11   0    0.62    0.13
   7 -11   0    0.46    0.15
  -7 -11   0    0.68    0.12
   7  11   0    0.44    0.12
   7  11   0    0.45    0.16
   9 -11   0    0.21    0.12
   9 -11   0    0.15    0.12
  -9 -11   0    0.33    0.13
   9 -11   0    0.34    0.12
   9  11   0    0.25    0.11
   9  11   0    0.14    0.13
  11 -11   0    2.04    0.26
  11 -11   0    2.08    0.25
 -11 -11   0    2.05    0.24
  11 -11   0    2.13    0.23
  11  11   0    2.06    0.30
  13 -11   0    0.35    0.14
  13 -11   0    0.36    0.16
  13 -11   0    0.29    0.13
 -13 -11   0    0.07    0.11
  13  11   0    0.29    0.16
 -15 -11   0   -0.05    0.09
  15 -11   0   -0.19    0.11
  15 -11   0    0.20    0.16
  15 -11   0   -0.08    0.08
  15  11   0    0.04    0.14
  17 -11   0    0.26    0.15
 -17 -11   0    0.16    0.12
  17 -11   0    0.12    0.13
  17  11   0    0.41    0.20
   0 -12   0    3.06    0.25
   0 -12   0    3.68    0.28
   0 -12   0    2.98    0.27
   2 -12   0    7.23    0.39
  -2 -12   0    7.36    0.36
   2 -12   0    7.24    0.39
  -2 -12   0    6.68    0.39
   2 -12   0    6.95    0.38
   2  12   0    7.38    0.35
   4 -12   0    1.42    0.22
  -4 -12   0    1.03    0.18
   4 -12   0    1.07    0.19
  -4 -12   0    1.03    0.16
  -4 -12   0    1.35    0.22
   4 -12   0    1.30    0.21
   4  12   0    1.06    0.19
  -6 -12   0    0.19    0.10
   6 -12   0    0.02    0.09
  -6 -12   0    0.10    0.07
  -6 -12   0    0.10    0.10
   6 -12   0    0.07    0.09
   6 -12   0   -0.10    0.07
   6  12   0   -0.03    0.08
   6  12   0   -0.02    0.10
   8 -12   0    0.27    0.13
  -8 -12   0    0.21    0.13
   8 -12   0    0.10    0.12
   8 -12   0    0.52    0.14
   8  12   0    0.11    0.09
   8  12   0   -0.04    0.13
  10 -12   0    0.03    0.09
  10 -12   0    0.08    0.11
  10 -12   0    0.30    0.13
 -10 -12   0    0.01    0.09
  10  12   0   -0.02    0.15
  12 -12   0    0.06    0.11
  12 -12   0    0.11    0.11
 -12 -12   0    0.07    0.10
  12 -12   0    0.09    0.11
  12  12   0    0.36    0.16
 -14 -12   0    0.52    0.17
  14 -12   0    0.42    0.18
  14 -12   0    0.53    0.20
  14 -12   0    0.31    0.15
  14  12   0    0.43    0.19
 -16 -12   0    0.96    0.23
  16 -12   0    1.00    0.24
  16 -12   0    0.70    0.22
  16  12   0    0.72    0.24
  -1 -13   0    3.32    0.30
   1 -13   0    3.54    0.28
   1 -13   0    3.07    0.28
  -1 -13   0    3.07    0.26
  -1 -13   0    2.75    0.24
   1 -13   0    3.34    0.28
   3 -13   0    0.07    0.10
   3 -13   0    0.16    0.09
  -3 -13   0    0.00    0.07
   3 -13   0    0.05    0.08
  -3 -13   0    0.26    0.15
  -3 -13   0    0.20    0.10
   5 -13   0    0.26    0.14
   5 -13   0    0.19    0.12
   5 -13   0    0.06    0.10
  -5 -13   0    0.20    0.09
  -5 -13   0    0.32    0.14
  -5 -13   0    0.24    0.11
   5  13   0    0.08    0.13
   7 -13   0    0.39    0.14
   7 -13   0    0.39    0.15
   7 -13   0    0.29    0.14
  -7 -13   0    0.37    0.14
  -7 -13   0    0.50    0.15
   7  13   0    0.38    0.17
  -9 -13   0    0.07    0.10
   9 -13   0    0.13    0.10
   9 -13   0   -0.22    0.09
   9 -13   0   -0.05    0.09
   9  13   0    0.07    0.15
  11 -13   0    0.04    0.10
 -11 -13   0    0.04    0.09
  11 -13   0   -0.08    0.09
  11 -13   0    0.07    0.12
  11  13   0   -0.15    0.13
  13 -13   0    0.07    0.10
  13 -13   0    0.16    0.14
  13 -13   0    0.35    0.18
 -13 -13   0    0.27    0.15
  13  13   0    0.30    0.20
  15 -13   0   -0.09    0.08
 -15 -13   0    0.03    0.11
  15 -13   0    0.15    0.15
  15  13   0    0.25    0.20
   0 -14   0    0.07    0.11
   0 -14   0    0.15    0.09
   0 -14   0    0.08    0.09
  -2 -14   0    0.50    0.18
   2 -14   0    0.57    0.16
  -2 -14   0    0.56    0.15
   2 -14   0    0.74    0.18
   2 -14   0    0.68    0.16
   4 -14   0    0.35    0.14
  -4 -14   0    0.32    0.14
   4 -14   0    0.23    0.12
  -4 -14   0    0.15    0.12
   4 -14   0    0.13    0.13
  -6 -14   0    1.93    0.29
   6 -14   0    1.93    0.25
   6 -14   0    1.33    0.24
   6 -14   0    1.75    0.26
   6  14   0    1.71    0.28
   8 -14   0    1.38    0.26
   8 -14   0    1.58    0.26
   8 -14   0    1.04    0.22
  -8 -14   0    1.50    0.27
   8  14   0    1.32    0.26
 -10 -14   0    0.02    0.11
  10 -14   0   -0.10    0.08
  10 -14   0   -0.05    0.11
  10 -14   0    0.07    0.13
  10  14   0   -0.01    0.15
  12 -14   0   -0.12    0.15
  12 -14   0   -0.03    0.12
 -12 -14   0    0.01    0.11
  12 -14   0   -0.12    0.09
  12  14   0    0.03    0.17
 -14 -14   0   -0.04    0.10
  14 -14   0    0.13    0.14
  14 -14   0    0.07    0.15
  14  14   0    0.16    0.19
   1 -15   0    0.22    0.13
   1 -15   0    0.26    0.15
  -1 -15   0    0.19    0.15
  -1 -15   0    0.27    0.14
  -1 -15   0    0.39    0.13
   1 -15   0    0.49    0.16
   3 -15   0    0.08    0.13
  -3 -15   0    0.12    0.13
   3 -15   0    0.00    0.09
   3 -15   0    0.18    0.13
  -3 -15   0    0.02    0.10
   5 -15   0   -0.08    0.07
   5 -15   0    0.10    0.12
  -5 -15   0    0.02    0.10
   5 -15   0    0.13    0.14
   7 -15   0    0.22    0.12
   7 -15   0    0.40    0.18
  -7 -15   0    0.31    0.17
   7 -15   0    0.40    0.15
   9 -15   0    0.06    0.11
  -9 -15   0    0.20    0.14
   9 -15   0    0.03    0.15
   9 -15   0    0.06    0.12
 -11 -15   0   -0.12    0.11
  11 -15   0    0.11    0.18
  11 -15   0    0.24    0.17
  11 -15   0    0.16    0.14
  11  15   0    0.01    0.18
   0 -16   0    0.55    0.19
   0 -16   0    0.69    0.18
   0 -16   0    0.91    0.19
  -2 -16   0    0.44    0.20
   2 -16   0    0.21    0.14
   2 -16   0    0.47    0.16
   2 -16   0    0.38    0.18
   4 -16   0    0.10    0.12
  -4 -16   0   -0.04    0.12
   4 -16   0   -0.07    0.10
   4 -16   0    0.09    0.15
   6 -16   0   -0.10    0.09
   6 -16   0    0.16    0.13
  -6 -16   0   -0.07    0.10
   6 -16   0    0.12    0.14
   8 -16   0    0.38    0.15
  -8 -16   0   -0.03    0.14
   8 -16   0    0.18    0.15
   8 -16   0    0.13    0.13
   1 -17   0    0.50    0.19
  -1 -17   0    0.60    0.22
   1 -17   0    0.88    0.24
   1 -17   0    0.59    0.18
   3 -17   0    0.06    0.12
   3 -17   0    0.21    0.14
  -3 -17   0   -0.05    0.13
   3 -17   0    0.17    0.18
  -5 -17   0   -0.07    0.15
   5 -17   0   -0.04    0.13
   5 -17   0    0.17    0.18
   5 -17   0    0.08    0.13
  24   0  -1    0.02    0.10
 -24   0   1   -0.06    0.10
  24   0  -1   -0.01    0.13
  24   0  -1   -0.04    0.15
 -22   0   1   -0.07    0.09
  22   0  -1    0.05    0.13
  22   0  -1    0.09    0.09
  22   0  -1    0.09    0.13
  20   0  -1    0.02    0.11
  20   0  -1    0.08    0.09
 -20   0   1    0.01    0.06
  20   0  -1    0.01    0.11
  18   0  -1   -0.02    0.06
  18   0  -1    0.10    0.12
 -18   0   1    0.04    0.07
  18   0  -1   -0.05    0.09
  16   0  -1    0.00    0.11
  16   0  -1    0.02    0.07
  16   0  -1    0.04    0.09
 -16   0   1    0.02    0.06
 -14   0   1   -0.03    0.05
  14   0  -1   -0.11    0.09
  14   0  -1   -0.06    0.04
  14   0  -1   -0.06    0.06
  12   0  -1   -0.04    0.04
  12   0  -1   -0.04    0.08
 -12   0   1   -0.01    0.04
  12   0  -1   -0.05    0.04
  10   0  -1    0.03    0.04
  10   0  -1    0.00    0.05
  10   0  -1   -0.12    0.07
 -10   0   1   -0.01    0.04
   8   0  -1    0.01    0.03
   8   0  -1   -0.05    0.06
  -8   0   1    0.04    0.04
   8   0  -1    0.00    0.04
   6   0  -1   -0.05    0.03
   6   0  -1    0.02    0.06
  -6   0   1   -0.03    0.03
   6   0  -1    0.02    0.04
  -4   0   1   -0.03    0.03
  -4   0   1   -0.02    0.02
   4   0  -1   -0.04    0.03
   4   0  -1   -0.05    0.03
   2   0  -1   -0.04    0.02
  -2   0   1   -0.08    0.01
   2   0  -1   -0.04    0.02
  -2   0   1   -0.06    0.01
  -2   0   1   -0.06    0.01
   0   0   1   -0.02    0.01
   0   0  -1   -0.01    0.01
   0   0   1   -0.01    0.01
   0   0  -1   -0.01    0.01
   0   0   1   -0.01    0.01
  -2   0  -1   -0.11    0.03
   2   0   1   -0.16    0.03
  -2   0  -1   -0.16    0.02
   2   0   1   -0.22    0.03
   2   0   1   -0.15    0.03
   4   0   1   -0.04    0.04
  -4   0  -1   -0.05    0.03
   4   0   1   -0.14    0.05
   4   0   1   -0.06    0.04
   6   0   1    0.02    0.04
   6   0   1    0.04    0.05
  -6   0  -1   -0.02    0.02
   6   0   1    0.02    0.04
   8   0   1    0.04    0.05
   8   0   1    0.03    0.05
  -8   0  -1    0.00    0.03
   8   0   1   -0.03    0.04
  10   0   1    0.02    0.06
  10   0   1    0.04    0.07
  10   0   1   -0.01    0.04
 -10   0  -1    0.03    0.04
  12   0   1   -0.01    0.07
  12   0   1   -0.06    0.06
  12   0   1    0.03    0.07
 -12   0  -1   -0.04    0.04
  14   0   1   -0.08    0.07
  14   0   1    0.02    0.09
  14   0   1    0.00    0.06
 -14   0  -1    0.02    0.06
  16   0   1   -0.05    0.10
  16   0   1    0.07    0.08
 -16   0  -1   -0.02    0.05
  16   0   1   -0.07    0.08
  18   0   1    0.06    0.12
  18   0   1    0.19    0.11
  18   0   1   -0.10    0.07
 -18   0  -1    0.03    0.07
  20   0   1    0.07    0.12
 -20   0  -1   -0.04    0.09
  20   0   1    0.00    0.08
  22   0   1   -0.06    0.10
  22   0   1    0.12    0.13
 -23  -1   1    0.01    0.10
  23  -1  -1    0.06    0.09
  23  -1  -1    0.16    0.16
  23  -1  -1    0.15    0.15
 -23   1   1   -0.06    0.10
  23   1  -1   -0.03    0.10
  23   1  -1    0.04    0.09
  23   1  -1    0.11    0.16
  21  -1  -1    0.05    0.10
  21  -1  -1   -0.07    0.09
 -21  -1   1   -0.06    0.06
  21  -1  -1    0.07    0.11
  21   1  -1   -0.10    0.13
 -21   1   1    0.22    0.12
  21   1  -1   -0.09    0.07
  21   1  -1    0.06    0.11
  19  -1  -1    0.09    0.11
  19  -1  -1    0.03    0.11
  19  -1  -1    0.09    0.09
 -19  -1   1   -0.04    0.06
  19   1  -1    0.02    0.12
  19   1  -1    0.05    0.07
  19   1  -1   -0.04    0.10
 -19   1   1    0.01    0.08
  17  -1  -1   19.03    0.67
  17  -1  -1   18.78    0.67
 -17  -1   1   18.66    0.65
  17  -1  -1   19.04    0.65
  17   1  -1   18.12    0.64
  17   1  -1   18.88    0.63
 -17   1   1   18.18    0.63
  17   1  -1   18.05    0.69
 -15  -1   1    2.79    0.22
  15  -1  -1    2.56    0.22
  15  -1  -1    2.13    0.20
  15  -1  -1    2.27    0.22
  15   1  -1    2.45    0.22
  15   1  -1    2.27    0.20
  15   1  -1    2.22    0.24
 -15   1   1    2.36    0.20
  13  -1  -1    0.01    0.09
  13  -1  -1    0.03    0.07
  13  -1  -1    0.02    0.05
 -13  -1   1   -0.01    0.05
  13   1  -1   -0.01    0.05
 -13   1   1    0.06    0.05
  13   1  -1    0.13    0.10
  13   1  -1   -0.02    0.06
 -11  -1   1    3.50    0.21
  11  -1  -1    4.00    0.23
  11  -1  -1    3.47    0.21
  11  -1  -1    3.62    0.21
  11   1  -1    3.51    0.24
  11   1  -1    3.73    0.20
  11   1  -1    3.46    0.20
 -11   1   1    3.60    0.21
   9  -1  -1    0.37    0.08
  -9  -1   1    0.19    0.06
   9  -1  -1    0.32    0.09
   9  -1  -1    0.48    0.09
   9   1  -1    0.35    0.07
  -9   1   1    0.34    0.07
   9   1  -1    0.32    0.07
   9   1  -1    0.32    0.10
   7  -1  -1    1.13    0.12
   7  -1  -1    1.02    0.10
   7  -1  -1    1.06    0.11
  -7  -1   1    1.19    0.10
   7   1  -1    1.01    0.12
  -7   1   1    1.02    0.09
   7   1  -1    1.19    0.10
   7   1  -1    1.13    0.09
   5  -1  -1   47.65    0.90
   5  -1  -1   48.86    0.90
   5  -1  -1   49.02    0.93
  -5  -1   1   48.78    0.91
  -5  -1   1   48.60    0.89
  -5   1   1   47.12    0.89
   5   1  -1   47.43    0.93
   3  -1  -1   98.50    1.65
   3  -1  -1   96.66    1.64
  -3  -1   1   97.59    1.63
  -3  -1   1   96.55    1.64
   3  -1  -1   99.47    1.72
   3   1  -1   95.67    1.69
  -3   1   1   98.73    1.65
  -3   1   1   98.19    1.64
   3   1  -1   98.95    1.64
  -1  -1   1    2.93    0.08
   1  -1  -1    2.71    0.08
  -1  -1   1    2.74    0.10
   1  -1  -1    2.75    0.08
  -1  -1   1    2.74    0.10
  -1   1   1    2.91    0.08
  -1   1   1    3.01    0.10
   1  -1   1   15.32    0.33
   1  -1   1   15.58    0.34
  -1  -1  -1   15.73    0.32
   1   1   1   16.02    0.34
   1   1   1   16.42    0.36
  -1   1  -1   15.75    0.33
   3  -1   1   90.77    1.64
  -3  -1  -1   94.26    1.52
   3  -1   1   89.03    1.58
  -3  -1  -1   91.78    1.56
   3  -1   1   95.39    1.69
  -3   1  -1   92.90    1.52
   3   1   1   91.55    1.65
   3   1   1   90.70    1.52
   3   1   1   95.46    1.69
  -5  -1  -1   70.74    1.27
   5  -1   1   71.16    1.29
   5  -1   1   69.62    1.34
   5  -1   1   72.98    1.39
   5   1   1   68.08    1.36
   5   1   1   72.03    1.23
   5   1   1   73.17    1.38
  -5   1  -1   71.87    1.24
  -7  -1  -1   94.54    1.67
   7  -1   1   94.41    1.77
   7  -1   1   94.90    1.82
   7  -1   1   91.31    1.68
  -7   1  -1   93.64    1.63
   7   1   1   91.77    1.78
   7   1   1   93.77    1.63
   7   1   1   91.72    1.80
  -9  -1  -1    1.28    0.12
   9  -1   1    1.38    0.13
   9  -1   1    1.42    0.14
   9  -1   1    1.20    0.14
   9   1   1    1.27    0.13
  -9   1  -1    1.22    0.11
   9   1   1    1.36    0.12
   9   1   1    1.24    0.15
  11  -1   1    0.39    0.10
  11  -1   1    0.36    0.10
 -11  -1  -1    0.41    0.09
  11  -1   1    0.32    0.10
 -11   1  -1    0.37    0.08
  11   1   1    0.26    0.08
  11   1   1    0.39    0.10
  11   1   1    0.60    0.13
 -13  -1  -1    2.25    0.19
  13  -1   1    1.83    0.20
  13  -1   1    1.98    0.20
  13  -1   1    1.89    0.19
 -13   1  -1    2.10    0.17
  13   1   1    1.54    0.18
  13   1   1    2.18    0.19
  13   1   1    2.26    0.23
 -15  -1  -1    0.00    0.07
  15  -1   1    0.18    0.11
  15  -1   1    0.06    0.07
  15  -1   1    0.01    0.10
  15   1   1    0.16    0.08
 -15   1  -1    0.06    0.07
  15   1   1    0.15    0.11
  15   1   1    0.10    0.10
  17  -1   1    0.28    0.11
  17  -1   1    0.41    0.14
 -17  -1  -1    0.38    0.11
  17  -1   1    0.39    0.14
  17   1   1    0.18    0.10
  17   1   1    0.28    0.14
 -17   1  -1    0.42    0.11
  17   1   1    0.33    0.13
  19  -1   1    0.27    0.14
  19  -1   1    0.50    0.16
 -19  -1  -1    0.48    0.14
  19  -1   1    0.46    0.16
 -19   1  -1    0.29    0.13
  19   1   1    0.30    0.12
  19   1   1    0.53    0.18
 -21  -1  -1    0.32    0.13
  21  -1   1    0.23    0.16
  21  -1   1    0.36    0.15
  21  -1   1    0.86    0.21
  21   1   1    0.44    0.16
  21   1   1    0.70    0.19
 -24  -2   1    0.21    0.15
  24  -2  -1    0.40    0.19
  24  -2  -1    0.19    0.12
  24  -2  -1    0.67    0.18
 -24   2   1    0.15    0.13
  24   2  -1    0.19    0.17
  24   2  -1    0.37    0.15
  22  -2  -1   -0.01    0.10
  22  -2  -1    0.06    0.11
 -22  -2   1    0.05    0.11
  22  -2  -1    0.10    0.15
 -22   2   1   -0.02    0.09
  22   2  -1    0.19    0.10
  22   2  -1    0.04    0.14
  22   2  -1    0.05    0.12
  20  -2  -1    0.15    0.14
  20  -2  -1    0.80    0.17
 -20  -2   1    0.42    0.14
  20  -2  -1    0.79    0.18
  20   2  -1    0.27    0.14
  20   2  -1    0.39    0.13
 -20   2   1    0.50    0.14
  20   2  -1    0.44    0.17
  18  -2  -1   32.36    0.93
 -18  -2   1   30.69    0.92
  18  -2  -1   32.56    0.94
  18  -2  -1   30.22    0.96
  18   2  -1   33.54    0.89
 -18   2   1   31.36    0.90
  18   2  -1   30.52    0.91
  18   2  -1   32.73    1.01
  16  -2  -1   47.90    1.23
  16  -2  -1   47.16    1.16
 -16  -2   1   45.54    1.16
  16  -2  -1   48.56    1.18
  16   2  -1   47.69    1.24
 -16   2   1   46.38    1.13
  16   2  -1   49.40    1.18
  16   2  -1   48.64    1.12
 -14  -2   1    4.10    0.27
  14  -2  -1    4.39    0.27
  14  -2  -1    3.49    0.27
  14  -2  -1    3.86    0.26
  14   2  -1    4.07    0.30
  14   2  -1    4.23    0.25
  14   2  -1    4.07    0.24
 -14   2   1    4.34    0.26
  12  -2  -1   12.87    0.45
  12  -2  -1   12.61    0.46
 -12  -2   1   11.91    0.43
  12  -2  -1   12.41    0.43
 -12   2   1   11.92    0.42
  12   2  -1   13.36    0.50
  12   2  -1   12.90    0.42
  12   2  -1   12.45    0.42
  10  -2  -1    1.65    0.15
  10  -2  -1    1.52    0.15
  10  -2  -1    1.61    0.15
 -10  -2   1    1.37    0.13
 -10   2   1    1.69    0.14
  10   2  -1    1.59    0.17
  10   2  -1    1.66    0.14
  10   2  -1    1.58    0.12
  -8  -2   1    5.35    0.23
   8  -2  -1    5.72    0.22
   8  -2  -1    5.40    0.24
   8  -2  -1    5.47    0.24
  -8  -2   1    5.40    0.21
   8   2  -1    5.38    0.26
   8   2  -1    5.85    0.21
  -8   2   1    5.38    0.22
   8   2  -1    5.66    0.22
   6  -2  -1    0.06    0.06
   6  -2  -1    0.04    0.05
   6  -2  -1    0.02    0.04
  -6  -2   1    0.05    0.04
  -6  -2   1    0.00    0.03
  -6   2   1    0.00    0.03
   6   2  -1    0.01    0.02
   6   2  -1    0.04    0.07
  -4  -2   1    0.04    0.04
   4  -2  -1   -0.01    0.04
  -4  -2   1    0.02    0.03
   4  -2  -1    0.00    0.03
   4  -2  -1    0.01    0.05
   4   2  -1    0.07    0.06
  -4   2   1    0.04    0.03
  -2  -2   1    8.65    0.23
   2  -2  -1    8.58    0.22
  -2  -2   1    8.85    0.22
  -2   2   1    8.72    0.22
  -2   2   1    8.85    0.17
   2   2  -1    8.59    0.23
  -2   2   1    9.29    0.24
  -2   2   1    8.71    0.23
   0  -2   1   -0.08    0.02
   0  -2   1   -0.06    0.03
   0  -2  -1   -0.11    0.02
   0  -2  -1    0.06    0.03
   0  -2   1   -0.01    0.03
   0   2   1    0.04    0.04
   0   2   1   -0.06    0.03
   0   2   1   -0.05    0.02
   2  -2   1    3.60    0.16
  -2  -2  -1    3.50    0.14
   2  -2   1    3.40    0.14
  -2   2  -1    3.78    0.11
   2   2   1    3.17    0.15
   2   2   1    3.92    0.16
   4  -2   1  144.75    2.49
   4  -2   1  141.90    2.57
  -4  -2  -1  141.15    2.41
   4  -2   1  144.51    2.44
  -4   2  -1  142.62    2.35
   4   2   1  141.51    2.32
   4   2   1  144.55    2.56
   4   2   1  140.39    2.52
   4   2   1  147.61    2.33
   6  -2   1    0.00    0.04
   6  -2   1   -0.06    0.04
  -6  -2  -1   -0.05    0.03
   6  -2   1    0.10    0.05
   6   2   1    0.03    0.03
   6   2   1    0.04    0.06
  -6   2  -1    0.01    0.02
   6   2   1    0.00    0.03
   8  -2   1   24.49    0.66
   8  -2   1   23.87    0.60
   8  -2   1   23.07    0.61
  -8  -2  -1   23.65    0.59
   8   2   1   23.96    0.52
  -8   2  -1   23.59    0.54
   8   2   1   23.14    0.64
   8   2   1   24.18    0.64
 -10  -2  -1   22.34    0.60
  10  -2   1   22.17    0.61
  10  -2   1   22.55    0.63
  10  -2   1   22.33    0.67
  10   2   1   22.00    0.65
 -10   2  -1   22.70    0.56
  10   2   1   22.83    0.54
  10   2   1   22.60    0.67
  12  -2   1    9.54    0.43
  12  -2   1   10.44    0.42
  12  -2   1   10.28    0.41
 -12  -2  -1   10.01    0.39
  12   2   1    9.67    0.42
  12   2   1   10.16    0.35
 -12   2  -1   10.51    0.37
  12   2   1    9.26    0.44
  14  -2   1    1.18    0.19
 -14  -2  -1    1.28    0.15
  14  -2   1    0.93    0.17
  14  -2   1    1.21    0.20
  14   2   1    1.14    0.22
  14   2   1    1.15    0.16
 -14   2  -1    1.02    0.15
  14   2   1    1.01    0.17
  16  -2   1    0.89    0.18
 -16  -2  -1    0.65    0.14
  16  -2   1    0.52    0.14
  16  -2   1    0.95    0.18
  16   2   1    0.96    0.16
  16   2   1    0.59    0.14
 -16   2  -1    0.85    0.15
  16   2   1    0.74    0.18
 -18  -2  -1    4.30    0.31
  18  -2   1    3.50    0.30
  18  -2   1    4.23    0.32
  18  -2   1    4.11    0.34
 -18   2  -1    4.19    0.29
  18   2   1    3.16    0.29
  18   2   1    3.49    0.33
  20  -2   1    0.16    0.12
  20  -2   1   -0.01    0.08
 -20  -2  -1   -0.11    0.09
  20  -2   1    0.00    0.12
  20   2   1    0.26    0.10
  20   2   1    0.04    0.11
  22  -2   1    2.56    0.38
  22  -2   1    2.52    0.30
  22  -2   1    2.22    0.34
  22   2   1    1.70    0.30
  22   2   1    1.84    0.31
  23  -3  -1    0.49    0.16
  23  -3  -1    0.30    0.17
  23  -3  -1    0.35    0.15
 -23  -3   1    0.20    0.15
  23   3  -1    0.20    0.15
 -23   3   1    0.24    0.15
  23   3  -1    0.26    0.15
  21  -3  -1    0.11    0.12
  21  -3  -1    0.15    0.13
 -21  -3   1    0.35    0.14
  21  -3  -1    0.22    0.11
  21   3  -1    0.07    0.14
  21   3  -1    0.17    0.09
 -21   3   1    0.38    0.14
  21   3  -1    0.29    0.18
  19  -3  -1    1.74    0.25
 -19  -3   1    1.39    0.22
  19  -3  -1    1.88    0.27
  19  -3  -1    1.66    0.25
 -19   3   1    1.80    0.20
  19   3  -1    1.83    0.23
  19   3  -1    1.85    0.29
  19   3  -1    2.05    0.22
 -17  -3   1   18.61    0.67
  17  -3  -1   18.24    0.70
  17  -3  -1   20.65    0.67
  17  -3  -1   19.35    0.68
  17   3  -1   19.52    0.75
  17   3  -1   20.32    0.63
  17   3  -1   19.83    0.66
 -17   3   1   20.02    0.66
  15  -3  -1    0.02    0.08
  15  -3  -1   -0.03    0.07
 -15  -3   1    0.07    0.07
  15  -3  -1   -0.09    0.09
  15   3  -1    0.26    0.14
  15   3  -1   -0.08    0.05
  15   3  -1    0.12    0.08
 -15   3   1    0.03    0.07
  13  -3  -1    2.49    0.21
 -13  -3   1    2.58    0.20
  13  -3  -1    2.45    0.19
  13  -3  -1    2.55    0.23
  13   3  -1    2.54    0.18
 -13   3   1    2.60    0.19
  13   3  -1    2.81    0.20
  13   3  -1    2.38    0.24
  11  -3  -1    8.30    0.35
 -11  -3   1    8.40    0.35
  11  -3  -1    8.23    0.36
  11  -3  -1    8.48    0.32
  11   3  -1    8.73    0.32
  11   3  -1    8.74    0.32
  11   3  -1    8.68    0.39
 -11   3   1    7.61    0.32
   9  -3  -1    0.15    0.06
   9  -3  -1    0.23    0.07
  -9  -3   1    0.20    0.07
  -9  -3   1    0.06    0.05
   9  -3  -1    0.27    0.09
  -9   3   1    0.24    0.07
   9   3  -1    0.18    0.05
   9   3  -1    0.15    0.09
   7  -3  -1    9.91    0.33
   7  -3  -1   10.26    0.27
  -7  -3   1    9.75    0.33
  -7  -3   1    9.93    0.29
  -7   3   1    9.72    0.31
   7   3  -1    9.56    0.35
   7   3  -1    9.95    0.27
  -5  -3   1    3.61    0.15
   5  -3  -1    3.79    0.18
   5  -3  -1    3.54    0.18
  -5  -3   1    3.57    0.17
   5  -3  -1    3.64    0.12
  -5   3   1    3.46    0.16
   5   3  -1    3.41    0.18
  -3  -3   1  217.13    3.58
   3  -3  -1  220.12    3.60
   3  -3  -1  225.10    3.80
  -3  -3   1  213.92    3.59
  -3   3   1  219.28    3.60
   3   3  -1  215.91    3.70
  -1  -3   1    3.35    0.13
   1  -3  -1    3.41    0.13
  -1  -3   1    3.53    0.15
   1  -3  -1    3.32    0.15
  -1   3   1    3.38    0.11
  -1   3   1    3.51    0.16
   1   3  -1    3.49    0.14
   1  -3   1  222.91    3.69
  -1  -3  -1  214.69    3.52
   1  -3   1  215.61    3.62
   1  -3   1  223.25    3.78
  -1  -3  -1  219.02    3.60
   1  -3   1  219.78    3.54
   1   3   1  221.88    3.80
   1   3   1  218.38    3.52
   1   3   1  220.60    3.69
  -3  -3  -1    5.99    0.14
  -3  -3  -1    5.82    0.21
   3  -3   1    6.38    0.21
   3  -3   1    6.14    0.18
   3  -3   1    6.22    0.23
   3  -3   1    6.13    0.23
   3   3   1    6.24    0.14
   3   3   1    5.64    0.23
   3   3   1    6.06    0.22
  -3   3  -1    6.29    0.18
   5  -3   1    6.18    0.23
   5  -3   1    6.17    0.26
  -5  -3  -1    6.47    0.24
   5  -3   1    6.32    0.25
  -5   3  -1    6.44    0.20
   5   3   1    6.40    0.27
   5   3   1    6.48    0.17
   5   3   1    6.28    0.17
   5   3   1    6.53    0.25
  -7  -3  -1   71.89    1.38
   7  -3   1   73.49    1.40
   7  -3   1   73.04    1.49
   7  -3   1   71.88    1.40
   7   3   1   70.48    1.44
  -7   3  -1   72.04    1.30
   7   3   1   71.11    1.26
   7   3   1   71.66    1.46
  -9  -3  -1    0.47    0.09
   9  -3   1    0.54    0.11
   9  -3   1    0.45    0.09
   9  -3   1    0.39    0.10
   9   3   1    0.39    0.07
   9   3   1    0.39    0.12
  -9   3  -1    0.32    0.07
   9   3   1    0.54    0.10
  11  -3   1    3.65    0.25
  11  -3   1    3.63    0.26
 -11  -3  -1    3.75    0.24
  11  -3   1    3.79    0.24
 -11   3  -1    3.56    0.20
  11   3   1    3.55    0.27
  11   3   1    3.72    0.19
  11   3   1    3.75    0.24
  13  -3   1    0.04    0.08
  13  -3   1   -0.02    0.09
 -13  -3  -1   -0.02    0.05
  13  -3   1    0.06    0.07
  13   3   1   -0.06    0.06
  13   3   1   -0.02    0.06
  13   3   1    0.00    0.09
 -13   3  -1    0.07    0.06
  15  -3   1    1.35    0.21
  15  -3   1    1.08    0.18
  15  -3   1    1.46    0.21
 -15  -3  -1    1.34    0.17
  15   3   1    1.59    0.24
 -15   3  -1    1.29    0.15
  15   3   1    1.40    0.17
  15   3   1    1.01    0.18
 -17  -3  -1    0.60    0.15
  17  -3   1    0.72    0.17
  17  -3   1    0.64    0.16
  17  -3   1    0.86    0.18
  17   3   1    0.90    0.21
 -17   3  -1    0.92    0.16
  17   3   1    0.71    0.16
  19  -3   1    0.51    0.18
  19  -3   1    0.35    0.14
  19  -3   1    0.37    0.14
 -19  -3  -1    0.36    0.13
  19   3   1    0.51    0.14
  19   3   1    0.11    0.12
 -21  -3  -1    0.46    0.16
  21  -3   1    0.40    0.16
  21  -3   1    0.61    0.19
  21  -3   1    0.51    0.18
  21   3   1    0.13    0.11
  21   3   1    0.67    0.20
 -22  -4   1    0.66    0.19
  22  -4  -1    0.62    0.19
  22  -4  -1    0.42    0.16
  22  -4  -1    0.51    0.18
  22   4  -1    0.49    0.18
 -22   4   1    0.60    0.16
 -20  -4   1    0.00    0.08
  20  -4  -1    0.08    0.12
  20  -4  -1    0.12    0.11
  20  -4  -1    0.03    0.09
 -20   4   1    0.07    0.10
  20   4  -1    0.23    0.11
  20   4  -1    0.08    0.13
  20   4  -1    0.13    0.14
  18  -4  -1    0.60    0.16
 -18  -4   1    0.87    0.18
  18  -4  -1    0.88    0.19
  18  -4  -1    0.92    0.18
  18   4  -1    0.90    0.16
 -18   4   1    1.01    0.18
  18   4  -1    1.20    0.25
  18   4  -1    0.66    0.14
  16  -4  -1    6.86    0.40
  16  -4  -1    6.87    0.35
 -16  -4   1    6.30    0.36
  16  -4  -1    6.91    0.41
  16   4  -1    6.07    0.41
  16   4  -1    6.68    0.34
  16   4  -1    6.88    0.34
 -16   4   1    6.62    0.35
  14  -4  -1    2.21    0.20
  14  -4  -1    2.03    0.21
 -14  -4   1    2.12    0.20
  14  -4  -1    2.33    0.23
 -14   4   1    2.33    0.20
  14   4  -1    1.92    0.17
  14   4  -1    2.40    0.26
  14   4  -1    2.15    0.18
  12  -4  -1    6.01    0.27
  12  -4  -1    6.22    0.33
 -12  -4   1    6.39    0.32
  12  -4  -1    5.80    0.32
  12   4  -1    6.12    0.28
  12   4  -1    5.85    0.26
  12   4  -1    5.73    0.34
 -12   4   1    5.89    0.29
  10  -4  -1    3.75    0.24
 -10  -4   1    4.26    0.21
  10  -4  -1    3.90    0.19
  10  -4  -1    3.83    0.24
 -10  -4   1    3.79    0.23
  10   4  -1    4.09    0.19
  10   4  -1    3.73    0.26
 -10   4   1    4.00    0.22
   8  -4  -1    0.64    0.12
  -8  -4   1    0.57    0.10
  -8  -4   1    0.52    0.08
   8  -4  -1    0.51    0.10
   8  -4  -1    0.65    0.07
   8   4  -1    0.63    0.12
  -8   4   1    0.47    0.08
   8   4  -1    0.58    0.07
  -6  -4   1    2.90    0.17
  -6  -4   1    2.86    0.15
   6  -4  -1    3.13    0.18
   6  -4  -1    3.04    0.11
   6  -4  -1    2.79    0.18
   6   4  -1    3.06    0.19
   6   4  -1    3.21    0.13
  -6   4   1    3.19    0.17
  -4  -4   1    1.91    0.13
  -4  -4   1    1.72    0.11
   4  -4  -1    1.65    0.13
   4  -4  -1    1.72    0.12
   4  -4  -1    1.90    0.14
  -4   4   1    1.67    0.12
   4   4  -1    1.73    0.09
   4   4  -1    1.96    0.14
   2  -4  -1    4.88    0.20
   2  -4  -1    4.51    0.20
  -2  -4   1    4.27    0.18
  -2  -4   1    4.57    0.15
   2  -4  -1    4.49    0.18
  -2  -4   1    4.50    0.18
  -2   4   1    4.49    0.11
   2   4  -1    4.54    0.18
  -2   4   1    4.40    0.19
   0  -4   1   76.00    1.38
   0  -4   1   76.53    1.34
   0  -4  -1   76.55    1.38
   0  -4   1   76.68    1.37
   0  -4  -1   77.39    1.32
   0   4   1   74.84    1.44
   0   4   1   76.51    1.35
   2  -4   1    0.23    0.07
  -2  -4  -1    0.19    0.06
   2  -4   1    0.10    0.04
  -2  -4  -1    0.17    0.03
   2  -4   1    0.15    0.04
   2  -4   1    0.13    0.05
   2   4   1    0.56    0.08
   2   4   1    0.14    0.06
   2   4   1    0.16    0.04
   4  -4   1    4.38    0.21
  -4  -4  -1    4.32    0.13
   4  -4   1    4.53    0.18
   4  -4   1    4.29    0.17
  -4  -4  -1    4.30    0.20
   4   4   1    4.70    0.21
  -4   4  -1    4.53    0.17
   4   4   1    4.40    0.22
   4   4   1    4.36    0.13
   6  -4   1    1.29    0.14
   6  -4   1    1.37    0.14
  -6  -4  -1    1.34    0.12
   6  -4   1    1.36    0.11
  -6   4  -1    1.29    0.10
   6   4   1    1.34    0.08
   6   4   1    1.44    0.12
   6   4   1    1.12    0.14
   6   4   1    1.41    0.08
  -8  -4  -1    3.82    0.22
   8  -4   1    3.67    0.22
   8  -4   1    3.41    0.23
   8  -4   1    3.82    0.20
   8   4   1    3.55    0.24
   8   4   1    3.44    0.15
  -8   4  -1    3.58    0.17
   8   4   1    3.71    0.21
  10  -4   1    3.72    0.25
  10  -4   1    4.17    0.27
  10  -4   1    3.98    0.23
 -10  -4  -1    3.93    0.24
 -10   4  -1    4.07    0.20
  10   4   1    4.12    0.25
  10   4   1    4.24    0.18
  10   4   1    3.69    0.28
  12  -4   1    1.12    0.18
  12  -4   1    0.93    0.17
  12  -4   1    0.87    0.14
 -12  -4  -1    1.01    0.16
  12   4   1    0.91    0.15
  12   4   1    0.95    0.12
  12   4   1    0.85    0.18
 -12   4  -1    0.97    0.13
 -14  -4  -1    0.45    0.12
  14  -4   1    0.33    0.12
  14  -4   1    0.36    0.13
  14  -4   1    0.38    0.12
 -14   4  -1    0.44    0.11
  14   4   1    0.38    0.15
  14   4   1    0.41    0.12
  14   4   1    0.31    0.10
 -16  -4  -1    0.56    0.14
  16  -4   1    0.43    0.15
  16  -4   1    0.45    0.13
  16  -4   1    0.42    0.14
 -16   4  -1    0.49    0.12
  16   4   1    0.25    0.14
  16   4   1    0.51    0.14
 -18  -4  -1    0.63    0.15
  18  -4   1    0.71    0.18
  18  -4   1    0.42    0.14
  18  -4   1    0.39    0.14
  18   4   1    0.39    0.17
  18   4   1    0.27    0.11
  20  -4   1    0.35    0.14
  20  -4   1    0.34    0.15
 -20  -4  -1    0.37    0.15
  20  -4   1    0.43    0.17
  20   4   1    0.51    0.17
  20   4   1    0.13    0.11
  22  -4   1    0.29    0.18
  22  -4   1    0.28    0.16
  22  -4   1    0.17    0.14
 -22  -4  -1    0.61    0.18
  22   4   1    0.27    0.13
  22   4   1    0.19    0.16
  23  -5  -1    0.54    0.20
 -23  -5   1    0.65    0.19
  23  -5  -1    0.86    0.23
  23   5  -1    0.64    0.25
 -21  -5   1    0.55    0.17
  21  -5  -1    0.64    0.18
  21  -5  -1    0.43    0.17
  21   5  -1    1.14    0.26
 -21   5   1    0.43    0.14
  19  -5  -1   -0.01    0.06
  19  -5  -1   -0.05    0.09
  19  -5  -1    0.10    0.13
 -19  -5   1    0.11    0.10
  19   5  -1    0.02    0.07
 -19   5   1    0.10    0.10
  19   5  -1   -0.07    0.13
  17  -5  -1   10.63    0.53
  17  -5  -1   11.23    0.53
  17  -5  -1   11.34    0.46
 -17  -5   1   11.78    0.52
  17   5  -1   11.20    0.46
  17   5  -1   11.49    0.58
 -17   5   1   11.06    0.48
  17   5  -1   11.47    0.45
 -15  -5   1    1.04    0.18
  15  -5  -1    1.13    0.21
  15  -5  -1    1.26    0.21
  15  -5  -1    1.18    0.15
  15   5  -1    1.16    0.16
  15   5  -1    1.24    0.15
 -15   5   1    1.07    0.17
  15   5  -1    1.11    0.23
  13  -5  -1    0.13    0.07
  13  -5  -1    0.24    0.13
 -13  -5   1    0.23    0.10
  13  -5  -1    0.21    0.10
 -13   5   1    0.21    0.09
  13   5  -1    0.34    0.17
  13   5  -1    0.21    0.08
  13   5  -1    0.29    0.09
  11  -5  -1    2.88    0.17
  11  -5  -1    2.78    0.24
 -11  -5   1    3.11    0.22
  11  -5  -1    2.94    0.23
 -11  -5   1    2.78    0.18
  11   5  -1    2.82    0.18
 -11   5   1    2.63    0.19
  11   5  -1    3.00    0.27
   9  -5  -1    0.08    0.07
   9  -5  -1    0.13    0.04
  -9  -5   1    0.12    0.06
  -9  -5   1    0.05    0.04
   9  -5  -1   -0.05    0.06
  -9   5   1    0.09    0.05
   9   5  -1    0.00    0.08
   9   5  -1    0.17    0.05
   7  -5  -1    4.82    0.26
   7  -5  -1    4.93    0.15
   7  -5  -1    4.75    0.25
  -7  -5   1    4.80    0.21
  -7  -5   1    4.87    0.24
   7   5  -1    5.22    0.27
  -7   5   1    4.83    0.23
   7   5  -1    4.94    0.19
  -5  -5   1    0.22    0.05
   5  -5  -1    0.26    0.07
   5  -5  -1    0.25    0.07
  -5  -5   1    0.26    0.07
   5  -5  -1    0.30    0.08
  -5   5   1    0.20    0.06
   5   5  -1    0.26    0.05
   5   5  -1    0.43    0.09
  -3  -5   1   43.96    0.88
   3  -5  -1   42.81    0.88
   3  -5  -1   42.79    0.94
  -3  -5   1   44.23    0.85
   3  -5  -1   43.43    0.89
  -3  -5   1   43.24    0.89
   3   5  -1   43.69    0.85
   3   5  -1   43.49    0.90
   1  -5  -1    5.75    0.21
   1  -5  -1    5.92    0.24
  -1  -5   1    5.92    0.21
  -1  -5   1    5.82    0.22
  -1  -5   1    5.83    0.23
   1   5  -1    5.50    0.21
  -1   5   1    5.83    0.24
  -1   5   1    5.79    0.17
   1  -5   1    1.43    0.10
  -1  -5  -1    1.36    0.09
   1  -5   1    1.46    0.11
   1  -5   1    1.38    0.11
  -1  -5  -1    1.52    0.13
   1  -5   1    1.46    0.12
   1   5   1    1.26    0.11
   1   5   1    1.39    0.11
  -3  -5  -1   20.57    0.53
   3  -5   1   19.68    0.54
   3  -5   1   21.06    0.48
   3  -5   1   19.55    0.53
  -3  -5  -1   20.68    0.42
   3  -5   1   20.57    0.47
   3   5   1   20.64    0.53
   3   5   1   19.74    0.44
   3   5   1   20.77    0.52
   5  -5   1   12.22    0.34
  -5  -5  -1   11.73    0.27
   5  -5   1   11.80    0.40
  -5  -5  -1   11.43    0.39
   5  -5   1   11.76    0.41
   5  -5   1   11.94    0.34
   5   5   1   11.56    0.38
   5   5   1   11.84    0.40
   5   5   1   11.50    0.30
   7  -5   1   16.74    0.45
  -7  -5  -1   16.45    0.37
  -7  -5  -1   16.38    0.50
   7  -5   1   16.02    0.51
   7  -5   1   15.69    0.52
   7   5   1   16.12    0.49
   7   5   1   16.45    0.53
  -7   5  -1   15.84    0.42
   7   5   1   16.74    0.37
   9  -5   1    2.80    0.23
   9  -5   1    2.40    0.17
  -9  -5  -1    2.55    0.19
   9  -5   1    2.65    0.22
   9   5   1    2.63    0.19
   9   5   1    2.74    0.14
  -9   5  -1    2.28    0.16
   9   5   1    2.80    0.24
  11  -5   1    2.23    0.18
  11  -5   1    2.14    0.22
  11  -5   1    1.84    0.20
 -11  -5  -1    2.11    0.20
  11   5   1    2.02    0.18
  11   5   1    2.44    0.25
  11   5   1    2.04    0.14
 -11   5  -1    2.10    0.16
 -13  -5  -1    0.31    0.10
  13  -5   1    0.61    0.16
  13  -5   1    0.59    0.13
  13  -5   1    0.62    0.15
  13   5   1    0.55    0.13
  13   5   1    0.88    0.12
  13   5   1    0.76    0.19
 -13   5  -1    0.67    0.12
  15  -5   1    0.10    0.08
 -15  -5  -1    0.01    0.07
  15  -5   1    0.01    0.07
  15  -5   1   -0.01    0.08
  15   5   1   -0.02    0.11
  15   5   1    0.04    0.08
 -15   5  -1    0.05    0.07
  17  -5   1    0.04    0.09
 -17  -5  -1   -0.12    0.07
  17  -5   1    0.24    0.13
  17  -5   1    0.21    0.11
  17   5   1    0.11    0.12
  17   5   1   -0.10    0.07
  19  -5   1    1.48    0.24
  19  -5   1    1.66    0.29
  19  -5   1    0.87    0.20
 -19  -5  -1    1.24    0.22
  19   5   1    1.22    0.21
  19   5   1    0.94    0.24
 -21  -5  -1    1.88    0.29
  21  -5   1    2.10    0.32
  21  -5   1    1.68    0.31
  21   5   1    1.71    0.32
  21   5   1    1.97    0.26
 -22  -6   1    0.02    0.12
  22  -6  -1    0.02    0.11
  22  -6  -1    0.25    0.17
  22   6  -1   -0.04    0.13
 -22   6   1   -0.07    0.11
 -20  -6   1    1.28    0.23
  20  -6  -1    1.32    0.26
  20  -6  -1    1.59    0.29
 -20   6   1    1.12    0.21
  20   6  -1    1.04    0.26
  18  -6  -1   20.28    0.80
 -18  -6   1   20.34    0.76
  18  -6  -1   19.02    0.75
  18   6  -1   18.66    0.79
 -18   6   1   20.67    0.70
  16  -6  -1   25.36    0.72
 -16  -6   1   24.23    0.81
  16  -6  -1   24.61    0.82
  16  -6  -1   24.53    0.85
  16   6  -1   25.19    0.70
 -16   6   1   24.64    0.75
  16   6  -1   25.08    0.74
  16   6  -1   23.70    0.86
 -14  -6   1    0.38    0.13
  14  -6  -1    0.31    0.14
  14  -6  -1    0.28    0.09
  14  -6  -1    0.22    0.11
  14   6  -1    0.28    0.09
  14   6  -1    0.36    0.19
 -14   6   1    0.31    0.10
  14   6  -1    0.26    0.09
 -12  -6   1    2.51    0.18
  12  -6  -1    2.56    0.23
  12  -6  -1    2.32    0.25
  12  -6  -1    2.28    0.15
 -12  -6   1    1.85    0.19
 -12   6   1    2.35    0.20
  12   6  -1    2.59    0.27
  12   6  -1    2.51    0.18
  10  -6  -1    0.24    0.10
  10  -6  -1    0.12    0.09
 -10  -6   1    0.18    0.06
 -10  -6   1    0.41    0.11
  10  -6  -1    0.16    0.05
  10   6  -1    0.16    0.11
  10   6  -1    0.19    0.06
 -10   6   1    0.11    0.07
  -8  -6   1    8.09    0.35
   8  -6  -1    8.61    0.38
  -8  -6   1    8.71    0.31
   8  -6  -1    8.90    0.23
   8  -6  -1    8.66    0.36
   8   6  -1    8.24    0.28
   8   6  -1    8.56    0.38
  -8   6   1    8.41    0.33
   6  -6  -1    2.69    0.18
  -6  -6   1    2.58    0.18
   6  -6  -1    2.48    0.19
   6  -6  -1    2.40    0.18
  -6  -6   1    2.87    0.16
  -6   6   1    2.88    0.18
   6   6  -1    2.78    0.14
   6   6  -1    2.72    0.20
   4  -6  -1    0.05    0.05
  -4  -6   1    0.08    0.06
  -4  -6   1    0.01    0.04
   4  -6  -1   -0.03    0.04
   4  -6  -1    0.02    0.04
   4   6  -1   -0.03    0.03
   4   6  -1    0.01    0.05
  -2  -6   1    3.77    0.19
   2  -6  -1    3.59    0.18
  -2  -6   1    3.84    0.17
   2  -6  -1    3.79    0.20
  -2  -6   1    3.90    0.19
   2  -6  -1    3.65    0.20
   2   6  -1    3.85    0.18
  -2   6   1    3.66    0.13
   0  -6   1   26.74    0.64
   0  -6  -1   27.22    0.59
   0  -6  -1   25.39    0.64
   0  -6   1   26.73    0.62
   0   6   1   26.32    0.66
   0   6  -1   27.05    0.59
   0   6   1   26.96    0.57
   2  -6   1    1.67    0.14
   2  -6   1    1.71    0.14
  -2  -6  -1    1.74    0.11
  -2  -6  -1    1.50    0.14
   2  -6   1    1.61    0.11
   2  -6   1    1.73    0.13
   2   6   1    1.66    0.14
   2   6   1    1.66    0.14
   4  -6   1   21.62    0.59
  -4  -6  -1   21.48    0.58
   4  -6   1   20.69    0.59
   4  -6   1   21.24    0.50
  -4  -6  -1   21.34    0.45
   4  -6   1   21.63    0.52
   4   6   1   20.16    0.56
   4   6   1   21.53    0.57
   6  -6   1    0.05    0.06
   6  -6   1    0.03    0.04
   6  -6   1    0.03    0.04
   6  -6   1    0.01    0.06
  -6  -6  -1    0.00    0.03
  -6  -6  -1    0.04    0.05
   6   6   1    0.02    0.05
   6   6   1    0.03    0.08
   8  -6   1    9.11    0.41
   8  -6   1    9.88    0.33
  -8  -6  -1    9.37    0.26
   8  -6   1    9.06    0.39
  -8  -6  -1    9.11    0.38
   8  -6   1    9.50    0.33
   8   6   1    9.69    0.41
   8   6   1    9.26    0.37
  -8   6  -1    9.63    0.33
  10  -6   1    7.60    0.32
  10  -6   1    7.90    0.40
 -10  -6  -1    7.07    0.35
 -10   6  -1    7.80    0.31
  10   6   1    7.57    0.35
  10   6   1    8.25    0.26
  10   6   1    7.63    0.41
  12  -6   1    2.13    0.23
 -12  -6  -1    1.99    0.21
  12  -6   1    2.36    0.19
  12  -6   1    2.76    0.27
  12   6   1    2.46    0.16
  12   6   1    2.30    0.21
 -12   6  -1    2.34    0.19
  12   6   1    2.20    0.26
  14  -6   1    0.23    0.10
  14  -6   1    0.28    0.14
 -14  -6  -1    0.11    0.08
  14  -6   1    0.54    0.12
 -14   6  -1    0.33    0.10
  14   6   1    0.32    0.15
  14   6   1    0.43    0.12
  16  -6   1    0.33    0.11
  16  -6   1    0.48    0.17
 -16  -6  -1    0.64    0.14
  16  -6   1    0.27    0.13
  16   6   1    0.03    0.13
  16   6   1    0.32    0.11
  18  -6   1    0.14    0.13
 -18  -6  -1   -0.01    0.09
  18  -6   1   -0.18    0.06
  18   6   1    0.01    0.09
  18   6   1   -0.07    0.12
 -20  -6  -1    0.11    0.12
  20  -6   1   -0.12    0.11
  20  -6   1    0.17    0.13
  20   6   1    0.36    0.18
  20   6   1   -0.03    0.10
 -21  -7   1    0.05    0.10
  21  -7  -1    0.51    0.18
  21  -7  -1    0.04    0.09
  21   7  -1   -0.10    0.13
 -21   7   1   -0.12    0.08
  19  -7  -1    1.31    0.25
 -19  -7   1    0.96    0.21
  19  -7  -1    1.33    0.25
  19   7  -1    1.60    0.30
 -19   7   1    1.81    0.25
  17  -7  -1    4.45    0.36
  17  -7  -1    5.19    0.40
 -17  -7   1    4.57    0.35
  17   7  -1    5.26    0.42
 -17   7   1    4.77    0.32
  15  -7  -1    1.91    0.27
 -15  -7   1    1.31    0.21
  15  -7  -1    1.54    0.24
  15   7  -1    1.86    0.19
 -15   7   1    1.88    0.20
  15   7  -1    1.79    0.29
  15   7  -1    1.92    0.19
  13  -7  -1    0.10    0.12
  13  -7  -1    0.02    0.08
 -13  -7   1    0.11    0.08
 -13  -7   1   -0.05    0.05
  13   7  -1    0.00    0.05
  13   7  -1    0.10    0.14
 -13   7   1    0.05    0.07
  11  -7  -1    0.73    0.16
  11  -7  -1    1.27    0.20
 -11  -7   1    0.95    0.12
 -11  -7   1    1.45    0.20
  11  -7  -1    1.04    0.10
 -11   7   1    1.31    0.16
  11   7  -1    1.28    0.22
  11   7  -1    1.41    0.13
   9  -7  -1    0.09    0.08
  -9  -7   1    0.15    0.09
   9  -7  -1    0.20    0.04
   9  -7  -1    0.22    0.08
  -9  -7   1    0.24    0.07
   9  -7  -1    0.13    0.09
  -9   7   1    0.17    0.08
   9   7  -1    0.18    0.06
   9   7  -1    0.41    0.14
   7  -7  -1    3.12    0.23
   7  -7  -1    3.04    0.20
   7  -7  -1    2.87    0.22
  -7  -7   1    3.05    0.22
  -7  -7   1    2.93    0.18
   7  -7  -1    3.18    0.09
   7   7  -1    3.24    0.25
   7   7  -1    3.16    0.17
   5  -7  -1    0.43    0.11
   5  -7  -1    0.46    0.11
  -5  -7   1    0.41    0.08
  -5  -7   1    0.36    0.09
   5  -7  -1    0.37    0.09
   5   7  -1    0.62    0.12
   5   7  -1    0.41    0.07
   3  -7  -1   16.56    0.52
   3  -7  -1   17.37    0.51
  -3  -7   1   17.00    0.48
  -3  -7   1   17.57    0.46
  -3  -7   1   17.17    0.50
   3  -7  -1   17.00    0.49
   3   7  -1   17.48    0.48
  -3   7   1   17.18    0.35
   1  -7  -1   19.52    0.55
   1  -7  -1   19.95    0.51
   1  -7  -1   19.11    0.55
  -1  -7   1   19.05    0.53
  -1  -7   1   18.57    0.50
  -1  -7   1   18.76    0.52
   1   7  -1   18.81    0.49
  -1   7   1   18.92    0.43
  -1   7   1   19.70    0.56
  -1  -7  -1   71.39    1.30
  -1  -7  -1   68.26    1.39
   1  -7   1   67.33    1.40
   1  -7   1   71.09    1.34
   1  -7   1   68.47    1.38
   1   7   1   68.68    1.32
  -1   7  -1   70.34    1.31
   1   7   1   70.85    1.43
   3  -7   1    4.12    0.24
   3  -7   1    4.50    0.24
   3  -7   1    4.62    0.19
   3  -7   1    4.87    0.22
  -3  -7  -1    4.44    0.25
  -3  -7  -1    4.34    0.18
   3   7   1    4.61    0.24
   3   7   1    4.88    0.25
   5  -7   1    0.71    0.11
   5  -7   1    0.67    0.12
  -5  -7  -1    0.90    0.08
   5  -7   1    0.62    0.08
  -5  -7  -1    0.66    0.12
   5  -7   1    0.78    0.14
   5   7   1    0.89    0.15
   5   7   1    0.66    0.11
  -7  -7  -1   15.32    0.52
   7  -7   1   15.62    0.46
  -7  -7  -1   15.45    0.38
   7  -7   1   15.93    0.56
   7  -7   1   16.36    0.45
   7  -7   1   14.96    0.54
   7   7   1   15.52    0.54
   7   7   1   16.38    0.52
   9  -7   1    0.24    0.11
   9  -7   1    0.18    0.07
  -9  -7  -1    0.18    0.08
  -9  -7  -1    0.25    0.06
   9  -7   1    0.15    0.06
   9  -7   1    0.28    0.10
   9   7   1    0.53    0.16
  -9   7  -1    0.37    0.09
   9   7   1    0.33    0.09
  11  -7   1    0.07    0.06
 -11  -7  -1    0.01    0.07
  11  -7   1    0.08    0.09
  11  -7   1    0.09    0.10
  11   7   1    0.03    0.13
 -11   7  -1    0.10    0.06
  11   7   1    0.02    0.06
  13  -7   1    1.14    0.14
 -13  -7  -1    0.99    0.18
  13  -7   1    1.16    0.21
  13  -7   1    1.46    0.23
 -13   7  -1    1.21    0.15
  13   7   1    1.16    0.18
  13   7   1    1.02    0.21
 -15  -7  -1   -0.06    0.07
  15  -7   1   -0.01    0.08
  15  -7   1    0.12    0.08
  15  -7   1    0.00    0.11
  15   7   1    0.03    0.08
  15   7   1    0.00    0.11
 -17  -7  -1    0.76    0.18
  17  -7   1    0.35    0.16
  17  -7   1    0.47    0.16
  17   7   1    0.36    0.13
  17   7   1    0.56    0.19
  19  -7   1    0.11    0.15
  19  -7   1    0.12    0.12
 -19  -7  -1    0.21    0.11
  19   7   1    0.03    0.15
  19   7   1   -0.10    0.08
  20  -8  -1   -0.08    0.08
 -20  -8   1   -0.06    0.10
  20  -8  -1    0.05    0.14
  20   8  -1    0.14    0.19
 -20   8   1   -0.08    0.09
  18  -8  -1    0.66    0.20
 -18  -8   1    0.25    0.15
  18  -8  -1    0.37    0.17
  18   8  -1    0.59    0.23
 -18   8   1    0.48    0.15
  16  -8  -1    5.21    0.39
  16  -8  -1    5.88    0.42
 -16  -8   1    5.66    0.39
 -16   8   1    5.68    0.35
  16   8  -1    5.49    0.43
 -14  -8   1    0.93    0.15
  14  -8  -1    1.12    0.20
 -14  -8   1    0.89    0.18
  14  -8  -1    0.84    0.19
  14   8  -1    1.00    0.23
 -14   8   1    0.94    0.16
 -12  -8   1    2.48    0.24
  12  -8  -1    2.41    0.25
 -12  -8   1    2.34    0.18
  12  -8  -1    2.06    0.25
  12   8  -1    2.36    0.18
  12   8  -1    2.38    0.29
 -12   8   1    2.15    0.20
  10  -8  -1    0.44    0.13
  10  -8  -1    0.32    0.12
 -10  -8   1    0.52    0.10
  10  -8  -1    0.52    0.12
 -10  -8   1    0.36    0.12
  10   8  -1    0.67    0.17
 -10   8   1    0.54    0.12
  10   8  -1    0.67    0.12
   8  -8  -1    2.06    0.18
  -8  -8   1    1.78    0.18
  -8  -8   1    1.62    0.14
   8  -8  -1    1.97    0.21
   8  -8  -1    1.97    0.21
   8   8  -1    1.75    0.14
   8   8  -1    1.59    0.20
   6  -8  -1    1.14    0.14
   6  -8  -1    0.72    0.14
   6  -8  -1    0.63    0.13
  -6  -8   1    0.68    0.12
  -6  -8   1    0.77    0.11
   6   8  -1    0.53    0.13
   6   8  -1    0.61    0.10
   4  -8  -1    0.26    0.10
  -4  -8   1    0.41    0.08
  -4  -8   1    0.41    0.09
   4  -8  -1    0.22    0.09
  -4  -8   1    0.20    0.08
   4  -8  -1    0.11    0.07
  -4   8   1    0.36    0.04
   4   8  -1    0.33    0.10
   2  -8  -1   -0.01    0.05
   2  -8  -1    0.05    0.06
  -2  -8   1    0.00    0.05
  -2  -8   1   -0.03    0.04
   2  -8  -1    0.03    0.05
  -2  -8   1    0.10    0.06
   2   8  -1    0.04    0.05
  -2   8   1    0.00    0.04
   0  -8  -1   23.54    0.65
   0  -8   1   22.87    0.63
   0  -8  -1   22.15    0.63
   0  -8  -1   23.32    0.58
   0  -8   1   23.23    0.61
   0   8   1   22.80    0.64
   0   8   1   22.38    0.54
   0   8  -1   22.96    0.56
   2  -8   1    0.20    0.07
  -2  -8  -1    0.18    0.06
  -2  -8  -1    0.13    0.08
   2  -8   1    0.12    0.07
   2  -8   1    0.14    0.07
  -2   8  -1    0.14    0.06
   2   8   1    0.19    0.08
   2   8   1    0.25    0.09
   4  -8   1    3.50    0.17
  -4  -8  -1    3.10    0.22
   4  -8   1    3.28    0.22
  -4  -8  -1    3.39    0.16
   4  -8   1    3.47    0.24
   4  -8   1    3.28    0.20
   4   8   1    3.15    0.21
   4   8   1    3.14    0.22
   6  -8   1   -0.02    0.05
  -6  -8  -1    0.09    0.08
  -6  -8  -1    0.05    0.04
   6  -8   1   -0.04    0.04
   6  -8   1    0.08    0.06
   6  -8   1   -0.01    0.08
   6   8   1   -0.01    0.04
   6   8   1   -0.01    0.09
   8  -8   1    0.03    0.06
   8  -8   1    0.09    0.05
   8  -8   1   -0.02    0.08
  -8  -8  -1    0.01    0.04
  -8  -8  -1    0.13    0.09
   8  -8   1    0.00    0.04
   8   8   1   -0.01    0.06
   8   8   1    0.03    0.11
  10  -8   1    0.29    0.07
  10  -8   1    0.25    0.13
 -10  -8  -1    0.19    0.09
  10  -8   1    0.27    0.09
  10  -8   1    0.36    0.14
  10   8   1    0.33    0.15
  10   8   1    0.19    0.09
  12  -8   1    0.07    0.07
  12  -8   1    0.06    0.10
 -12  -8  -1    0.06    0.08
  12  -8   1   -0.01    0.10
  12   8   1    0.15    0.09
  12   8   1    0.18    0.13
 -12   8  -1    0.19    0.08
 -14  -8  -1    0.38    0.13
  14  -8   1    0.37    0.14
  14  -8   1    0.60    0.17
  14  -8   1    0.23    0.10
  14   8   1    0.32    0.15
  14   8   1    0.13    0.10
  16  -8   1    0.49    0.17
  16  -8   1    0.37    0.15
 -16  -8  -1    0.16    0.10
  16   8   1    0.35    0.12
  16   8   1    0.47    0.19
  18  -8   1    0.08    0.11
 -18  -8  -1    0.51    0.15
  18  -8   1    0.30    0.17
  18   8   1    0.63    0.21
  20  -8   1    0.16    0.16
  20  -8   1    0.19    0.14
 -20  -8  -1    0.41    0.16
  20   8   1    0.20    0.17
  21  -9  -1   -0.04    0.11
 -21  -9   1    0.10    0.13
  21  -9  -1    0.24    0.20
  21   9  -1    0.09    0.18
 -19  -9   1    0.01    0.11
  19  -9  -1    0.18    0.16
  19  -9  -1    0.25    0.15
  19   9  -1    0.48    0.21
 -19   9   1    0.26    0.13
 -17  -9   1    2.08    0.26
  17  -9  -1    2.03    0.31
  17  -9  -1    2.20    0.32
  17   9  -1    2.20    0.34
 -17   9   1    1.90    0.25
  15  -9  -1    2.54    0.29
  15  -9  -1    2.68    0.25
 -15  -9   1    2.26    0.26
  15  -9  -1    2.48    0.27
  15   9  -1    2.96    0.36
 -15   9   1    2.56    0.24
 -13  -9   1    0.31    0.10
  13  -9  -1    0.40    0.14
 -13  -9   1    0.24    0.12
  13  -9  -1    0.45    0.15
  13  -9  -1    0.35    0.12
 -13   9   1    0.24    0.10
  13   9  -1    0.30    0.17
  11  -9  -1    0.18    0.12
  11  -9  -1    0.22    0.09
 -11  -9   1    0.29    0.08
 -11  -9   1    0.30    0.11
  11  -9  -1    0.27    0.12
  11   9  -1    0.16    0.08
  11   9  -1    0.23    0.15
   9  -9  -1    0.87    0.15
  -9  -9   1    0.55    0.14
   9  -9  -1    0.83    0.17
  -9  -9   1    0.88    0.13
   9  -9  -1    0.95    0.19
   9   9  -1    0.60    0.17
   9   9  -1    0.80    0.12
   7  -9  -1    0.18    0.10
  -7  -9   1    0.18    0.07
   7  -9  -1    0.24    0.10
  -7  -9   1    0.14    0.09
   7  -9  -1    0.19    0.10
   7   9  -1    0.33    0.14
   7   9  -1    0.17    0.07
   5  -9  -1    1.13    0.17
  -5  -9   1    1.14    0.13
   5  -9  -1    1.23    0.18
   5  -9  -1    1.29    0.18
  -5  -9   1    1.21    0.13
  -5  -9   1    1.50    0.17
   5   9  -1    1.10    0.13
   5   9  -1    1.25    0.18
   3  -9  -1    1.03    0.15
  -3  -9   1    0.88    0.14
   3  -9  -1    0.92    0.15
   3  -9  -1    0.94    0.16
  -3  -9   1    1.03    0.13
  -3  -9   1    1.30    0.18
  -3   9   1    0.96    0.08
   3   9  -1    0.99    0.14
  -1  -9   1    0.65    0.12
   1  -9  -1    0.59    0.12
  -1  -9   1    0.43    0.09
   1  -9  -1    0.69    0.12
  -1  -9   1    0.53    0.12
   1  -9  -1    0.70    0.13
  -1   9   1    0.62    0.10
   1   9  -1    0.75    0.12
   1  -9   1    0.03    0.07
  -1  -9  -1    0.13    0.08
  -1  -9  -1    0.25    0.08
   1  -9   1    0.16    0.08
   1  -9   1    0.09    0.08
  -1   9  -1    0.01    0.05
   1   9   1    0.15    0.08
   1   9   1    0.04    0.07
   3  -9   1    7.22    0.34
  -3  -9  -1    7.95    0.29
  -3  -9  -1    7.32    0.36
   3  -9   1    7.07    0.35
   3  -9   1    7.17    0.32
  -3   9  -1    7.80    0.27
   3   9   1    7.26    0.34
   3   9   1    7.49    0.33
   5  -9   1    6.79    0.36
   5  -9   1    7.41    0.26
   5  -9   1    7.30    0.32
  -5  -9  -1    7.23    0.27
   5  -9   1    7.03    0.36
  -5  -9  -1    7.17    0.37
   5   9   1    6.93    0.35
   5   9   1    6.82    0.33
   7  -9   1    4.15    0.30
   7  -9   1    4.53    0.30
  -7  -9  -1    4.40    0.20
   7  -9   1    5.04    0.26
  -7  -9  -1    4.17    0.29
   7  -9   1    4.43    0.21
   7   9   1    4.38    0.28
   7   9   1    4.81    0.32
   9  -9   1    1.45    0.22
  -9  -9  -1    0.91    0.18
   9  -9   1    1.21    0.17
   9  -9   1    1.20    0.22
   9   9   1    1.76    0.26
   9   9   1    1.16    0.18
  11  -9   1   -0.02    0.07
  11  -9   1    0.16    0.08
 -11  -9  -1    0.14    0.10
  11  -9   1   -0.01    0.10
  11   9   1    0.04    0.07
  11   9   1    0.03    0.12
  13  -9   1    2.18    0.25
  13  -9   1    2.04    0.29
 -13  -9  -1    2.53    0.26
  13  -9   1    2.64    0.23
  13   9   1    2.53    0.25
  13   9   1    2.39    0.30
 -15  -9  -1    1.14    0.21
  15  -9   1    0.49    0.17
  15  -9   1    0.72    0.20
  15   9   1    0.17    0.11
  15   9   1    0.95    0.24
 -17  -9  -1    0.08    0.10
  17  -9   1    0.03    0.11
  17  -9   1    0.14    0.16
  17   9   1    0.04    0.15
 -19  -9  -1    0.05    0.13
  19  -9   1    0.15    0.17
  19  -9   1    0.10    0.12
  19   9   1    0.22    0.20
  20 -10  -1    0.00    0.09
 -20 -10   1    0.31    0.15
  20 -10  -1    0.14    0.17
  20  10  -1    0.34    0.20
  18 -10  -1    5.16    0.38
  18 -10  -1    3.72    0.38
  18 -10  -1    4.70    0.41
 -18 -10   1    4.21    0.37
 -18  10   1    4.49    0.34
  18  10  -1    5.03    0.47
  16 -10  -1    9.12    0.48
 -16 -10   1    7.95    0.49
  16 -10  -1    7.60    0.49
  16 -10  -1    8.02    0.51
 -16  10   1    8.24    0.44
  16  10  -1    9.40    0.58
  14 -10  -1    0.02    0.10
 -14 -10   1   -0.09    0.06
  14 -10  -1    0.08    0.11
  14 -10  -1    0.07    0.11
  14  10  -1    0.12    0.16
 -12 -10   1    0.04    0.08
  12 -10  -1    0.30    0.12
  12 -10  -1    0.17    0.10
 -12 -10   1    0.00    0.08
  12 -10  -1    0.03    0.09
  12  10  -1    0.21    0.16
 -10 -10   1    1.01    0.15
  10 -10  -1    1.02    0.18
 -10 -10   1    1.29    0.20
  10 -10  -1    1.20    0.21
  10 -10  -1    0.98    0.20
  10  10  -1    1.07    0.22
  -8 -10   1    2.74    0.25
  -8 -10   1    2.94    0.21
   8 -10  -1    3.18    0.25
   8 -10  -1    3.34    0.29
   8 -10  -1    3.16    0.28
   8  10  -1    3.08    0.29
   8  10  -1    2.82    0.20
   6 -10  -1    1.59    0.23
  -6 -10   1    1.66    0.16
   6 -10  -1    1.55    0.20
  -6 -10   1    1.26    0.15
   6 -10  -1    1.50    0.17
  -6 -10   1    1.37    0.20
   6  10  -1    1.32    0.15
   6  10  -1    1.50    0.21
  -4 -10   1    0.28    0.09
   4 -10  -1    0.20    0.10
   4 -10  -1    0.26    0.11
  -4 -10   1    0.23    0.10
   4 -10  -1    0.05    0.09
  -4 -10   1    0.26    0.09
   4  10  -1    0.11    0.10
   2 -10  -1    1.85    0.19
   2 -10  -1    1.82    0.19
   2 -10  -1    2.13    0.21
  -2 -10   1    2.19    0.19
  -2 -10   1    2.10    0.20
  -2 -10   1    1.92    0.18
   2  10  -1    2.40    0.20
  -2  10   1    2.11    0.14
   0 -10   1    8.50    0.38
   0 -10   1    7.82    0.37
   0 -10  -1    8.44    0.35
   0 -10  -1    8.07    0.38
   0 -10  -1    8.26    0.39
   0  10   1    7.29    0.29
   0  10  -1    8.00    0.32
  -2 -10  -1    0.04    0.05
  -2 -10  -1    0.07    0.08
   2 -10   1    0.02    0.08
   2 -10   1    0.03    0.07
   2 -10   1    0.00    0.06
   2  10   1   -0.01    0.06
  -2  10  -1    0.02    0.05
   2  10   1   -0.05    0.08
  -4 -10  -1    1.80    0.15
  -4 -10  -1    1.82    0.21
   4 -10   1    1.70    0.20
   4 -10   1    2.08    0.19
   4 -10   1    1.75    0.21
   4  10   1    2.16    0.21
  -4  10  -1    1.79    0.14
   4  10   1    2.03    0.20
   6 -10   1    0.20    0.09
   6 -10   1    0.13    0.10
   6 -10   1    0.11    0.11
  -6 -10  -1    0.19    0.10
  -6 -10  -1    0.08    0.05
   6  10   1    0.17    0.12
   6  10   1    0.32    0.10
  -8 -10  -1    3.07    0.26
   8 -10   1    2.88    0.27
   8 -10   1    3.53    0.25
   8 -10   1    3.37    0.30
   8  10   1    2.98    0.27
   8  10   1    3.22    0.25
  10 -10   1    0.78    0.14
  10 -10   1    0.86    0.18
  10 -10   1    0.93    0.20
 -10 -10  -1    0.82    0.18
  10  10   1    0.76    0.16
  10  10   1    0.80    0.19
  12 -10   1    0.48    0.18
 -12 -10  -1    0.46    0.15
  12 -10   1    0.32    0.13
  12 -10   1    0.26    0.11
  12  10   1    0.19    0.10
  12  10   1    0.37    0.18
  14 -10   1    0.07    0.12
  14 -10   1    0.13    0.12
 -14 -10  -1   -0.02    0.08
  14  10   1   -0.15    0.07
  14  10   1    0.07    0.12
  16 -10   1    0.67    0.23
 -16 -10  -1    0.88    0.21
  16 -10   1    0.60    0.19
  16  10   1    0.64    0.23
  18 -10   1    0.09    0.15
  18 -10   1    0.01    0.11
 -18 -10  -1    0.17    0.14
  18  10   1   -0.02    0.16
  19 -11  -1    0.21    0.14
 -19 -11   1    0.32    0.17
  19 -11  -1    0.39    0.22
  19  11  -1    0.61    0.24
  17 -11  -1    1.83    0.32
  17 -11  -1    1.85    0.28
 -17 -11   1    2.15    0.33
  17 -11  -1    2.02    0.32
  17  11  -1    2.20    0.37
  15 -11  -1    0.66    0.16
 -15 -11   1    1.01    0.21
  15 -11  -1    0.78    0.20
  15 -11  -1    0.61    0.18
  15  11  -1    1.12    0.26
 -13 -11   1    0.01    0.10
  13 -11  -1    0.00    0.09
  13 -11  -1    0.03    0.09
  13 -11  -1    0.15    0.12
  13  11  -1   -0.13    0.13
 -11 -11   1   -0.02    0.08
  11 -11  -1    0.00    0.10
  11 -11  -1   -0.10    0.06
  11 -11  -1   -0.09    0.07
  11  11  -1   -0.04    0.13
  -9 -11   1    0.38    0.10
   9 -11  -1    0.31    0.11
  -9 -11   1    0.23    0.12
   9 -11  -1    0.41    0.14
   9 -11  -1    0.43    0.14
   9  11  -1    0.64    0.19
   7 -11  -1    2.78    0.25
   7 -11  -1    2.43    0.26
  -7 -11   1    2.42    0.21
  -7 -11   1    2.74    0.25
   7 -11  -1    2.40    0.25
  -7 -11   1    2.82    0.21
   7  11  -1    2.59    0.28
   7  11  -1    2.38    0.20
   5 -11  -1    1.27    0.20
  -5 -11   1    1.25    0.16
  -5 -11   1    1.44    0.21
   5 -11  -1    1.23    0.20
   5 -11  -1    1.15    0.19
  -5 -11   1    0.99    0.16
   5  11  -1    1.49    0.22
  -3 -11   1    2.28    0.20
  -3 -11   1    2.18    0.20
   3 -11  -1    1.93    0.21
   3 -11  -1    2.53    0.24
  -3 -11   1    2.15    0.22
   3 -11  -1    1.81    0.21
   3  11  -1    2.00    0.21
   1 -11  -1    5.04    0.29
  -1 -11   1    4.00    0.26
  -1 -11   1    5.37    0.32
   1 -11  -1    5.17    0.32
   1 -11  -1    4.60    0.31
  -1 -11   1    5.34    0.31
   1  11  -1    4.96    0.27
  -1 -11  -1   12.59    0.52
  -1 -11  -1   12.08    0.50
   1 -11   1   12.48    0.49
  -1 -11  -1   12.75    0.45
   1 -11   1   12.87    0.52
   1 -11   1   13.42    0.51
  -1  11  -1   12.64    0.41
   1  11   1   12.83    0.43
  -3 -11  -1    3.34    0.22
   3 -11   1    3.41    0.28
  -3 -11  -1    3.36    0.28
   3 -11   1    3.68    0.25
   3 -11   1    3.34    0.27
   3  11   1    3.53    0.26
   3  11   1    3.61    0.25
  -5 -11  -1    0.94    0.12
   5 -11   1    0.88    0.16
   5 -11   1    0.84    0.16
   5 -11   1    0.83    0.18
  -5 -11  -1    0.97    0.19
   5  11   1    0.93    0.18
   5  11   1    0.90    0.17
   7 -11   1    0.21    0.12
   7 -11   1    0.30    0.12
  -7 -11  -1    0.24    0.11
   7 -11   1    0.22    0.10
   7  11   1    0.28    0.14
   7  11   1    0.18    0.09
   9 -11   1    0.77    0.19
   9 -11   1    0.26    0.12
   9 -11   1    0.55    0.13
  -9 -11  -1    0.58    0.16
   9  11   1    0.59    0.15
   9  11   1    0.72    0.20
 -11 -11  -1    0.04    0.08
  11 -11   1   -0.04    0.10
  11 -11   1    0.29    0.13
  11 -11   1   -0.05    0.09
  11  11   1    0.03    0.09
  11  11   1    0.25    0.15
 -13 -11  -1    0.11    0.10
  13 -11   1   -0.01    0.08
  13 -11   1    0.16    0.14
  13  11   1    0.08    0.13
  15 -11   1    0.24    0.16
  15 -11   1    0.01    0.11
 -15 -11  -1    0.26    0.12
  15  11   1   -0.18    0.14
 -17 -11  -1    0.10    0.14
  17 -11   1   -0.05    0.10
  17 -11   1    0.08    0.16
  17  11   1    0.38    0.18
  18 -12  -1    0.36    0.18
 -18 -12   1    0.18    0.15
  18 -12  -1    0.16    0.14
  18  12  -1    0.05    0.18
  16 -12  -1    0.33    0.15
  16 -12  -1    0.39    0.17
  16 -12  -1    0.10    0.17
 -16 -12   1    0.38    0.15
  16  12  -1    0.50    0.22
  14 -12  -1    0.11    0.12
 -14 -12   1    0.17    0.11
  14 -12  -1   -0.07    0.10
  14 -12  -1    0.13    0.14
  14  12  -1   -0.10    0.17
  12 -12  -1    0.34    0.15
  12 -12  -1    0.50    0.17
  12 -12  -1    0.42    0.14
 -12 -12   1    0.76    0.19
  12  12  -1    0.55    0.19
  10 -12  -1    0.19    0.12
  10 -12  -1    0.32    0.14
  10 -12  -1    0.04    0.10
 -10 -12   1    0.26    0.11
  10  12  -1    0.23    0.16
  -8 -12   1   -0.03    0.09
   8 -12  -1    0.05    0.08
   8 -12  -1    0.06    0.08
  -8 -12   1    0.07    0.07
   8 -12  -1    0.11    0.10
   8  12  -1    0.00    0.11
   6 -12  -1    0.30    0.13
   6 -12  -1    0.43    0.14
  -6 -12   1    0.26    0.11
  -6 -12   1    0.17    0.09
   6 -12  -1    0.47    0.14
  -6 -12   1    0.22    0.09
   6  12  -1    0.15    0.13
  -4 -12   1   -0.10    0.05
   4 -12  -1    0.03    0.09
  -4 -12   1   -0.04    0.09
   4 -12  -1   -0.01    0.06
   4 -12  -1    0.14    0.10
  -4 -12   1    0.04    0.08
   4  12  -1   -0.02    0.10
  -2 -12   1    2.79    0.23
   2 -12  -1    2.40    0.23
   2 -12  -1    2.99    0.27
  -2 -12   1    2.75    0.24
   2 -12  -1    2.91    0.26
  -2 -12   1    2.97    0.27
   2  12  -1    2.78    0.24
   0 -12   1    0.10    0.09
   0 -12  -1    0.06    0.09
   0 -12  -1    0.22    0.11
   0 -12  -1    0.08    0.10
   0 -12   1    0.18    0.10
   0 -12   1   -0.03    0.05
   0  12  -1    0.14    0.10
  -2 -12  -1    0.06    0.07
   2 -12   1    0.03    0.08
  -2 -12  -1    0.24    0.13
   2 -12   1    0.21    0.11
  -2 -12  -1    0.07    0.09
   2 -12   1   -0.11    0.06
   2  12   1    0.01    0.09
  -4 -12  -1    0.25    0.09
   4 -12   1    0.60    0.16
   4 -12   1    0.36    0.13
   4 -12   1    0.56    0.15
  -4 -12  -1    0.16    0.12
   4  12   1    0.28    0.11
   4  12   1    0.35    0.13
  -6 -12  -1    0.14    0.12
   6 -12   1   -0.02    0.08
   6 -12   1    0.09    0.10
   6 -12   1    0.01    0.09
   6  12   1    0.02    0.11
   6  12   1    0.19    0.10
   8 -12   1   -0.03    0.07
   8 -12   1    0.15    0.10
  -8 -12  -1    0.10    0.10
   8 -12   1    0.07    0.10
   8  12   1    0.16    0.13
   8  12   1    0.00    0.08
  10 -12   1    0.21    0.12
 -10 -12  -1    0.07    0.10
  10 -12   1    0.17    0.12
  10 -12   1    0.19    0.12
  10  12   1   -0.02    0.13
  10  12   1    0.11    0.09
  12 -12   1    0.02    0.11
 -12 -12  -1    0.07    0.12
  12 -12   1    0.06    0.10
  12  12   1    0.14    0.14
 -14 -12  -1   -0.15    0.09
  14 -12   1   -0.21    0.09
  14 -12   1    0.14    0.14
  14  12   1    0.08    0.16
  16 -12   1    0.71    0.23
 -16 -12  -1    0.86    0.22
  16 -12   1    0.62    0.24
  16  12   1    0.95    0.25
  15 -13  -1   -0.11    0.11
  15 -13  -1    0.13    0.15
  15 -13  -1    0.01    0.12
 -15 -13   1    0.19    0.14
  15  13  -1    0.22    0.16
  13 -13  -1    0.01    0.12
  13 -13  -1   -0.11    0.10
  13 -13  -1    0.09    0.11
 -13 -13   1    0.00    0.11
  13  13  -1    0.00    0.16
  11 -13  -1    0.06    0.09
  11 -13  -1   -0.08    0.08
  11 -13  -1    0.18    0.13
 -11 -13   1    0.02    0.11
  11  13  -1    0.22    0.16
   9 -13  -1    0.11    0.12
   9 -13  -1   -0.03    0.10
  -9 -13   1    0.07    0.10
   9 -13  -1    0.04    0.11
   9  13  -1    0.16    0.15
   7 -13  -1    0.54    0.16
  -7 -13   1    0.53    0.17
  -7 -13   1    0.39    0.12
   7 -13  -1    0.53    0.17
   7 -13  -1    0.76    0.18
   7  13  -1    0.58    0.18
   5 -13  -1    0.02    0.11
  -5 -13   1    0.04    0.08
  -5 -13   1    0.03    0.09
   5 -13  -1    0.19    0.11
  -5 -13   1    0.10    0.08
   5 -13  -1   -0.11    0.09
   5  13  -1   -0.03    0.12
  -3 -13   1    0.39    0.15
   3 -13  -1    0.46    0.14
  -3 -13   1    0.21    0.11
   3 -13  -1    0.26    0.13
  -3 -13   1    0.33    0.11
   3 -13  -1    0.41    0.14
   3  13  -1    0.09    0.12
  -1 -13   1   -0.08    0.06
   1 -13  -1    0.07    0.09
   1 -13  -1    0.07    0.11
  -1 -13   1    0.07    0.09
   1 -13  -1    0.06    0.08
  -1 -13   1    0.08    0.08
  -1 -13  -1    1.35    0.17
   1 -13   1    1.06    0.20
  -1 -13  -1    1.37    0.22
  -1 -13  -1    1.33    0.23
   1 -13   1    1.33    0.22
   1 -13   1    1.49    0.22
  -3 -13  -1   -0.16    0.06
   3 -13   1    0.09    0.08
   3 -13   1   -0.03    0.07
  -3 -13  -1    0.05    0.11
   3 -13   1    0.00    0.10
   5 -13   1    0.42    0.15
   5 -13   1    0.44    0.15
  -5 -13  -1    0.29    0.14
   5 -13   1    0.32    0.12
   5  13   1    0.44    0.15
   5  13   1    0.13    0.10
   7 -13   1    0.27    0.13
   7 -13   1    0.24    0.13
  -7 -13  -1    0.25    0.13
   7 -13   1    0.39    0.15
   7  13   1    0.41    0.16
   7  13   1    0.36    0.13
   9 -13   1    0.29    0.15
   9 -13   1    0.16    0.13
  -9 -13  -1    0.13    0.12
   9 -13   1    0.16    0.12
   9  13   1    0.12    0.15
  11 -13   1    0.07    0.11
  11 -13   1    0.24    0.13
 -11 -13  -1    0.15    0.12
  11  13   1    0.32    0.17
 -13 -13  -1    0.04    0.15
  13 -13   1    0.23    0.14
  13 -13   1    0.01    0.11
  13  13   1    0.03    0.15
 -14 -14   1   -0.01    0.12
  14 -14  -1   -0.01    0.12
  14 -14  -1    0.00    0.11
  14 -14  -1    0.23    0.14
  14  14  -1   -0.03    0.15
  12 -14  -1    0.08    0.15
  12 -14  -1    0.47    0.17
  12 -14  -1    0.25    0.15
 -12 -14   1    0.24    0.14
  12  14  -1    0.26    0.21
 -10 -14   1   -0.07    0.09
  10 -14  -1    0.06    0.11
  10 -14  -1    0.23    0.13
  10 -14  -1    0.18    0.15
  10  14  -1    0.17    0.17
   8 -14  -1    0.00    0.14
   8 -14  -1    0.00    0.12
   8 -14  -1    0.20    0.13
  -8 -14   1    0.16    0.14
   8  14  -1    0.08    0.14
  -6 -14   1    0.07    0.12
   6 -14  -1    0.08    0.12
   6 -14  -1   -0.14    0.10
   6 -14  -1   -0.07    0.06
  -6 -14   1   -0.02    0.08
   6  14  -1    0.34    0.16
   4 -14  -1    0.12    0.11
  -4 -14   1    0.09    0.09
   4 -14  -1    0.11    0.10
  -4 -14   1    0.15    0.13
   4 -14  -1    0.05    0.08
   2 -14  -1    2.05    0.30
  -2 -14   1    1.92    0.28
   2 -14  -1    2.05    0.25
  -2 -14   1    1.98    0.23
  -2 -14   1    1.82    0.23
   2 -14  -1    1.96    0.23
   0 -14   1    2.65    0.27
   0 -14  -1    2.67    0.30
   0 -14  -1    3.04    0.25
   0 -14  -1    3.15    0.30
   0 -14   1    2.94    0.28
   2 -14   1    0.01    0.11
   2 -14   1    0.19    0.11
   2 -14   1    0.12    0.09
  -2 -14  -1    0.02    0.08
  -2 -14  -1   -0.02    0.12
  -4 -14  -1    0.40    0.14
  -4 -14  -1    0.64    0.20
   4 -14   1    0.54    0.15
   4 -14   1    0.56    0.17
   4 -14   1    0.47    0.15
  -6 -14  -1    0.33    0.16
   6 -14   1    0.35    0.16
   6 -14   1    0.21    0.13
   6 -14   1    0.61    0.17
  -6 -14  -1    0.16    0.11
   6  14   1    0.50    0.16
  -8 -14  -1    0.07    0.11
   8 -14   1    0.00    0.11
   8 -14   1    0.11    0.12
   8 -14   1   -0.01    0.08
   8  14   1    0.05    0.14
  10 -14   1    0.39    0.17
  10 -14   1    0.65    0.20
 -10 -14  -1    0.23    0.16
  10  14   1    0.31    0.18
  12 -14   1   -0.06    0.10
  12 -14   1    0.19    0.14
 -12 -14  -1   -0.12    0.12
  12  14   1    0.31    0.19
  13 -15  -1    0.33    0.17
 -13 -15   1    0.52    0.21
  13 -15  -1    0.36    0.19
  13 -15  -1    1.10    0.25
  13  15  -1    0.63    0.25
 -11 -15   1    0.13    0.15
  11 -15  -1    0.14    0.13
  11 -15  -1    0.41    0.18
  11 -15  -1    0.11    0.16
  11  15  -1    0.03    0.19
   9 -15  -1    0.01    0.12
  -9 -15   1    0.13    0.12
   9 -15  -1    0.01    0.13
   9 -15  -1   -0.08    0.11
   9  15  -1   -0.03    0.17
   7 -15  -1    0.14    0.13
   7 -15  -1   -0.06    0.08
   7 -15  -1    0.08    0.13
  -7 -15   1   -0.03    0.12
   5 -15  -1    0.07    0.10
  -5 -15   1    0.12    0.12
   5 -15  -1    0.04    0.11
   5 -15  -1    0.35    0.16
   3 -15  -1    0.12    0.13
  -3 -15   1   -0.09    0.08
   3 -15  -1    0.01    0.10
  -3 -15   1    0.01    0.07
   3 -15  -1    0.00    0.09
  -1 -15   1    0.67    0.19
  -1 -15   1    0.41    0.15
   1 -15  -1    0.76    0.18
   1 -15  -1    0.75    0.17
  -1 -15   1    0.69    0.17
   1 -15  -1    1.08    0.24
   1 -15   1    0.76    0.21
   1 -15   1    0.50    0.15
   1 -15   1    0.59    0.16
  -1 -15  -1    0.52    0.20
  -1 -15  -1    0.52    0.17
  -3 -15  -1   -0.01    0.12
   3 -15   1   -0.02    0.12
  -3 -15  -1    0.09    0.11
   3 -15   1   -0.05    0.09
   3 -15   1    0.09    0.10
   5 -15   1    0.09    0.10
  -5 -15  -1   -0.11    0.10
   5 -15   1    0.05    0.11
  -5 -15  -1    0.05    0.08
   5 -15   1    0.14    0.13
  -7 -15  -1    0.06    0.12
   7 -15   1    0.16    0.15
   7 -15   1    0.06    0.09
   7 -15   1   -0.01    0.09
   9 -15   1    0.64    0.20
  -9 -15  -1    0.58    0.20
   9 -15   1    0.86    0.22
  11 -15   1    0.08    0.13
  11 -15   1    0.24    0.17
 -11 -15  -1    0.51    0.18
  11  15   1    0.03    0.18
  10 -16  -1   -0.07    0.10
  10 -16  -1   -0.06    0.12
 -10 -16   1    0.13    0.13
  10 -16  -1    0.12    0.17
   8 -16  -1    0.12    0.16
   8 -16  -1    0.00    0.10
  -8 -16   1    0.13    0.14
   8 -16  -1   -0.02    0.11
   6 -16  -1    0.18    0.12
  -6 -16   1   -0.14    0.10
   6 -16  -1    0.12    0.16
   6 -16  -1   -0.03    0.13
   4 -16  -1   -0.01    0.11
   4 -16  -1   -0.02    0.10
  -4 -16   1    0.09    0.12
   4 -16  -1    0.08    0.14
  -2 -16   1    0.43    0.16
   2 -16  -1    0.57    0.19
   2 -16  -1    0.26    0.14
   2 -16  -1    0.48    0.15
  -2 -16   1    0.44    0.19
   0 -16  -1    0.10    0.14
   0 -16   1    0.04    0.08
   0 -16  -1   -0.05    0.09
   0 -16   1    0.11    0.10
   0 -16   1   -0.20    0.12
   2 -16   1   -0.02    0.13
  -2 -16  -1   -0.14    0.09
  -2 -16  -1   -0.06    0.09
   2 -16   1    0.05    0.12
   2 -16   1   -0.03    0.10
   4 -16   1    0.10    0.12
  -4 -16  -1   -0.05    0.11
   4 -16   1   -0.19    0.11
   4 -16   1   -0.06    0.10
   6 -16   1    0.04    0.12
   6 -16   1   -0.23    0.13
   6 -16   1    0.00    0.11
  -6 -16  -1    0.07    0.13
   8 -16   1    0.27    0.17
  -8 -16  -1    0.42    0.21
   8 -16   1    0.52    0.20
   5 -17  -1    0.12    0.14
   5 -17  -1    0.09    0.17
   5 -17  -1   -0.06    0.12
  -5 -17   1    0.08    0.16
   3 -17  -1    0.32    0.23
   3 -17  -1    0.09    0.12
  -3 -17   1   -0.02    0.12
  -1 -17   1   -0.25    0.10
  -1 -17   1    0.13    0.12
   1 -17  -1    0.06    0.12
   1 -17  -1    0.11    0.17
  -1 -17  -1    0.40    0.16
  -1 -17  -1    0.34    0.21
   1 -17   1   -0.01    0.15
   1 -17   1    0.22    0.14
   3 -17   1   -0.17    0.11
  -3 -17  -1   -0.08    0.14
   3 -17   1    0.21    0.14
   3 -17   1    0.21    0.17
 -24   0   2    0.07    0.12
  24   0  -2   -0.16    0.12
  24   0  -2    0.12    0.15
  24   0  -2    0.09    0.09
  22   0  -2   -0.19    0.06
  22   0  -2   -0.10    0.11
  22   0  -2   -0.03    0.09
 -22   0   2   -0.07    0.08
  20   0  -2    5.98    0.38
 -20   0   2    5.53    0.37
  20   0  -2    5.11    0.35
  20   0  -2    4.87    0.38
 -18   0   2    2.17    0.23
  18   0  -2    1.92    0.27
  18   0  -2    1.92    0.20
  18   0  -2    2.17    0.25
  16   0  -2    0.19    0.11
  16   0  -2    0.20    0.09
  16   0  -2    0.26    0.13
 -16   0   2    0.39    0.11
  14   0  -2    3.66    0.24
  14   0  -2    4.30    0.29
 -14   0   2    4.02    0.25
  14   0  -2    3.99    0.25
  12   0  -2    4.17    0.22
  12   0  -2    4.17    0.26
 -12   0   2    4.61    0.25
  12   0  -2    4.18    0.24
  10   0  -2   16.20    0.48
  10   0  -2   16.52    0.49
 -10   0   2   15.94    0.47
  10   0  -2   16.97    0.45
   8   0  -2   24.71    0.59
   8   0  -2   25.85    0.57
   8   0  -2   25.26    0.59
  -8   0   2   25.06    0.60
  -6   0   2  261.34    4.31
   6   0  -2  250.68    4.40
  -6   0   2  263.18    4.29
   6   0  -2  270.04    4.47
   4   0  -2   52.80    0.99
  -4   0   2   52.61    0.98
  -4   0   2   54.59    0.97
  -2   0   2  262.02    4.32
  -2   0   2  273.91    4.28
  -2   0   2  264.44    4.46
   0   0   2   20.05    0.44
   0   0   2   19.42    0.44
   0   0  -2   19.55    0.36
   0   0  -2   19.29    0.39
   0   0   2   19.52    0.40
   2   0   2   29.47    0.65
  -2   0  -2   30.00    0.53
   2   0   2   31.03    0.66
   2   0   2   28.71    0.56
  -2   0  -2   29.51    0.60
  -4   0  -2  180.17    2.86
   4   0   2  172.35    3.09
   4   0   2  176.59    3.15
   4   0   2  172.26    2.90
  -6   0  -2   22.49    0.49
   6   0   2   22.25    0.59
   6   0   2   21.90    0.50
   6   0   2   22.57    0.61
   8   0   2   58.36    1.30
   8   0   2   59.43    1.28
   8   0   2   60.07    1.15
  -8   0  -2   58.95    1.13
  10   0   2    8.19    0.38
  10   0   2    7.94    0.38
  10   0   2    7.91    0.31
 -10   0  -2    8.05    0.30
  12   0   2    2.45    0.22
  12   0   2    2.79    0.20
 -12   0  -2    2.99    0.20
  12   0   2    2.74    0.25
  14   0   2    3.05    0.27
  14   0   2    3.59    0.25
 -14   0  -2    3.70    0.23
  14   0   2    2.95    0.26
  16   0   2    0.66    0.16
  16   0   2    1.06    0.20
  16   0   2    1.48    0.20
 -16   0  -2    1.00    0.16
  18   0   2    0.13    0.10
  18   0   2    0.45    0.16
  20   0   2    0.70    0.18
  20   0   2    0.78    0.20
  25  -1  -2    0.13    0.10
  25  -1  -2    0.06    0.16
  25  -1  -2    0.54    0.17
 -25  -1   2    0.42    0.18
  25   1  -2    0.29    0.20
 -25   1   2    0.32    0.16
  25   1  -2    0.46    0.21
  23  -1  -2    0.53    0.18
  23  -1  -2    0.17    0.12
  23  -1  -2    0.50    0.19
 -23  -1   2    0.35    0.14
  23   1  -2    0.11    0.12
 -23   1   2    0.28    0.14
  23   1  -2    0.47    0.18
  23   1  -2    0.41    0.17
  21  -1  -2    0.18    0.11
 -21  -1   2    0.21    0.11
  21  -1  -2    0.22    0.11
  21  -1  -2    0.62    0.17
  21   1  -2    0.22    0.14
  21   1  -2    0.21    0.11
 -21   1   2    0.24    0.11
  21   1  -2    0.26    0.15
 -19  -1   2   13.85    0.59
  19  -1  -2   14.50    0.60
  19  -1  -2   15.21    0.60
  19  -1  -2   14.63    0.60
 -19   1   2   13.99    0.58
  19   1  -2   14.21    0.62
  19   1  -2   15.19    0.57
  19   1  -2   14.55    0.58
  17  -1  -2    0.28    0.13
  17  -1  -2    0.10    0.13
 -17  -1   2    0.22    0.10
  17  -1  -2    0.25    0.11
 -17   1   2    0.21    0.09
  17   1  -2    0.29    0.11
  17   1  -2    0.42    0.16
  17   1  -2    0.29    0.10
 -15  -1   2   20.35    0.64
  15  -1  -2   19.65    0.64
  15  -1  -2   20.04    0.65
  15  -1  -2   19.88    0.63
 -15   1   2   19.89    0.63
  15   1  -2   20.20    0.62
  15   1  -2   19.63    0.60
  15   1  -2   20.50    0.69
  13  -1  -2   15.50    0.51
 -13  -1   2   15.51    0.51
  13  -1  -2   14.93    0.50
  13  -1  -2   15.20    0.50
  13   1  -2   14.79    0.49
  13   1  -2   15.43    0.47
  13   1  -2   15.04    0.54
 -13   1   2   14.90    0.50
  11  -1  -2   20.57    0.57
  11  -1  -2   20.92    0.57
  11  -1  -2   20.43    0.56
 -11  -1   2   19.61    0.57
  11   1  -2   20.50    0.56
  11   1  -2   20.00    0.59
  11   1  -2   21.17    0.54
 -11   1   2   20.36    0.57
   9  -1  -2   13.60    0.40
  -9  -1   2   13.28    0.40
  -9  -1   2   13.73    0.42
   9  -1  -2   13.96    0.40
   9  -1  -2   12.76    0.40
   9   1  -2   12.96    0.42
   9   1  -2   13.77    0.41
   9   1  -2   14.11    0.36
  -9   1   2   13.46    0.41
   7  -1  -2   28.01    0.61
   7  -1  -2   27.06    0.59
  -7  -1   2   26.90    0.61
  -7  -1   2   27.53    0.61
   7  -1  -2   26.33    0.61
  -7   1   2   27.04    0.62
   7   1  -2   27.89    0.56
   7   1  -2   26.09    0.62
   5  -1  -2   10.03    0.26
  -5  -1   2   10.36    0.29
   5  -1  -2   10.52    0.28
  -5  -1   2   10.09    0.28
   5  -1  -2    9.45    0.28
  -5   1   2   10.01    0.29
   5   1  -2    9.42    0.28
  -3  -1   2    0.13    0.04
  -3  -1   2    0.14    0.04
  -3  -1   2    0.24    0.05
  -3   1   2    0.21    0.05
  -3   1   2    0.14    0.04
  -3   1   2    0.14    0.04
  -3   1   2    0.21    0.05
  -1  -1   2    0.79    0.07
  -1  -1   2    0.84    0.05
   1  -1  -2    0.76    0.06
   1  -1  -2    0.85    0.06
  -1  -1   2    0.72    0.07
  -1   1   2    0.87    0.08
  -1   1   2    0.81    0.07
  -1   1   2    1.00    0.07
  -1   1   2    0.85    0.06
   1  -1   2    1.11    0.09
  -1  -1  -2    1.11    0.07
   1  -1   2    1.18    0.08
   1  -1   2    1.16    0.10
  -1  -1  -2    1.10    0.06
   1   1   2    1.26    0.10
   1   1   2    1.12    0.10
   1   1   2    1.05    0.06
   3  -1   2    0.10    0.05
  -3  -1  -2    0.17    0.04
   3  -1   2    0.22    0.05
   3  -1   2    0.17    0.06
  -3  -1  -2    0.15    0.04
   3   1   2    0.13    0.03
   3   1   2    0.20    0.06
  -3   1  -2    0.16    0.03
   3   1   2    0.17    0.05
  -5  -1  -2    2.11    0.12
   5  -1   2    2.03    0.13
   5  -1   2    1.96    0.15
   5  -1   2    2.34    0.16
   5   1   2    2.06    0.15
  -5   1  -2    2.18    0.10
   5   1   2    2.13    0.10
   7  -1   2    0.66    0.10
  -7  -1  -2    0.73    0.08
   7  -1   2    0.78    0.13
   7  -1   2    0.65    0.11
   7   1   2    0.74    0.12
   7   1   2    0.62    0.08
   7   1   2    0.68    0.12
  -7   1  -2    0.68    0.07
   9  -1   2   14.03    0.49
   9  -1   2   14.01    0.43
  -9  -1  -2   14.23    0.41
   9  -1   2   13.01    0.49
   9   1   2   13.93    0.39
   9   1   2   12.62    0.48
  -9   1  -2   14.37    0.39
   9   1   2   13.72    0.49
  11  -1   2    0.00    0.06
 -11  -1  -2    0.06    0.05
  11  -1   2    0.01    0.07
  11  -1   2    0.03    0.07
  11   1   2    0.04    0.06
  11   1   2   -0.05    0.06
  11   1   2    0.13    0.09
 -11   1  -2    0.03    0.04
 -13  -1  -2   -0.05    0.05
  13  -1   2   -0.03    0.05
  13  -1   2    0.01    0.08
  13  -1   2    0.15    0.10
  13   1   2    0.02    0.10
 -13   1  -2   -0.04    0.05
  13   1   2    0.02    0.08
  13   1   2    0.03    0.07
 -15  -1  -2    5.23    0.30
  15  -1   2    4.95    0.31
  15  -1   2    4.75    0.35
  15  -1   2    5.36    0.36
  15   1   2    4.75    0.34
  15   1   2    5.00    0.35
  15   1   2    5.43    0.29
 -15   1  -2    5.31    0.29
  17  -1   2    1.60    0.25
 -17  -1  -2    1.19    0.19
  17  -1   2    1.31    0.21
  17  -1   2    1.35    0.24
  17   1   2    1.08    0.21
  17   1   2    1.06    0.22
  19  -1   2    0.08    0.09
  19  -1   2    0.43    0.16
  19   1   2    0.18    0.12
  19   1   2    0.20    0.12
  21  -1   2    0.68    0.20
  21  -1   2    0.52    0.19
  21   1   2    0.95    0.24
  21   1   2    0.77    0.23
  24  -2  -2    0.10    0.11
 -24  -2   2    0.10    0.11
  24  -2  -2    0.00    0.09
  24  -2  -2    0.12    0.16
  24   2  -2   -0.11    0.13
 -24   2   2   -0.03    0.11
  24   2  -2   -0.08    0.10
  22  -2  -2   -0.07    0.11
  22  -2  -2    0.04    0.09
 -22  -2   2    0.01    0.11
  22  -2  -2    0.13    0.12
  22   2  -2   -0.10    0.11
 -22   2   2   -0.13    0.09
  22   2  -2    0.04    0.11
  22   2  -2    0.05    0.10
 -20  -2   2    0.09    0.09
  20  -2  -2   -0.04    0.10
  20  -2  -2    0.07    0.12
  20  -2  -2    0.08    0.08
  20   2  -2   -0.05    0.08
  20   2  -2    0.22    0.14
  20   2  -2    0.02    0.13
 -20   2   2    0.05    0.08
  18  -2  -2    0.03    0.09
  18  -2  -2    0.01    0.10
 -18  -2   2    0.21    0.10
  18  -2  -2   -0.03    0.10
  18   2  -2    0.08    0.13
 -18   2   2    0.10    0.09
  18   2  -2   -0.05    0.09
  18   2  -2    0.00    0.07
  16  -2  -2    0.03    0.10
  16  -2  -2    0.20    0.12
 -16  -2   2    0.06    0.07
  16  -2  -2   -0.10    0.05
  16   2  -2    0.07    0.07
  16   2  -2   -0.11    0.07
  16   2  -2    0.02    0.14
 -16   2   2   -0.06    0.06
  14  -2  -2   -0.01    0.08
 -14  -2   2    0.12    0.07
  14  -2  -2    0.27    0.10
  14  -2  -2    0.00    0.09
 -14   2   2    0.02    0.05
  14   2  -2    0.01    0.06
  14   2  -2   -0.09    0.04
  14   2  -2    0.05    0.11
 -12  -2   2    0.61    0.12
  12  -2  -2    0.37    0.11
  12  -2  -2    0.57    0.12
  12  -2  -2    0.43    0.10
  12   2  -2    0.44    0.10
  12   2  -2    0.55    0.14
  12   2  -2    0.51    0.09
 -12   2   2    0.49    0.10
  10  -2  -2    4.24    0.23
  10  -2  -2    4.20    0.22
 -10  -2   2    3.65    0.21
  10  -2  -2    3.89    0.21
 -10  -2   2    4.01    0.21
  10   2  -2    4.48    0.18
 -10   2   2    3.96    0.21
  10   2  -2    3.74    0.23
  -8  -2   2    5.49    0.23
   8  -2  -2    5.93    0.22
   8  -2  -2    5.66    0.24
  -8  -2   2    5.35    0.23
   8  -2  -2    5.68    0.24
  -8   2   2    5.25    0.23
   8   2  -2    5.65    0.18
   8   2  -2    5.54    0.25
  -6  -2   2   -0.03    0.03
   6  -2  -2    0.00    0.03
   6  -2  -2   -0.02    0.03
  -6  -2   2   -0.01    0.03
   6  -2  -2    0.00    0.04
   6   2  -2    0.08    0.06
  -6   2   2    0.02    0.04
  -4  -2   2   12.01    0.33
   4  -2  -2   12.07    0.32
   4  -2  -2   12.56    0.34
  -4  -2   2   11.71    0.31
   4  -2  -2   12.17    0.28
   4   2  -2   12.68    0.34
  -4   2   2   12.29    0.27
  -4   2   2   12.26    0.33
  -4   2   2   12.26    0.34
   2  -2  -2   -0.02    0.04
   2  -2  -2   -0.05    0.03
  -2  -2   2   -0.09    0.03
  -2  -2   2    0.06    0.05
  -2  -2   2   -0.01    0.04
  -2   2   2    0.01    0.05
  -2   2   2   -0.03    0.03
  -2   2   2    0.05    0.04
   0  -2   2    2.18    0.12
   0  -2   2    2.12    0.12
   0  -2  -2    2.07    0.08
   0  -2  -2    2.33    0.12
   0  -2   2    2.19    0.07
   0  -2  -2    2.22    0.07
   0   2   2    2.23    0.13
   0   2   2    2.09    0.12
   0   2   2    2.20    0.08
   2  -2   2    2.25    0.13
   2  -2   2    2.50    0.06
  -2  -2  -2    2.42    0.06
   2  -2   2    2.11    0.12
   2  -2   2    2.37    0.14
  -2  -2  -2    2.46    0.12
   2   2   2    2.45    0.15
   2   2   2    2.40    0.06
   2   2   2    2.44    0.14
  -4  -2  -2   14.45    0.28
   4  -2   2   13.98    0.42
   4  -2   2   13.84    0.41
   4  -2   2   14.01    0.39
  -4  -2  -2   14.23    0.37
   4   2   2   14.00    0.28
   4   2   2   13.98    0.42
  -4   2  -2   14.67    0.29
   4   2   2   14.35    0.42
  -6  -2  -2    7.68    0.27
   6  -2   2    7.20    0.27
   6  -2   2    6.61    0.30
   6  -2   2    7.72    0.31
   6   2   2    7.28    0.30
  -6   2  -2    7.23    0.21
   6   2   2    7.44    0.21
  -8  -2  -2    6.14    0.26
   8  -2   2    6.16    0.27
   8  -2   2    6.36    0.30
   8  -2   2    6.08    0.30
   8   2   2    5.83    0.29
   8   2   2    6.32    0.32
  -8   2  -2    6.40    0.22
   8   2   2    6.57    0.22
  10  -2   2    2.06    0.19
  10  -2   2    1.93    0.19
  10  -2   2    2.62    0.20
 -10  -2  -2    2.04    0.16
  10   2   2    2.27    0.22
  10   2   2    2.41    0.15
 -10   2  -2    2.44    0.15
  10   2   2    2.40    0.20
  12  -2   2    0.21    0.10
  12  -2   2   -0.08    0.04
  12  -2   2    0.04    0.08
 -12  -2  -2    0.01    0.05
  12   2   2    0.02    0.09
  12   2   2    0.06    0.07
  12   2   2    0.10    0.07
 -12   2  -2    0.04    0.05
 -14  -2  -2   -0.02    0.06
  14  -2   2   -0.06    0.05
  14  -2   2    0.13    0.10
  14  -2   2   -0.04    0.07
  14   2   2    0.16    0.09
  14   2   2    0.02    0.08
  14   2   2    0.00    0.09
 -14   2  -2    0.07    0.06
 -16  -2  -2    0.14    0.08
  16  -2   2    0.05    0.09
  16  -2   2    0.14    0.11
  16  -2   2    0.04    0.09
  16   2   2    0.05    0.08
  16   2   2   -0.02    0.11
  18  -2   2   -0.01    0.08
  18  -2   2    0.13    0.10
  18  -2   2    0.05    0.11
 -18  -2  -2    0.04    0.09
  18   2   2   -0.10    0.09
  18   2   2   -0.09    0.08
  20  -2   2    0.19    0.12
  20  -2   2    0.26    0.13
  20   2   2    0.38    0.16
  20   2   2    0.43    0.15
  23  -3  -2    1.53    0.28
  23  -3  -2    1.30    0.24
  23  -3  -2    1.82    0.29
 -23  -3   2    1.37    0.25
 -23   3   2    1.19    0.23
  23   3  -2    1.09    0.25
  23   3  -2    1.48    0.27
  21  -3  -2    0.06    0.11
  21  -3  -2    0.07    0.13
 -21  -3   2    0.06    0.11
  21  -3  -2   -0.01    0.08
  21   3  -2   -0.19    0.10
  21   3  -2    0.01    0.08
  21   3  -2    0.03    0.13
 -21   3   2    0.02    0.07
  19  -3  -2    9.31    0.48
 -19  -3   2    9.47    0.48
  19  -3  -2    8.24    0.46
  19  -3  -2    9.02    0.44
 -19   3   2    8.75    0.45
  19   3  -2    9.34    0.42
  19   3  -2    9.75    0.45
  19   3  -2    9.55    0.53
  17  -3  -2    2.34    0.26
 -17  -3   2    1.78    0.21
  17  -3  -2    2.12    0.23
  17  -3  -2    1.95    0.21
 -17   3   2    2.07    0.21
  17   3  -2    2.41    0.23
  17   3  -2    2.31    0.31
  17   3  -2    1.82    0.18
  15  -3  -2   14.62    0.55
 -15  -3   2   14.98    0.55
  15  -3  -2   14.48    0.50
  15  -3  -2   13.68    0.54
  15   3  -2   14.32    0.47
 -15   3   2   15.02    0.53
  15   3  -2   13.76    0.50
  15   3  -2   13.41    0.57
  13  -3  -2   18.81    0.54
  13  -3  -2   17.23    0.58
  13  -3  -2   18.34    0.60
 -13  -3   2   18.15    0.58
  13   3  -2   18.87    0.52
  13   3  -2   18.08    0.55
 -13   3   2   19.39    0.58
  13   3  -2   18.17    0.62
 -11  -3   2   20.14    0.59
  11  -3  -2   19.80    0.60
  11  -3  -2   20.62    0.53
 -11  -3   2   20.19    0.56
  11  -3  -2   19.94    0.59
  11   3  -2   21.04    0.51
 -11   3   2   20.07    0.58
  11   3  -2   19.58    0.62
  -9  -3   2    2.34    0.17
  -9  -3   2    2.64    0.16
   9  -3  -2    2.52    0.18
   9  -3  -2    2.53    0.18
   9  -3  -2    2.55    0.15
   9   3  -2    2.79    0.13
   9   3  -2    2.71    0.20
  -9   3   2    2.27    0.16
   7  -3  -2   22.56    0.47
   7  -3  -2   22.42    0.58
   7  -3  -2   21.81    0.55
  -7  -3   2   22.08    0.55
  -7  -3   2   22.00    0.54
  -7   3   2   21.95    0.55
   7   3  -2   22.19    0.57
   5  -3  -2    8.19    0.27
  -5  -3   2    8.01    0.27
   5  -3  -2    8.47    0.20
  -5  -3   2    7.96    0.26
   5  -3  -2    8.00    0.28
   5   3  -2    8.42    0.29
  -5   3   2    8.37    0.28
  -3  -3   2   15.84    0.38
   3  -3  -2   16.21    0.38
  -3  -3   2   16.16    0.41
  -3   3   2   16.14    0.41
  -3   3   2   16.64    0.33
   3   3  -2   16.54    0.42
  -3   3   2   16.85    0.44
  -1  -3   2   13.86    0.30
   1  -3  -2   13.94    0.30
  -1  -3   2   13.33    0.36
  -1  -3   2   14.30    0.33
   1  -3  -2   13.94    0.36
  -1  -3   2   13.38    0.36
  -1   3   2   13.70    0.33
  -1   3   2   14.08    0.30
  -1   3   2   14.05    0.39
   1  -3   2    6.34    0.16
  -1  -3  -2    6.42    0.22
  -1  -3  -2    6.33    0.13
   1  -3   2    6.72    0.23
   1  -3   2    6.14    0.23
   1  -3   2    6.34    0.23
  -1  -3  -2    6.24    0.13
   1   3   2    6.53    0.25
   1   3   2    6.48    0.23
   3  -3   2    0.94    0.05
   3  -3   2    0.79    0.09
  -3  -3  -2    0.71    0.09
   3  -3   2    0.95    0.10
   3  -3   2    1.07    0.10
   3   3   2    0.93    0.10
   3   3   2    0.86    0.10
   5  -3   2    4.33    0.22
   5  -3   2    4.59    0.23
  -5  -3  -2    4.35    0.20
   5  -3   2    4.25    0.21
   5   3   2    4.40    0.11
   5   3   2    4.24    0.23
   5   3   2    4.19    0.11
  -5   3  -2    4.28    0.14
   5   3   2    4.15    0.22
  -7  -3  -2    0.76    0.09
   7  -3   2    0.64    0.11
   7  -3   2    0.59    0.10
   7  -3   2    1.00    0.15
  -7   3  -2    0.75    0.07
   7   3   2    0.74    0.13
   7   3   2    0.90    0.07
   7   3   2    0.66    0.11
   9  -3   2    2.70    0.21
   9  -3   2    2.91    0.23
  -9  -3  -2    3.17    0.20
   9  -3   2    2.99    0.21
   9   3   2    3.12    0.15
   9   3   2    2.89    0.22
   9   3   2    3.18    0.24
  -9   3  -2    2.97    0.16
  11  -3   2    0.92    0.16
  11  -3   2    1.31    0.17
 -11  -3  -2    1.16    0.14
  11  -3   2    1.15    0.17
  11   3   2    0.97    0.18
  11   3   2    1.07    0.12
  11   3   2    0.89    0.15
 -11   3  -2    1.16    0.11
  13  -3   2    0.66    0.15
 -13  -3  -2    1.09    0.16
  13  -3   2    1.09    0.18
  13  -3   2    0.70    0.15
  13   3   2    0.68    0.15
  13   3   2    1.05    0.14
 -13   3  -2    0.99    0.13
  13   3   2    0.76    0.18
 -15  -3  -2    1.15    0.18
  15  -3   2    1.69    0.23
  15  -3   2    1.11    0.20
  15  -3   2    1.12    0.21
  15   3   2    1.07    0.22
  15   3   2    1.31    0.21
 -17  -3  -2    0.55    0.15
  17  -3   2    0.33    0.13
  17  -3   2    0.62    0.16
  17  -3   2    0.51    0.16
  17   3   2    0.51    0.15
  17   3   2    0.54    0.18
  19  -3   2    0.42    0.16
  19  -3   2    0.69    0.18
 -19  -3  -2    0.83    0.18
  19  -3   2    0.49    0.16
  19   3   2    0.74    0.20
  19   3   2    0.40    0.13
  21  -3   2    1.32    0.28
  21  -3   2    0.93    0.21
  21   3   2    0.72    0.19
  21   3   2    1.12    0.29
  24  -4  -2   -0.04    0.11
 -24  -4   2   -0.16    0.09
  24  -4  -2    0.00    0.14
 -24   4   2   -0.02    0.11
  24   4  -2    0.14    0.15
 -22  -4   2    0.08    0.09
  22  -4  -2    0.10    0.14
  22  -4  -2   -0.17    0.06
 -22   4   2    0.14    0.12
  22   4  -2    0.27    0.18
  22   4  -2    0.08    0.14
  20  -4  -2    1.27    0.21
  20  -4  -2    0.76    0.19
  20  -4  -2    1.07    0.22
 -20  -4   2    0.95    0.20
 -20   4   2    0.80    0.17
  20   4  -2    1.14    0.20
  20   4  -2    1.06    0.25
  18  -4  -2   -0.08    0.11
 -18  -4   2    0.25    0.12
  18  -4  -2    0.18    0.10
  18  -4  -2    0.06    0.10
 -18   4   2    0.10    0.09
  18   4  -2    0.01    0.12
  18   4  -2    0.29    0.12
  18   4  -2    0.28    0.10
  16  -4  -2    0.67    0.16
  16  -4  -2    0.68    0.16
  16  -4  -2    0.96    0.16
 -16  -4   2    0.62    0.15
 -16   4   2    0.42    0.11
  16   4  -2    0.98    0.23
  16   4  -2    0.63    0.12
  16   4  -2    0.79    0.15
  14  -4  -2    1.37    0.20
  14  -4  -2    1.63    0.17
  14  -4  -2    1.26    0.20
 -14  -4   2    1.06    0.17
 -14   4   2    1.28    0.16
  14   4  -2    1.11    0.21
  14   4  -2    1.23    0.13
  14   4  -2    1.13    0.16
  12  -4  -2    8.84    0.39
 -12  -4   2    8.48    0.34
  12  -4  -2    9.32    0.40
 -12  -4   2    8.62    0.37
  12  -4  -2    9.31    0.32
  12   4  -2    9.03    0.42
  12   4  -2    8.96    0.30
 -12   4   2    9.23    0.37
  10  -4  -2   19.15    0.59
 -10  -4   2   18.94    0.53
 -10  -4   2   20.33    0.58
  10  -4  -2   19.40    0.57
  10  -4  -2   20.21    0.48
 -10   4   2   19.32    0.56
  10   4  -2   19.78    0.46
  10   4  -2   19.77    0.61
  -8  -4   2    9.22    0.32
   8  -4  -2    8.92    0.24
   8  -4  -2    8.77    0.34
  -8  -4   2    8.53    0.33
   8  -4  -2    8.56    0.33
  -8   4   2    8.81    0.32
   8   4  -2    9.19    0.23
   8   4  -2    8.70    0.35
   6  -4  -2   90.57    1.78
   6  -4  -2   93.36    1.55
  -6  -4   2   89.52    1.67
   6  -4  -2   92.60    1.69
  -6  -4   2   92.15    1.68
   6   4  -2   91.04    1.75
  -6   4   2   94.38    1.70
   4  -4  -2   -0.01    0.04
   4  -4  -2    0.07    0.05
   4  -4  -2   -0.01    0.05
  -4  -4   2    0.02    0.04
  -4  -4   2    0.04    0.04
  -4   4   2    0.03    0.04
   4   4  -2    0.02    0.05
  -4   4   2    0.00    0.02
  -4   4   2    0.09    0.06
  -2  -4   2   12.62    0.32
  -2  -4   2   12.16    0.36
  -2  -4   2   12.61    0.30
   2  -4  -2   12.31    0.36
  -2  -4   2   12.91    0.36
   2  -4  -2   12.64    0.32
   2   4  -2   12.62    0.36
  -2   4   2   12.30    0.38
  -2   4   2   13.07    0.29
   0  -4  -2   87.60    1.46
   0  -4   2   86.74    1.48
   0  -4   2   86.55    1.61
   0  -4   2   85.69    1.59
   0  -4  -2   87.30    1.58
   0   4   2   87.21    1.46
   0   4   2   87.24    1.67
   0   4   2   87.69    1.56
   2  -4   2   29.50    0.68
  -2  -4  -2   29.27    0.66
   2  -4   2   29.47    0.68
   2  -4   2   29.60    0.66
   2  -4   2   29.72    0.56
   2   4   2   29.94    0.71
   2   4   2   28.38    0.66
   4  -4   2   61.26    1.24
  -4  -4  -2   61.46    1.21
   4  -4   2   62.76    1.24
   4  -4   2   62.97    1.09
   4  -4   2   60.54    1.28
   4   4   2   62.91    1.30
   4   4   2   61.80    1.26
   6  -4   2    1.03    0.11
   6  -4   2    0.83    0.13
   6  -4   2    1.03    0.13
  -6  -4  -2    0.92    0.11
  -6   4  -2    0.95    0.08
   6   4   2    1.16    0.05
   6   4   2    0.99    0.05
   6   4   2    0.98    0.12
   6   4   2    0.95    0.14
   8  -4   2   44.84    1.02
   8  -4   2   43.72    1.01
  -8  -4  -2   44.44    0.98
   8  -4   2   44.61    1.09
   8   4   2   42.78    1.06
  -8   4  -2   44.58    0.87
   8   4   2   43.87    1.06
   8   4   2   43.51    0.80
 -10  -4  -2    5.71    0.29
  10  -4   2    5.35    0.29
  10  -4   2    5.31    0.32
  10  -4   2    5.33    0.30
  10   4   2    5.66    0.20
  10   4   2    5.12    0.30
  10   4   2    5.24    0.33
 -10   4  -2    5.06    0.22
 -12  -4  -2    3.24    0.24
  12  -4   2    3.44    0.26
  12  -4   2    2.70    0.25
  12  -4   2    2.35    0.24
  12   4   2    2.41    0.26
  12   4   2    2.91    0.25
  12   4   2    2.64    0.17
 -12   4  -2    2.95    0.18
 -14  -4  -2    0.47    0.13
  14  -4   2    0.24    0.10
  14  -4   2    0.80    0.18
  14  -4   2    0.50    0.14
  14   4   2    0.58    0.14
  14   4   2    0.54    0.15
  16  -4   2    2.97    0.28
  16  -4   2    2.53    0.27
  16  -4   2    2.70    0.26
 -16  -4  -2    2.37    0.23
  16   4   2    2.65    0.26
  16   4   2    2.29    0.28
  18  -4   2    0.10    0.10
  18  -4   2   -0.09    0.06
 -18  -4  -2    0.06    0.09
  18  -4   2    0.18    0.13
  18   4   2   -0.17    0.09
  18   4   2    0.16    0.10
 -20  -4  -2    0.02    0.11
  20  -4   2    0.27    0.15
  20  -4   2    0.01    0.09
  20  -4   2    0.15    0.12
  20   4   2    0.04    0.11
  20   4   2    0.36    0.17
  23  -5  -2    0.08    0.13
  23  -5  -2   -0.05    0.09
 -23  -5   2   -0.14    0.07
  23   5  -2    0.03    0.14
 -23   5   2    0.02    0.10
  21  -5  -2    0.61    0.18
  21  -5  -2    0.93    0.21
 -21  -5   2    0.76    0.20
 -21   5   2    0.99    0.20
  21   5  -2    1.34    0.23
  21   5  -2    0.75    0.24
  19  -5  -2    8.17    0.47
  19  -5  -2    7.53    0.45
 -19  -5   2    8.27    0.47
  19   5  -2    7.82    0.52
 -19   5   2    7.48    0.42
  19   5  -2    8.59    0.42
 -17  -5   2   -0.01    0.07
  17  -5  -2   -0.01    0.08
  17  -5  -2   -0.08    0.10
  17  -5  -2   -0.02    0.07
 -17   5   2    0.04    0.08
  17   5  -2   -0.03    0.08
  17   5  -2    0.05    0.16
  15  -5  -2    6.80    0.39
  15  -5  -2    6.79    0.39
 -15  -5   2    7.77    0.40
  15  -5  -2    7.66    0.32
 -15   5   2    7.15    0.37
  15   5  -2    7.78    0.46
  15   5  -2    7.99    0.36
  15   5  -2    7.17    0.31
 -13  -5   2    1.71    0.18
  13  -5  -2    1.94    0.22
  13  -5  -2    1.61    0.14
  13  -5  -2    1.42    0.21
 -13  -5   2    1.41    0.15
 -13   5   2    1.84    0.17
  13   5  -2    1.46    0.13
  13   5  -2    1.25    0.22
  11  -5  -2    4.32    0.27
  11  -5  -2    4.81    0.20
  11  -5  -2    4.89    0.29
 -11  -5   2    4.63    0.24
 -11  -5   2    4.88    0.28
  11   5  -2    4.76    0.19
 -11   5   2    4.46    0.25
  11   5  -2    4.33    0.30
   9  -5  -2   15.22    0.51
  -9  -5   2   15.01    0.49
   9  -5  -2   15.13    0.50
  -9  -5   2   15.44    0.46
   9  -5  -2   15.46    0.35
   9   5  -2   15.10    0.51
  -9   5   2   15.10    0.48
   9   5  -2   15.76    0.37
   7  -5  -2    8.10    0.17
   7  -5  -2    8.25    0.32
   7  -5  -2    8.33    0.34
  -7  -5   2    7.93    0.30
  -7  -5   2    7.90    0.31
  -7   5   2    7.88    0.31
   7   5  -2    7.92    0.33
   5  -5  -2    4.47    0.22
   5  -5  -2    4.35    0.23
  -5  -5   2    4.70    0.21
  -5  -5   2    4.95    0.22
   5  -5  -2    4.38    0.21
  -5   5   2    4.31    0.22
   5   5  -2    4.35    0.22
  -3  -5   2    2.55    0.11
   3  -5  -2    2.36    0.14
  -3  -5   2    2.83    0.17
  -3  -5   2    2.64    0.15
   3  -5  -2    2.29    0.15
   3   5  -2    2.62    0.16
  -3   5   2    2.56    0.09
  -3   5   2    2.32    0.16
  -1  -5   2    1.88    0.12
   1  -5  -2    1.91    0.11
   1  -5  -2    1.83    0.14
  -1  -5   2    1.90    0.12
  -1  -5   2    1.67    0.12
  -1  -5   2    1.68    0.13
  -1   5   2    1.87    0.10
  -1   5   2    1.79    0.14
   1  -5   2    8.05    0.28
   1  -5   2    7.50    0.23
   1  -5   2    7.80    0.30
  -1  -5  -2    7.79    0.20
  -1  -5  -2    7.66    0.29
   1  -5   2    7.54    0.27
   1   5   2    7.75    0.20
   1   5   2    7.89    0.31
   1   5   2    7.78    0.26
   3  -5   2    3.10    0.20
  -3  -5  -2    2.75    0.18
  -3  -5  -2    2.87    0.08
   3  -5   2    2.63    0.16
   3  -5   2    3.02    0.18
   3  -5   2    3.01    0.13
   3   5   2    2.82    0.08
   3   5   2    2.87    0.19
   3   5   2    2.87    0.18
   5  -5   2    9.13    0.36
  -5  -5  -2    9.77    0.35
   5  -5   2    8.80    0.32
   5  -5   2    9.22    0.26
   5  -5   2    8.54    0.35
   5   5   2    9.15    0.36
   5   5   2    9.50    0.37
  -7  -5  -2    0.18    0.08
   7  -5   2    0.24    0.07
   7  -5   2    0.20    0.09
   7  -5   2    0.20    0.08
   7  -5   2    0.34    0.07
   7   5   2    0.10    0.08
   7   5   2    0.15    0.08
  -7   5  -2    0.23    0.06
   7   5   2    0.31    0.04
   9  -5   2    6.81    0.37
   9  -5   2    7.25    0.33
   9  -5   2    7.56    0.37
  -9  -5  -2    7.84    0.35
   9   5   2    7.53    0.21
   9   5   2    8.11    0.37
  -9   5  -2    7.34    0.27
   9   5   2    7.98    0.40
  11  -5   2    0.36    0.12
  11  -5   2    0.54    0.13
 -11  -5  -2    0.48    0.12
  11  -5   2    0.37    0.12
 -11   5  -2    0.60    0.10
  11   5   2    0.34    0.12
  11   5   2    0.64    0.17
 -13  -5  -2    0.80    0.16
  13  -5   2    1.04    0.19
  13  -5   2    1.08    0.18
  13  -5   2    1.11    0.20
  13   5   2    0.94    0.18
  13   5   2    1.25    0.23
  15  -5   2    5.12    0.33
  15  -5   2    4.46    0.35
  15  -5   2    4.72    0.33
 -15  -5  -2    4.75    0.32
  15   5   2    4.94    0.35
  15   5   2    4.37    0.36
 -17  -5  -2    1.46    0.23
  17  -5   2    1.71    0.28
  17  -5   2    1.68    0.25
  17  -5   2    1.79    0.27
  17   5   2    1.43    0.24
  17   5   2    1.45    0.27
  19  -5   2    0.00    0.11
  19  -5   2    0.22    0.12
 -19  -5  -2    0.10    0.12
  19  -5   2    0.20    0.14
  19   5   2    0.06    0.12
  19   5   2    0.19    0.12
  22  -6  -2    0.01    0.12
 -22  -6   2    0.19    0.14
  22  -6  -2   -0.02    0.09
 -22   6   2    0.06    0.11
  22   6  -2   -0.12    0.12
 -20  -6   2    0.41    0.14
  20  -6  -2    0.55    0.18
  20  -6  -2    0.44    0.16
 -20   6   2    0.27    0.12
  20   6  -2    0.64    0.21
  18  -6  -2    0.10    0.14
 -18  -6   2    0.34    0.13
  18  -6  -2    0.15    0.11
  18   6  -2    0.11    0.10
 -18   6   2    0.03    0.10
  18   6  -2    0.18    0.14
 -16  -6   2    0.64    0.15
  16  -6  -2    0.43    0.14
  16  -6  -2    0.42    0.16
 -16   6   2    0.46    0.12
  16   6  -2    0.34    0.17
  16   6  -2    0.50    0.13
  14  -6  -2    0.10    0.11
 -14  -6   2    0.07    0.07
  14  -6  -2    0.07    0.07
  14  -6  -2    0.10    0.10
 -14  -6   2    0.06    0.07
  14   6  -2    0.15    0.15
 -14   6   2    0.06    0.07
  14   6  -2    0.10    0.06
  12  -6  -2    1.94    0.13
  12  -6  -2    1.82    0.22
 -12  -6   2    1.93    0.17
  12  -6  -2    2.08    0.22
 -12  -6   2    2.06    0.20
  12   6  -2    1.97    0.24
 -12   6   2    1.99    0.19
  12   6  -2    1.99    0.14
  10  -6  -2    0.43    0.12
 -10  -6   2    0.52    0.12
  10  -6  -2    0.53    0.06
  10  -6  -2    0.53    0.12
 -10  -6   2    0.47    0.09
 -10   6   2    0.37    0.10
  10   6  -2    0.58    0.16
  10   6  -2    0.46    0.07
  -8  -6   2    0.10    0.05
   8  -6  -2    0.07    0.07
  -8  -6   2    0.20    0.08
   8  -6  -2    0.20    0.09
  -8   6   2    0.21    0.07
   8   6  -2    0.15    0.09
   8   6  -2    0.16    0.04
  -6  -6   2    0.40    0.09
  -6  -6   2    0.55    0.06
   6  -6  -2    0.44    0.10
   6  -6  -2    0.61    0.11
  -6  -6   2    0.42    0.09
   6  -6  -2    0.55    0.10
   6   6  -2    0.39    0.10
  -6   6   2    0.49    0.09
   4  -6  -2    2.10    0.16
  -4  -6   2    1.96    0.11
  -4  -6   2    1.96    0.14
  -4  -6   2    2.07    0.15
   4  -6  -2    1.93    0.16
   4  -6  -2    1.66    0.14
   4   6  -2    1.90    0.15
  -2  -6   2   23.90    0.61
  -2  -6   2   24.80    0.55
  -2  -6   2   24.05    0.57
   2  -6  -2   23.96    0.62
   2  -6  -2   24.10    0.56
  -2   6   2   24.49    0.65
  -2   6   2   24.76    0.50
   2   6  -2   23.56    0.59
   0  -6  -2   21.97    0.47
   0  -6   2   20.74    0.57
   0  -6  -2   20.75    0.56
   0  -6   2   19.89    0.52
   0  -6   2   20.93    0.53
   0  -6   2   20.70    0.50
   0   6   2   20.84    0.49
   0   6   2   21.13    0.59
   2  -6   2    7.30    0.31
   2  -6   2    7.41    0.28
  -2  -6  -2    7.61    0.20
   2  -6   2    7.54    0.25
   2  -6   2    7.38    0.30
  -2  -6  -2    7.68    0.32
   2   6   2    6.93    0.28
   2   6   2    7.25    0.31
   2   6   2    7.41    0.22
  -4  -6  -2   11.38    0.41
   4  -6   2   12.78    0.44
   4  -6   2   12.35    0.34
  -4  -6  -2   12.40    0.25
   4  -6   2   12.75    0.39
   4  -6   2   12.15    0.43
   4   6   2   12.34    0.42
   4   6   2   12.80    0.44
   4   6   2   12.66    0.26
  -6  -6  -2    2.81    0.20
   6  -6   2    3.06    0.16
   6  -6   2    2.59    0.17
   6  -6   2    2.89    0.22
   6  -6   2    2.80    0.22
   6   6   2    2.54    0.20
   6   6   2    2.86    0.08
   6   6   2    2.61    0.21
   8  -6   2    3.83    0.27
  -8  -6  -2    3.83    0.25
   8  -6   2    3.55    0.26
   8  -6   2    3.62    0.19
   8  -6   2    3.76    0.22
   8   6   2    3.75    0.12
   8   6   2    3.59    0.27
   8   6   2    3.61    0.24
  10  -6   2    2.43    0.23
  10  -6   2    2.88    0.21
  10  -6   2    2.58    0.24
 -10  -6  -2    2.38    0.21
  10   6   2    2.53    0.27
 -10   6  -2    2.76    0.18
  10   6   2    2.57    0.22
 -12  -6  -2    0.38    0.12
  12  -6   2    0.13    0.08
  12  -6   2    0.12    0.09
  12  -6   2   -0.11    0.08
  12   6   2    0.15    0.09
  12   6   2    0.21    0.13
  14  -6   2    1.59    0.19
  14  -6   2    2.08    0.25
  14  -6   2    2.51    0.27
 -14  -6  -2    1.92    0.22
  14   6   2    2.03    0.23
  14   6   2    2.42    0.27
  16  -6   2    0.14    0.10
  16  -6   2    0.12    0.10
  16  -6   2    0.00    0.11
 -16  -6  -2    0.03    0.08
  16   6   2    0.07    0.09
  16   6   2    0.05    0.11
  18  -6   2    0.20    0.11
  18  -6   2    0.00    0.13
 -18  -6  -2    0.27    0.13
  18  -6   2    0.19    0.12
  18   6   2    0.11    0.13
  18   6   2   -0.02    0.14
 -20  -6  -2    0.37    0.16
  20  -6   2    0.81    0.23
  20  -6   2    0.35    0.16
  20   6   2    0.35    0.15
  20   6   2    0.47    0.21
  23  -7  -2    0.95    0.25
 -23  -7   2    1.01    0.23
  23  -7  -2    0.77    0.27
  23   7  -2    0.83    0.28
 -23   7   2    1.09    0.24
  21  -7  -2    0.16    0.16
 -21  -7   2   -0.01    0.08
  21  -7  -2   -0.04    0.09
 -21   7   2   -0.07    0.09
  21   7  -2   -0.16    0.14
 -19  -7   2    1.01    0.20
  19  -7  -2    1.44    0.26
  19  -7  -2    1.26    0.24
 -19   7   2    0.96    0.20
  19   7  -2    0.94    0.25
  17  -7  -2    1.35    0.23
 -17  -7   2    1.43    0.23
  17  -7  -2    1.44    0.24
 -17   7   2    1.45    0.23
  17   7  -2    1.91    0.31
  17   7  -2    1.93    0.21
 -15  -7   2    3.22    0.27
 -15  -7   2    3.04    0.23
  15  -7  -2    2.85    0.30
  15  -7  -2    3.31    0.29
 -15   7   2    3.56    0.27
  15   7  -2    3.16    0.34
  13  -7  -2    3.65    0.29
 -13  -7   2    3.78    0.28
  13  -7  -2    3.50    0.29
 -13  -7   2    3.94    0.24
 -13   7   2    3.33    0.25
  13   7  -2    4.34    0.35
 -11  -7   2    2.87    0.23
  11  -7  -2    2.91    0.25
 -11  -7   2    2.60    0.19
  11  -7  -2    2.44    0.23
 -11   7   2    3.07    0.23
  11   7  -2    2.47    0.27
  11   7  -2    3.05    0.16
   9  -7  -2    0.02    0.07
  -9  -7   2    0.08    0.07
   9  -7  -2    0.03    0.08
  -9  -7   2    0.10    0.05
  -9   7   2    0.04    0.06
   9   7  -2    0.08    0.04
   9   7  -2   -0.02    0.09
  -7  -7   2    9.61    0.35
   7  -7  -2    8.88    0.37
   7  -7  -2    9.25    0.40
   7  -7  -2    9.10    0.37
  -7  -7   2    9.16    0.37
  -7  -7   2   10.00    0.28
   7   7  -2    9.94    0.40
   7   7  -2    9.55    0.27
   5  -7  -2    1.61    0.17
  -5  -7   2    1.69    0.15
  -5  -7   2    1.66    0.15
  -5  -7   2    1.83    0.12
   5  -7  -2    1.58    0.16
   5  -7  -2    1.55    0.15
   5   7  -2    1.72    0.16
   3  -7  -2    5.87    0.28
  -3  -7   2    5.89    0.26
  -3  -7   2    6.34    0.23
  -3  -7   2    6.43    0.29
   3  -7  -2    5.68    0.29
   3  -7  -2    5.88    0.26
  -3   7   2    6.29    0.16
  -3   7   2    5.75    0.29
   3   7  -2    6.24    0.27
  -1  -7   2    1.05    0.11
  -1  -7   2    1.27    0.12
  -1  -7   2    1.10    0.13
   1  -7  -2    1.01    0.13
   1  -7  -2    1.13    0.11
  -1   7   2    1.11    0.09
  -1   7   2    1.12    0.15
   1   7  -2    1.12    0.12
   1  -7   2    9.22    0.32
  -1  -7  -2    8.93    0.36
   1  -7   2    9.10    0.36
   1  -7   2    9.16    0.31
  -1  -7  -2    9.43    0.27
   1   7   2    9.37    0.37
   1   7   2    8.96    0.31
   3  -7   2    0.01    0.03
  -3  -7  -2   -0.01    0.03
   3  -7   2   -0.02    0.04
   3  -7   2    0.03    0.04
  -3  -7  -2   -0.02    0.05
   3  -7   2    0.04    0.06
   3   7   2   -0.08    0.04
   3   7   2   -0.05    0.05
  -5  -7  -2    8.01    0.20
   5  -7   2    8.08    0.37
   5  -7   2    8.20    0.31
   5  -7   2    8.08    0.36
   5  -7   2    8.11    0.28
  -5  -7  -2    7.86    0.36
   5   7   2    7.66    0.35
   5   7   2    7.81    0.20
   5   7   2    7.45    0.35
   7  -7   2    2.97    0.20
   7  -7   2    3.05    0.25
  -7  -7  -2    2.83    0.22
   7  -7   2    2.71    0.17
   7  -7   2    2.61    0.22
   7   7   2    2.85    0.10
   7   7   2    2.71    0.21
   7   7   2    2.61    0.23
   9  -7   2    0.27    0.08
  -9  -7  -2    0.28    0.10
   9  -7   2    0.20    0.10
   9  -7   2    0.26    0.11
   9  -7   2    0.33    0.09
   9   7   2    0.35    0.14
   9   7   2    0.27    0.10
  11  -7   2   -0.01    0.06
  11  -7   2    0.05    0.07
  11  -7   2    0.01    0.06
 -11  -7  -2    0.04    0.08
  11  -7   2    0.04    0.11
  11   7   2    0.03    0.12
  11   7   2   -0.03    0.06
 -11   7  -2   -0.01    0.05
  13  -7   2    0.03    0.11
 -13  -7  -2    0.12    0.08
  13  -7   2    0.02    0.07
  13  -7   2    0.14    0.08
  13   7   2   -0.05    0.11
  13   7   2    0.01    0.08
 -15  -7  -2    0.53    0.15
  15  -7   2    0.34    0.13
  15  -7   2    0.25    0.12
  15  -7   2    0.19    0.14
  15   7   2    0.68    0.21
  15   7   2    0.55    0.15
 -17  -7  -2    0.22    0.12
  17  -7   2    0.12    0.11
  17  -7   2    0.15    0.13
  17   7   2   -0.12    0.10
  17   7   2   -0.07    0.08
  19  -7   2   -0.06    0.13
  19  -7   2   -0.09    0.08
 -19  -7  -2    0.13    0.11
  19   7   2   -0.07    0.13
  19   7   2   -0.08    0.11
  22  -8  -2    0.01    0.14
  22  -8  -2    0.03    0.13
 -22  -8   2   -0.08    0.11
  22   8  -2    0.10    0.18
 -22   8   2   -0.10    0.10
 -20  -8   2    1.03    0.22
  20  -8  -2    1.25    0.27
  20  -8  -2    1.07    0.25
  20   8  -2    1.22    0.28
 -20   8   2    1.57    0.25
  18  -8  -2    0.49    0.18
 -18  -8   2    0.21    0.12
  18  -8  -2    0.33    0.14
  18   8  -2    0.59    0.22
 -18   8   2    0.48    0.14
 -16  -8   2    2.22    0.25
  16  -8  -2    2.00    0.25
 -16  -8   2    2.21    0.21
  16  -8  -2    2.19    0.30
 -16   8   2    2.33    0.23
  16   8  -2    2.73    0.32
 -14  -8   2    0.33    0.12
  14  -8  -2    0.39    0.16
 -14  -8   2    0.49    0.12
  14  -8  -2    0.33    0.13
 -14   8   2    0.44    0.12
  14   8  -2    0.55    0.19
 -12  -8   2    0.69    0.15
  12  -8  -2    0.87    0.18
  12  -8  -2    1.01    0.20
 -12  -8   2    0.89    0.15
 -12   8   2    0.95    0.17
  12   8  -2    1.46    0.24
  10  -8  -2    0.58    0.15
 -10  -8   2    0.77    0.13
 -10  -8   2    0.86    0.16
  10  -8  -2    0.89    0.18
  10  -8  -2    0.91    0.16
  10   8  -2    0.69    0.17
 -10   8   2    0.56    0.13
  10   8  -2    0.65    0.10
  -8  -8   2    9.49    0.37
   8  -8  -2    8.93    0.42
   8  -8  -2   10.00    0.41
  -8  -8   2    8.56    0.38
   8  -8  -2    9.39    0.41
   8   8  -2    9.34    0.42
   8   8  -2    9.22    0.29
  -6  -8   2    5.90    0.29
   6  -8  -2    6.05    0.33
   6  -8  -2    5.77    0.30
  -6  -8   2    6.24    0.30
  -6  -8   2    6.14    0.23
   6  -8  -2    5.68    0.30
   6   8  -2    5.71    0.31
   4  -8  -2    1.43    0.16
  -4  -8   2    1.09    0.15
  -4  -8   2    1.21    0.14
   4  -8  -2    1.06    0.15
  -4  -8   2    1.20    0.11
   4  -8  -2    1.18    0.14
   4   8  -2    1.25    0.15
   2  -8  -2    0.77    0.14
  -2  -8   2    0.59    0.11
  -2  -8   2    0.78    0.11
  -2  -8   2    0.62    0.11
   2  -8  -2    0.89    0.12
   2  -8  -2    0.75    0.13
  -2   8   2    0.61    0.13
  -2   8   2    0.78    0.08
   2   8  -2    0.59    0.10
   0  -8  -2   13.35    0.38
   0  -8  -2   13.50    0.48
   0  -8   2   12.45    0.41
   0  -8   2   12.87    0.47
   0  -8   2   12.97    0.41
   0   8   2   12.15    0.46
   0   8   2   13.33    0.38
   0   8  -2   12.85    0.41
  -2  -8  -2    0.88    0.09
   2  -8   2    1.06    0.13
   2  -8   2    0.96    0.11
   2  -8   2    0.95    0.15
   2  -8   2    0.98    0.11
  -2  -8  -2    0.96    0.15
   2   8   2    0.89    0.14
   2   8   2    1.05    0.14
   4  -8   2    5.39    0.29
   4  -8   2    5.84    0.25
   4  -8   2    5.09    0.30
  -4  -8  -2    5.45    0.30
   4  -8   2    5.68    0.25
  -4  -8  -2    5.40    0.19
   4   8   2    5.38    0.28
   4   8   2    5.13    0.30
  -6  -8  -2    0.11    0.08
  -6  -8  -2   -0.06    0.03
   6  -8   2    0.01    0.05
   6  -8   2   -0.02    0.07
   6  -8   2    0.12    0.10
   6  -8   2   -0.06    0.04
   6   8   2    0.06    0.09
   6   8   2   -0.02    0.05
   8  -8   2    2.82    0.19
  -8  -8  -2    2.51    0.24
   8  -8   2    2.75    0.20
   8  -8   2    2.81    0.25
   8  -8   2    2.80    0.26
   8   8   2    3.08    0.25
   8   8   2    2.58    0.25
  10  -8   2    5.77    0.30
  10  -8   2    6.43    0.29
  10  -8   2    4.97    0.34
  10  -8   2    5.28    0.36
 -10  -8  -2    5.16    0.33
  10   8   2    5.28    0.36
  10   8   2    5.26    0.33
 -12  -8  -2    0.93    0.18
  12  -8   2    0.96    0.19
  12  -8   2    0.91    0.20
  12  -8   2    0.50    0.12
  12   8   2    0.77    0.17
  12   8   2    0.78    0.19
 -14  -8  -2    0.38    0.14
  14  -8   2    0.43    0.16
  14  -8   2    0.31    0.14
  14   8   2    0.38    0.13
  14   8   2    0.16    0.13
 -16  -8  -2    0.10    0.11
  16  -8   2    0.54    0.17
  16  -8   2    0.13    0.14
  16   8   2    0.22    0.11
  16   8   2    0.31    0.17
  18  -8   2    0.16    0.13
  18  -8   2    0.19    0.18
 -18  -8  -2    0.01    0.10
  18   8   2    0.09    0.10
  18   8   2    0.32    0.18
  21  -9  -2    0.71    0.26
  21  -9  -2    0.58    0.22
 -21  -9   2    0.62    0.19
  21   9  -2    0.61    0.24
 -21   9   2    0.76    0.18
  19  -9  -2    3.48    0.34
  19  -9  -2    3.67    0.36
 -19  -9   2    2.95    0.32
 -19   9   2    2.59    0.28
  19   9  -2    3.27    0.39
  17  -9  -2    0.41    0.17
  17  -9  -2    0.33    0.16
 -17  -9   2    0.21    0.12
 -17   9   2    0.20    0.11
  17   9  -2    0.56    0.23
  15  -9  -2    0.33    0.14
 -15  -9   2    0.21    0.10
  15  -9  -2    0.25    0.12
 -15  -9   2    0.03    0.07
 -15   9   2    0.21    0.10
  15   9  -2    0.41    0.21
  13  -9  -2    0.11    0.14
  13  -9  -2    0.24    0.12
 -13  -9   2    0.01    0.07
  13  -9  -2    0.24    0.11
 -13  -9   2    0.26    0.11
 -13   9   2    0.25    0.11
  13   9  -2    0.09    0.14
 -11  -9   2    0.04    0.07
  11  -9  -2    0.11    0.09
  11  -9  -2    0.06    0.12
  11  -9  -2    0.11    0.11
 -11  -9   2    0.14    0.07
  11   9  -2    0.22    0.15
   9  -9  -2    6.49    0.38
   9  -9  -2    6.27    0.36
  -9  -9   2    6.46    0.35
  -9  -9   2    6.81    0.33
   9  -9  -2    6.80    0.35
   9   9  -2    6.49    0.38
  -7  -9   2    0.37    0.10
   7  -9  -2    0.47    0.13
  -7  -9   2    0.35    0.08
   7  -9  -2    0.37    0.13
  -7  -9   2    0.24    0.10
   7  -9  -2    0.43    0.12
   7   9  -2    0.43    0.13
  -5  -9   2    0.55    0.09
  -5  -9   2    0.67    0.14
   5  -9  -2    0.42    0.12
   5  -9  -2    0.72    0.14
   5  -9  -2    0.38    0.11
  -5  -9   2    0.40    0.10
   5   9  -2    0.43    0.12
   3  -9  -2    0.12    0.09
   3  -9  -2    0.26    0.09
  -3  -9   2    0.19    0.08
   3  -9  -2    0.05    0.07
  -3  -9   2    0.18    0.08
  -3  -9   2    0.09    0.07
   3   9  -2    0.09    0.07
  -3   9   2    0.17    0.04
  -1  -9   2    1.50    0.15
  -1  -9   2    1.59    0.16
   1  -9  -2    1.42    0.14
  -1  -9   2    1.52    0.17
   1  -9  -2    1.58    0.18
  -1   9   2    1.55    0.12
   1   9  -2    1.57    0.15
  -1   9   2    1.51    0.17
   1  -9   2    0.33    0.10
   1  -9   2    0.40    0.10
  -1  -9  -2    0.08    0.06
  -1  -9  -2    0.23    0.10
  -1   9  -2    0.23    0.08
   1   9   2    0.26    0.08
   1   9   2    0.12    0.09
  -3  -9  -2    0.01    0.04
   3  -9   2   -0.01    0.05
  -3  -9  -2    0.00    0.06
   3  -9   2    0.01    0.05
   3  -9   2   -0.06    0.05
   3  -9   2    0.04    0.07
   3   9   2    0.03    0.08
   3   9   2    0.00    0.07
   5  -9   2    2.73    0.18
  -5  -9  -2    2.82    0.24
  -5  -9  -2    2.81    0.15
   5  -9   2    2.90    0.19
   5  -9   2    2.99    0.26
   5  -9   2    3.01    0.25
   5   9   2    2.86    0.24
   5   9   2    2.93    0.24
  -7  -9  -2    0.53    0.14
   7  -9   2    0.73    0.13
   7  -9   2    0.50    0.10
   7  -9   2    0.64    0.16
   7  -9   2    0.69    0.15
   7   9   2    0.82    0.17
   7   9   2    0.61    0.14
   9  -9   2    1.08    0.21
   9  -9   2    0.83    0.14
   9  -9   2    0.78    0.13
  -9  -9  -2    0.77    0.16
   9  -9   2    0.99    0.19
   9   9   2    0.96    0.17
   9   9   2    0.83    0.18
  11  -9   2    0.02    0.08
 -11  -9  -2    0.22    0.10
  11  -9   2    0.10    0.10
  11   9   2    0.07    0.08
  11   9   2    0.10    0.13
  13  -9   2    0.04    0.08
 -13  -9  -2    0.15    0.10
  13  -9   2   -0.09    0.08
  13   9   2    0.05    0.10
  13   9   2   -0.01    0.12
  15  -9   2    0.77    0.21
 -15  -9  -2    0.90    0.21
  15  -9   2    0.92    0.22
  15   9   2    0.81    0.18
  15   9   2    0.74    0.21
  17  -9   2    1.14    0.25
 -17  -9  -2    1.08    0.24
  17  -9   2    0.49    0.18
  17   9   2    0.65    0.17
  17   9   2    1.24    0.28
 -20 -10   2   -0.07    0.09
  20 -10  -2   -0.09    0.09
  20 -10  -2    0.10    0.17
 -20  10   2    0.16    0.14
  20  10  -2   -0.20    0.13
  18 -10  -2    0.34    0.14
  18 -10  -2    0.14    0.14
 -18 -10   2    0.21    0.13
  18 -10  -2    0.02    0.10
 -18  10   2    0.05    0.11
  18  10  -2    0.22    0.19
 -16 -10   2   -0.06    0.08
  16 -10  -2    0.21    0.16
  16 -10  -2    0.02    0.10
  16 -10  -2    0.07    0.09
  16  10  -2    0.18    0.17
 -16  10   2   -0.01    0.09
  14 -10  -2    0.08    0.11
  14 -10  -2   -0.02    0.08
 -14 -10   2   -0.01    0.06
 -14 -10   2   -0.08    0.08
  14 -10  -2   -0.06    0.08
  14  10  -2    0.23    0.15
 -12 -10   2    0.86    0.15
  12 -10  -2    1.01    0.19
 -12 -10   2    0.71    0.17
  12 -10  -2    1.16    0.23
  12 -10  -2    0.44    0.14
  12  10  -2    0.66    0.20
  10 -10  -2    0.17    0.12
 -10 -10   2    0.36    0.11
  10 -10  -2    0.16    0.14
  10 -10  -2    0.31    0.12
 -10 -10   2    0.18    0.11
  10  10  -2    0.27    0.16
   8 -10  -2    0.49    0.14
  -8 -10   2    0.46    0.13
  -8 -10   2    0.47    0.11
   8 -10  -2    0.53    0.14
   8 -10  -2    0.67    0.17
   8  10  -2    0.45    0.17
  -6 -10   2    0.06    0.09
   6 -10  -2    0.18    0.10
  -6 -10   2    0.15    0.09
   6 -10  -2    0.13    0.10
  -6 -10   2    0.22    0.09
   6 -10  -2    0.19    0.12
   6  10  -2    0.26    0.12
  -4 -10   2    0.64    0.14
   4 -10  -2    0.79    0.15
   4 -10  -2    0.81    0.16
  -4 -10   2    0.71    0.12
  -4 -10   2    0.60    0.13
   4 -10  -2    0.52    0.13
   4  10  -2    0.79    0.14
   2 -10  -2    0.71    0.14
  -2 -10   2    0.76    0.14
  -2 -10   2    1.21    0.17
   2 -10  -2    1.09    0.19
   2 -10  -2    1.04    0.18
  -2 -10   2    0.78    0.13
   2  10  -2    0.62    0.12
  -2  10   2    0.80    0.10
   0 -10   2    0.36    0.10
   0 -10  -2    0.20    0.10
   0 -10   2    0.22    0.09
   0 -10   2    0.23    0.09
   0 -10  -2    0.26    0.08
   0  10   2    0.20    0.08
   0  10  -2    0.23    0.08
   0  10   2    0.26    0.11
  -2 -10  -2    0.05    0.05
   2 -10   2   -0.01    0.06
  -2 -10  -2    0.00    0.07
   2 -10   2   -0.05    0.06
   2 -10   2    0.01    0.08
  -2  10  -2   -0.04    0.06
   2  10   2    0.11    0.08
   2  10   2    0.02    0.08
   4 -10   2    1.83    0.16
  -4 -10  -2    1.93    0.21
   4 -10   2    1.62    0.20
   4 -10   2    1.50    0.15
   4 -10   2    1.59    0.22
   4  10   2    1.11    0.17
  -4  10  -2    1.81    0.20
   4  10   2    1.73    0.19
   6 -10   2    1.64    0.16
   6 -10   2    1.60    0.20
   6 -10   2    1.77    0.21
  -6 -10  -2    1.53    0.23
   6 -10   2    1.80    0.16
   6  10   2    1.54    0.22
   6  10   2    1.49    0.19
  -8 -10  -2    2.02    0.23
   8 -10   2    2.27    0.24
   8 -10   2    2.28    0.19
   8 -10   2    2.23    0.25
   8  10   2    2.79    0.27
   8  10   2    1.86    0.21
  10 -10   2    1.75    0.22
 -10 -10  -2    1.71    0.21
  10 -10   2    1.04    0.22
  10  10   2    1.40    0.21
  10  10   2    1.68    0.26
  12 -10   2    0.15    0.11
 -12 -10  -2   -0.07    0.09
  12 -10   2   -0.02    0.09
  12  10   2    0.12    0.10
  12  10   2    0.23    0.16
  14 -10   2    0.24    0.14
  14 -10   2    0.13    0.13
 -14 -10  -2    0.17    0.10
  14  10   2    0.15    0.14
  14  10   2    0.15    0.11
  16 -10   2    0.50    0.19
 -16 -10  -2    0.52    0.18
  16 -10   2    0.66    0.21
  16  10   2    0.93    0.24
  16  10   2    0.38    0.16
  19 -11  -2   -0.04    0.09
  19 -11  -2    0.06    0.13
  19 -11  -2    0.34    0.19
 -19 -11   2    0.07    0.09
 -19  11   2   -0.06    0.11
  19  11  -2    0.09    0.19
 -17 -11   2    0.80    0.20
  17 -11  -2    0.89    0.24
  17 -11  -2    1.04    0.26
  17 -11  -2    1.40    0.25
  17  11  -2    1.37    0.29
 -15 -11   2    0.02    0.10
  15 -11  -2    0.01    0.10
  15 -11  -2    0.07    0.12
  15 -11  -2   -0.06    0.09
  15  11  -2   -0.18    0.14
  13 -11  -2    0.07    0.10
 -13 -11   2    0.00    0.08
  13 -11  -2   -0.04    0.11
 -13 -11   2    0.04    0.07
  13 -11  -2    0.02    0.08
  13  11  -2    0.11    0.18
 -11 -11   2    0.07    0.07
  11 -11  -2    0.09    0.08
 -11 -11   2   -0.03    0.08
  11 -11  -2   -0.04    0.10
  11 -11  -2    0.01    0.09
  11  11  -2    0.16    0.15
   9 -11  -2   -0.03    0.09
  -9 -11   2   -0.07    0.05
   9 -11  -2    0.22    0.13
   9 -11  -2    0.19    0.10
  -9 -11   2   -0.07    0.04
   9  11  -2    0.03    0.12
   7 -11  -2    4.39    0.33
  -7 -11   2    5.41    0.34
   7 -11  -2    5.35    0.34
   7 -11  -2    5.71    0.36
  -7 -11   2    4.56    0.29
   7  11  -2    5.11    0.35
   5 -11  -2    0.47    0.13
   5 -11  -2    0.56    0.15
  -5 -11   2    0.54    0.11
   5 -11  -2    0.44    0.13
  -5 -11   2    0.43    0.13
  -5 -11   2    0.35    0.12
   5  11  -2    0.43    0.14
  -3 -11   2    2.47    0.20
  -3 -11   2    1.99    0.20
   3 -11  -2    2.60    0.25
  -3 -11   2    2.52    0.23
   3 -11  -2    2.30    0.22
   3 -11  -2    2.55    0.25
   3  11  -2    2.69    0.23
  -1 -11   2    0.14    0.09
   1 -11  -2    0.00    0.08
   1 -11  -2   -0.02    0.08
  -1 -11   2    0.04    0.08
   1 -11  -2   -0.01    0.06
  -1 -11   2    0.03    0.08
   1  11  -2    0.01    0.08
  -1 -11  -2    5.57    0.27
   1 -11   2    5.63    0.31
   1 -11   2    5.39    0.35
  -1 -11  -2    5.97    0.36
   1  11   2    5.36    0.27
   1  11   2    4.57    0.31
  -1  11  -2    5.66    0.28
  -3 -11  -2    0.23    0.12
   3 -11   2    0.34    0.12
   3 -11   2    0.12    0.08
   3 -11   2    0.15    0.09
  -3  11  -2    0.16    0.09
   3  11   2    0.19    0.10
   3  11   2    0.31    0.11
  -5 -11  -2    1.80    0.22
   5 -11   2    1.82    0.22
   5 -11   2    1.95    0.18
   5 -11   2    2.19    0.24
   5  11   2    2.12    0.23
   5  11   2    2.05    0.21
   7 -11   2    0.99    0.21
  -7 -11  -2    0.62    0.16
   7 -11   2    1.14    0.18
   7 -11   2    0.95    0.19
   7  11   2    0.55    0.15
   7  11   2    0.95    0.18
  -9 -11  -2   -0.03    0.08
   9 -11   2    0.03    0.08
   9 -11   2    0.10    0.12
   9  11   2    0.11    0.10
   9  11   2   -0.04    0.12
  11 -11   2    0.13    0.12
  11 -11   2   -0.05    0.08
 -11 -11  -2    0.13    0.11
  11  11   2    0.17    0.14
  11  11   2    0.04    0.10
  13 -11   2   -0.03    0.11
  13 -11   2    0.08    0.13
 -13 -11  -2    0.12    0.12
  13  11   2    0.15    0.11
  13  11   2   -0.07    0.12
  15 -11   2    0.22    0.15
 -15 -11  -2    0.16    0.14
  15 -11   2    0.03    0.13
  15  11   2    0.19    0.17
 -18 -12   2    0.83    0.22
  18 -12  -2    0.92    0.22
  18 -12  -2    0.48    0.19
  18 -12  -2    0.58    0.21
  18  12  -2    0.52    0.27
  16 -12  -2    1.68    0.29
 -16 -12   2    1.45    0.27
  16 -12  -2    2.24    0.34
  16 -12  -2    1.88    0.29
  16  12  -2    2.09    0.36
  14 -12  -2   -0.02    0.11
  14 -12  -2    0.11    0.13
 -14 -12   2    0.02    0.11
  14 -12  -2    0.01    0.10
  14  12  -2   -0.02    0.17
  12 -12  -2    0.56    0.17
 -12 -12   2    0.79    0.19
  12 -12  -2    0.66    0.18
  12 -12  -2    0.70    0.18
  12  12  -2    1.02    0.23
 -10 -12   2    0.73    0.15
  10 -12  -2    0.45    0.15
  10 -12  -2    0.53    0.17
  10 -12  -2    0.38    0.13
 -10 -12   2    0.83    0.18
  10  12  -2    0.51    0.18
  -8 -12   2    1.22    0.18
  -8 -12   2    1.54    0.24
   8 -12  -2    1.20    0.21
   8 -12  -2    1.05    0.21
   8 -12  -2    1.22    0.22
   8  12  -2    1.89    0.26
   6 -12  -2   -0.01    0.09
  -6 -12   2    0.14    0.07
   6 -12  -2    0.03    0.10
  -6 -12   2    0.12    0.09
   6 -12  -2    0.12    0.10
   6  12  -2    0.03    0.11
   4 -12  -2    2.04    0.22
  -4 -12   2    2.23    0.23
  -4 -12   2    2.26    0.20
   4 -12  -2    2.03    0.25
   4 -12  -2    2.13    0.23
  -4 -12   2    2.12    0.22
   4  12  -2    1.95    0.22
  -2 -12   2    0.60    0.15
   2 -12  -2    0.78    0.15
   2 -12  -2    0.56    0.15
  -2 -12   2    0.64    0.14
  -2 -12   2    0.82    0.17
   2 -12  -2    0.55    0.16
   2  12  -2    0.75    0.15
   0 -12  -2    3.77    0.24
   0 -12   2    3.65    0.27
   0 -12  -2    3.65    0.30
   0 -12   2    3.58    0.29
   0 -12   2    3.54    0.27
   0 -12  -2    3.59    0.32
   0  12   2    2.97    0.28
   0  12  -2    3.80    0.25
   2 -12   2   -0.10    0.06
  -2 -12  -2    0.13    0.11
   2 -12   2    0.04    0.10
   2 -12   2    0.03    0.08
   2  12   2    0.10    0.09
   4 -12   2   -0.01    0.07
   4 -12   2    0.03    0.10
  -4 -12  -2    0.12    0.10
   4 -12   2    0.23    0.12
   4  12   2    0.17    0.09
   4  12   2   -0.01    0.08
   6 -12   2    1.85    0.27
   6 -12   2    2.50    0.23
  -6 -12  -2    2.31    0.26
   6 -12   2    2.18    0.25
   6  12   2    2.25    0.23
   6  12   2    2.21    0.24
   8 -12   2    1.96    0.24
   8 -12   2    1.32    0.23
  -8 -12  -2    1.00    0.20
   8  12   2    0.98    0.19
   8  12   2    1.43    0.24
  10 -12   2    0.50    0.16
 -10 -12  -2    0.62    0.18
  10 -12   2    0.13    0.10
  10  12   2    0.89    0.21
  10  12   2    0.47    0.15
 -12 -12  -2    0.10    0.10
  12 -12   2    0.22    0.16
  12 -12   2    0.08    0.12
  12  12   2   -0.07    0.12
  12  12   2    0.01    0.09
  14 -12   2   -0.05    0.09
  14 -12   2    0.12    0.16
 -14 -12  -2    0.16    0.13
  14  12   2    0.16    0.15
  17 -13  -2   -0.10    0.12
  17 -13  -2    0.01    0.13
  17 -13  -2   -0.12    0.13
 -17 -13   2    0.22    0.16
  17  13  -2   -0.07    0.19
  15 -13  -2    0.06    0.12
 -15 -13   2    0.12    0.12
  15 -13  -2    0.02    0.10
  15 -13  -2   -0.10    0.11
  15  13  -2   -0.03    0.19
  13 -13  -2    0.02    0.11
 -13 -13   2   -0.07    0.10
  13 -13  -2    0.06    0.11
  13 -13  -2    0.11    0.11
  13  13  -2    0.06    0.18
 -11 -13   2    0.03    0.12
  11 -13  -2    0.13    0.12
  11 -13  -2   -0.07    0.09
  11 -13  -2    0.02    0.12
  11  13  -2    0.11    0.15
   9 -13  -2    2.45    0.28
   9 -13  -2    2.39    0.28
  -9 -13   2    2.38    0.23
   9 -13  -2    3.07    0.30
  -9 -13   2    2.33    0.27
   9  13  -2    2.85    0.32
  -7 -13   2    0.51    0.13
  -7 -13   2    0.38    0.14
   7 -13  -2    0.52    0.18
   7 -13  -2    0.59    0.17
   7 -13  -2    0.20    0.12
   7  13  -2    0.53    0.17
  -5 -13   2    0.80    0.18
   5 -13  -2    0.64    0.17
   5 -13  -2    0.90    0.20
   5 -13  -2    0.66    0.16
  -5 -13   2    0.56    0.14
   5  13  -2    0.32    0.14
   3 -13  -2    0.09    0.10
  -3 -13   2   -0.10    0.07
   3 -13  -2    0.19    0.11
  -3 -13   2   -0.07    0.08
   3 -13  -2    0.10    0.10
  -3 -13   2   -0.04    0.09
   3  13  -2    0.09    0.11
   1 -13  -2    0.43    0.14
  -1 -13   2    0.24    0.12
   1 -13  -2    0.35    0.14
  -1 -13   2    0.16    0.11
  -1 -13   2    0.49    0.14
   1 -13  -2    0.30    0.10
  -1 -13  -2    0.08    0.10
   1 -13   2    0.29    0.12
  -1 -13  -2    0.25    0.13
   1 -13   2    0.03    0.06
   1 -13   2    0.35    0.14
   1  13   2    0.06    0.10
   3 -13   2    0.06    0.08
  -3 -13  -2   -0.05    0.11
   3 -13   2    0.09    0.09
   3 -13   2    0.09    0.09
   3  13   2    0.14    0.10
  -5 -13  -2    1.05    0.22
   5 -13   2    1.18    0.22
   5 -13   2    0.80    0.19
   5 -13   2    1.36    0.21
   5  13   2    1.39    0.21
   5  13   2    1.38    0.22
   7 -13   2    0.19    0.12
   7 -13   2    0.25    0.12
  -7 -13  -2    0.17    0.12
   7  13   2    0.34    0.14
   7  13   2    0.39    0.15
  -9 -13  -2   -0.06    0.11
   9 -13   2    0.15    0.12
   9 -13   2    0.10    0.10
   9  13   2    0.20    0.11
   9  13   2    0.08    0.13
  11 -13   2   -0.08    0.09
  11 -13   2    0.31    0.12
 -11 -13  -2    0.11    0.11
  11  13   2    0.04    0.15
  13 -13   2    0.04    0.14
 -13 -13  -2    0.04    0.13
  13 -13   2   -0.06    0.10
  13  13   2    0.21    0.19
 -14 -14   2    0.31    0.16
  14 -14  -2    0.11    0.14
  14 -14  -2   -0.08    0.12
  14 -14  -2   -0.04    0.12
  14  14  -2    0.22    0.22
  12 -14  -2    0.81    0.23
 -12 -14   2    0.97    0.23
  12 -14  -2    1.08    0.25
  12 -14  -2    0.95    0.23
  12  14  -2    1.11    0.27
 -10 -14   2    0.57    0.17
  10 -14  -2    0.71    0.19
  10 -14  -2    0.63    0.19
  10 -14  -2    0.98    0.22
  10  14  -2    1.00    0.23
   8 -14  -2    0.75    0.20
  -8 -14   2    0.76    0.20
   8 -14  -2    0.55    0.17
   8 -14  -2    0.84    0.20
  -8 -14   2    1.07    0.20
   8  14  -2    1.02    0.24
   6 -14  -2   -0.04    0.10
  -6 -14   2    0.07    0.09
   6 -14  -2    0.17    0.12
  -6 -14   2    0.06    0.10
   6 -14  -2    0.10    0.11
   6  14  -2   -0.09    0.14
  -4 -14   2    0.14    0.10
   4 -14  -2    0.05    0.12
   4 -14  -2    0.03    0.10
   4 -14  -2    0.03    0.10
  -4 -14   2    0.01    0.12
   2 -14  -2    0.23    0.15
  -2 -14   2    0.17    0.12
   2 -14  -2    0.17    0.11
   2 -14  -2    0.21    0.10
  -2 -14   2    0.21    0.12
   0 -14   2    0.41    0.15
   0 -14  -2    0.57    0.18
   0 -14   2    0.50    0.15
   0 -14  -2    0.73    0.17
   0 -14   2    0.78    0.17
   2 -14   2    0.24    0.13
  -2 -14  -2    0.10    0.13
  -2 -14  -2    0.00    0.09
   2 -14   2    0.34    0.14
   2 -14   2    0.13    0.10
   4 -14   2   -0.04    0.08
  -4 -14  -2    0.09    0.09
   4 -14   2    0.03    0.11
  -4 -14  -2   -0.02    0.10
   4 -14   2   -0.05    0.09
   4  14   2    0.02    0.09
   6 -14   2    0.01    0.09
  -6 -14  -2    0.08    0.12
   6 -14   2    0.02    0.09
   6  14   2   -0.05    0.08
  -8 -14  -2   -0.08    0.07
   8 -14   2    0.15    0.12
   8 -14   2    0.06    0.09
   8  14   2    0.10    0.15
   8  14   2   -0.01    0.11
  10 -14   2    0.06    0.13
  10 -14   2    0.28    0.13
 -10 -14  -2   -0.06    0.12
  10  14   2   -0.24    0.12
  13 -15  -2   -0.14    0.08
  13 -15  -2    0.26    0.21
 -13 -15   2   -0.01    0.12
  13 -15  -2    0.18    0.14
  13  15  -2    0.29    0.23
  11 -15  -2    0.10    0.13
 -11 -15   2   -0.02    0.11
  11 -15  -2    0.24    0.14
  11 -15  -2    0.20    0.14
  11  15  -2    0.25    0.21
   9 -15  -2   -0.03    0.12
  -9 -15   2    0.02    0.09
   9 -15  -2    0.17    0.15
   9 -15  -2   -0.09    0.10
   9  15  -2    0.13    0.18
  -7 -15   2    0.13    0.10
  -7 -15   2    0.39    0.15
   7 -15  -2    0.20    0.14
   7 -15  -2    0.39    0.16
   7 -15  -2    0.41    0.15
  -5 -15   2    0.01    0.11
   5 -15  -2    0.02    0.10
   5 -15  -2   -0.14    0.10
   5 -15  -2    0.14    0.09
  -5 -15   2   -0.14    0.07
  -3 -15   2    0.03    0.09
  -3 -15   2    0.00    0.11
   3 -15  -2    0.09    0.10
   3 -15  -2    0.31    0.15
   3 -15  -2    0.14    0.14
  -1 -15   2    0.02    0.10
  -1 -15   2   -0.09    0.07
   1 -15  -2    0.01    0.09
   1 -15  -2   -0.17    0.10
   1 -15   2    0.38    0.16
  -1 -15  -2    0.40    0.16
   1 -15   2    0.06    0.11
   1 -15   2    0.81    0.20
  -1 -15  -2    0.38    0.17
  -3 -15  -2   -0.01    0.08
   3 -15   2    0.03    0.10
   3 -15   2    0.19    0.13
  -3 -15  -2    0.08    0.12
   3 -15   2   -0.05    0.11
  -5 -15  -2    0.67    0.22
   5 -15   2    0.32    0.14
  -5 -15  -2    0.50    0.17
   5 -15   2    0.18    0.13
   5  15   2    0.12    0.12
   7 -15   2    0.08    0.12
   7 -15   2    0.14    0.12
  -7 -15  -2    0.04    0.10
   7  15   2    0.13    0.14
   9 -15   2    0.13    0.13
  -9 -15  -2   -0.05    0.08
   9 -15   2   -0.14    0.12
 -10 -16   2   -0.10    0.11
  10 -16  -2   -0.10    0.10
  10 -16  -2    0.20    0.14
  10 -16  -2    0.18    0.17
   8 -16  -2    0.10    0.10
  -8 -16   2    0.10    0.11
   8 -16  -2    0.56    0.20
   8 -16  -2    0.31    0.16
   6 -16  -2    0.07    0.11
  -6 -16   2    0.19    0.16
   6 -16  -2   -0.06    0.11
   6 -16  -2   -0.05    0.10
   4 -16  -2   -0.05    0.13
  -4 -16   2   -0.03    0.10
   4 -16  -2   -0.10    0.09
  -4 -16   2    0.18    0.14
   2 -16  -2    0.19    0.14
   2 -16  -2    0.11    0.14
  -2 -16   2    0.18    0.10
  -2 -16   2    0.06    0.12
   0 -16  -2   -0.01    0.10
   0 -16  -2   -0.17    0.10
   0 -16   2   -0.13    0.14
   0 -16   2    0.05    0.10
   2 -16   2    0.06    0.14
   2 -16   2   -0.09    0.07
  -2 -16  -2    0.05    0.12
  -2 -16  -2   -0.05    0.10
   2 -16   2    0.00    0.08
  -4 -16  -2    0.25    0.14
  -4 -16  -2    0.32    0.17
   4 -16   2    0.13    0.12
   4 -16   2    0.11    0.12
   6 -16   2    0.80    0.21
  -6 -16  -2    1.49    0.31
   6 -16   2    1.48    0.30
  -5 -17   2    0.05    0.17
   5 -17  -2    0.03    0.15
   5 -17  -2    0.16    0.16
  -3 -17   2    0.19    0.12
  -3 -17   2   -0.04    0.13
   3 -17  -2    0.05    0.12
   3 -17  -2   -0.12    0.12
  -1 -17   2    0.23    0.19
   1 -17  -2    0.18    0.18
   1 -17  -2    0.09    0.13
  -1 -17   2    0.08    0.13
   1 -17   2    0.14    0.16
  -1 -17  -2   -0.07    0.15
  -1 -17  -2    0.06    0.13
   1 -17   2   -0.04    0.11
  24   0  -3    0.10    0.13
  24   0  -3   -0.08    0.12
  24   0  -3   -0.13    0.07
 -24   0   3   -0.02    0.11
  22   0  -3   -0.12    0.08
 -22   0   3   -0.22    0.07
  22   0  -3   -0.11    0.13
  22   0  -3   -0.06    0.08
 -20   0   3    0.01    0.08
  20   0  -3    0.04    0.08
  20   0  -3    0.00    0.09
  20   0  -3    0.03    0.11
  18   0  -3    0.07    0.07
 -18   0   3    0.02    0.07
  18   0  -3    0.15    0.13
  18   0  -3    0.13    0.11
  16   0  -3    0.08    0.07
  16   0  -3   -0.12    0.10
 -16   0   3   -0.05    0.07
  16   0  -3   -0.08    0.08
  14   0  -3    0.03    0.06
  14   0  -3   -0.03    0.05
  14   0  -3    0.03    0.09
 -14   0   3   -0.04    0.06
 -12   0   3    0.01    0.04
  12   0  -3   -0.07    0.05
  12   0  -3   -0.03    0.04
  12   0  -3    0.04    0.08
 -10   0   3    0.00    0.03
  10   0  -3    0.07    0.04
  10   0  -3    0.00    0.06
  10   0  -3   -0.02    0.06
   8   0  -3   -0.01    0.03
  -8   0   3    0.00    0.04
   8   0  -3   -0.08    0.04
  -8   0   3   -0.03    0.04
  -6   0   3    0.02    0.03
  -6   0   3   -0.02    0.03
   6   0  -3   -0.02    0.03
  -6   0   3   -0.01    0.04
   6   0  -3    0.03    0.04
  -4   0   3   -0.06    0.03
  -4   0   3   -0.04    0.03
  -4   0   3   -0.02    0.03
  -4   0   3   -0.04    0.03
  -2   0   3   -0.11    0.04
  -2   0   3   -0.03    0.04
  -2   0   3   -0.10    0.03
  -2   0   3   -0.04    0.04
   0   0   3   -0.02    0.03
   0   0   3   -0.02    0.02
   0   0  -3   -0.02    0.02
   0   0   3   -0.04    0.04
   2   0   3    0.02    0.04
   2   0   3   -0.02    0.02
   2   0   3   -0.01    0.03
  -2   0  -3    0.01    0.02
  -4   0  -3    0.02    0.02
   4   0   3    0.01    0.04
   4   0   3    0.05    0.03
   4   0   3   -0.03    0.03
   6   0   3   -0.02    0.04
   6   0   3   -0.01    0.05
  -6   0  -3   -0.04    0.02
   6   0   3    0.08    0.04
   8   0   3   -0.03    0.04
   8   0   3    0.06    0.05
   8   0   3    0.01    0.05
  -8   0  -3   -0.05    0.03
  10   0   3    0.07    0.08
 -10   0  -3    0.01    0.04
  10   0   3   -0.01    0.05
  10   0   3   -0.05    0.05
 -12   0  -3    0.06    0.05
  12   0   3    0.05    0.08
  12   0   3   -0.01    0.06
  12   0   3   -0.02    0.07
  14   0   3    0.05    0.08
  14   0   3    0.06    0.09
  14   0   3   -0.06    0.07
  16   0   3   -0.08    0.09
  16   0   3   -0.09    0.08
  18   0   3    0.04    0.11
  18   0   3    0.15    0.11
  20   0   3   -0.19    0.08
  20   0   3   -0.06    0.11
  25  -1  -3    0.88    0.23
  25  -1  -3    1.00    0.22
 -25  -1   3    0.99    0.23
  25  -1  -3    1.12    0.21
  25   1  -3    1.15    0.25
  25   1  -3    0.75    0.23
 -25   1   3    0.85    0.22
 -23  -1   3    2.93    0.31
  23  -1  -3    2.77    0.30
  23  -1  -3    2.59    0.30
  23  -1  -3    2.38    0.26
 -23   1   3    2.41    0.29
  23   1  -3    3.16    0.33
  23   1  -3    2.37    0.34
  21  -1  -3    0.19    0.13
  21  -1  -3    0.15    0.14
 -21  -1   3    0.05    0.08
  21  -1  -3   -0.08    0.06
 -21   1   3    0.06    0.09
  21   1  -3    0.11    0.09
  21   1  -3   -0.03    0.09
  21   1  -3    0.11    0.13
 -19  -1   3    0.18    0.10
  19  -1  -3    0.43    0.16
  19  -1  -3    0.39    0.12
  19  -1  -3    0.41    0.14
  19   1  -3    0.55    0.13
 -19   1   3    0.19    0.10
  19   1  -3    0.31    0.13
  19   1  -3    0.23    0.16
 -17  -1   3    0.19    0.10
  17  -1  -3    0.09    0.11
  17  -1  -3    0.03    0.08
  17  -1  -3    0.11    0.14
  17   1  -3    0.10    0.14
  17   1  -3    0.13    0.08
 -17   1   3    0.13    0.09
  17   1  -3    0.12    0.10
  15  -1  -3    3.70    0.28
  15  -1  -3    4.29    0.29
  15  -1  -3    4.14    0.26
 -15  -1   3    3.69    0.26
  15   1  -3    4.16    0.27
 -15   1   3    3.68    0.25
  15   1  -3    3.99    0.23
  15   1  -3    3.44    0.29
  13  -1  -3   13.56    0.45
 -13  -1   3   12.61    0.46
  13  -1  -3   13.62    0.47
  13  -1  -3   13.75    0.48
 -13   1   3   12.79    0.46
  13   1  -3   13.21    0.47
  13   1  -3   13.84    0.42
  13   1  -3   12.77    0.48
  11  -1  -3    3.77    0.23
  11  -1  -3    3.80    0.21
 -11  -1   3    3.79    0.22
 -11  -1   3    3.92    0.22
  11  -1  -3    3.65    0.22
  11   1  -3    3.98    0.24
  11   1  -3    3.77    0.23
 -11   1   3    4.09    0.23
  11   1  -3    3.87    0.18
   9  -1  -3    7.85    0.29
  -9  -1   3    8.02    0.31
   9  -1  -3    8.09    0.28
   9  -1  -3    7.72    0.31
  -9  -1   3    8.15    0.31
   9   1  -3    8.26    0.32
   9   1  -3    8.14    0.25
  -9   1   3    8.66    0.32
   7  -1  -3    0.21    0.06
   7  -1  -3    0.31    0.06
  -7  -1   3    0.31    0.07
   7  -1  -3    0.12    0.06
  -7  -1   3    0.26    0.07
  -7   1   3    0.31    0.07
   7   1  -3    0.37    0.08
   7   1  -3    0.39    0.05
  -7   1   3    0.34    0.07
  -5  -1   3    0.10    0.05
  -5  -1   3    0.08    0.04
  -5  -1   3   -0.02    0.04
  -5   1   3    0.05    0.05
  -5   1   3    0.05    0.04
  -5   1   3    0.03    0.03
  -5   1   3    0.01    0.03
   5   1  -3    0.00    0.04
  -3  -1   3    0.05    0.04
  -3  -1   3    0.12    0.04
  -3  -1   3    0.10    0.03
  -3  -1   3    0.16    0.05
  -3   1   3    0.07    0.05
  -3   1   3    0.11    0.04
  -3   1   3    0.12    0.04
  -3   1   3    0.08    0.04
  -1  -1   3  106.96    1.85
   1  -1  -3  105.62    1.80
  -1  -1   3  104.11    1.94
  -1  -1   3  107.37    1.93
  -1  -1   3  108.83    1.74
  -1   1   3  107.18    1.80
  -1   1   3  104.92    1.92
  -1   1   3  106.27    1.96
   1  -1   3    3.84    0.19
   1  -1   3    3.80    0.16
  -1  -1  -3    3.72    0.15
   1  -1   3    3.66    0.19
  -1  -1  -3    3.73    0.14
   1   1   3    3.51    0.18
   1   1   3    3.69    0.13
  -1   1  -3    3.93    0.08
   1   1   3    3.73    0.19
   3  -1   3    4.48    0.19
  -3  -1  -3    4.65    0.17
   3  -1   3    4.47    0.22
   3  -1   3    4.69    0.23
  -3   1  -3    4.53    0.11
   3   1   3    4.29    0.23
   3   1   3    4.59    0.15
   3   1   3    4.73    0.23
  -5  -1  -3    6.56    0.22
   5  -1   3    6.30    0.29
   5  -1   3    6.83    0.30
   5  -1   3    6.58    0.25
   5   1   3    6.48    0.30
   5   1   3    6.33    0.30
   5   1   3    6.88    0.21
  -5   1  -3    6.59    0.18
   7  -1   3   30.55    0.81
  -7  -1  -3   30.99    0.67
   7  -1   3   30.18    0.82
   7  -1   3   30.65    0.70
   7   1   3   28.60    0.81
  -7   1  -3   29.71    0.61
   7   1   3   29.07    0.81
   7   1   3   29.43    0.64
  -9  -1  -3    8.64    0.31
   9  -1   3    8.01    0.39
   9  -1   3    8.59    0.33
   9  -1   3    8.23    0.40
   9   1   3    8.23    0.40
   9   1   3    8.55    0.40
   9   1   3    8.59    0.30
  -9   1  -3    8.44    0.28
  11  -1   3    1.85    0.21
  11  -1   3    2.30    0.22
 -11  -1  -3    2.26    0.17
  11  -1   3    2.67    0.20
  11   1   3    2.22    0.17
 -11   1  -3    2.23    0.16
  11   1   3    2.23    0.22
  11   1   3    2.29    0.23
  13  -1   3    1.65    0.19
 -13  -1  -3    1.46    0.15
  13  -1   3    1.37    0.22
  13  -1   3    1.37    0.21
  13   1   3    1.71    0.17
  13   1   3    1.16    0.21
  13   1   3    1.59    0.24
  15  -1   3    0.14    0.10
  15  -1   3    0.03    0.09
  15  -1   3    0.00    0.09
  15   1   3    0.06    0.07
  15   1   3    0.03    0.07
  17  -1   3    0.58    0.17
  17  -1   3    0.63    0.17
  17   1   3    0.65    0.17
  17   1   3    0.54    0.17
  19  -1   3    0.91    0.21
  19  -1   3    0.54    0.19
  19   1   3    0.72    0.20
  19   1   3    1.08    0.25
  24  -2  -3    4.98    0.39
  24  -2  -3    4.40    0.39
 -24  -2   3    3.35    0.34
  24  -2  -3    4.39    0.37
  24   2  -3    4.20    0.42
  24   2  -3    4.68    0.39
 -24   2   3    4.34    0.38
  22  -2  -3   -0.05    0.11
  22  -2  -3    0.01    0.13
 -22  -2   3    0.15    0.11
  22  -2  -3   -0.10    0.07
  22   2  -3   -0.06    0.11
  22   2  -3    0.20    0.14
 -22   2   3   -0.05    0.10
 -20  -2   3    0.93    0.19
  20  -2  -3    0.51    0.14
  20  -2  -3    0.91    0.20
  20  -2  -3    1.18    0.22
 -20   2   3    0.70    0.17
  20   2  -3    0.77    0.16
  20   2  -3    0.85    0.19
  20   2  -3    0.88    0.21
  18  -2  -3   10.86    0.49
 -18  -2   3   11.35    0.51
  18  -2  -3   11.98    0.51
  18  -2  -3   11.12    0.51
 -18   2   3   11.60    0.51
  18   2  -3   11.61    0.55
  18   2  -3   11.71    0.45
  18   2  -3   12.91    0.52
 -16  -2   3    0.01    0.07
  16  -2  -3    0.21    0.09
  16  -2  -3    0.35    0.13
  16  -2  -3    0.13    0.10
  16   2  -3    0.35    0.12
 -16   2   3    0.31    0.10
  16   2  -3    0.32    0.15
  16   2  -3    0.12    0.07
  14  -2  -3   -0.06    0.09
 -14  -2   3   -0.01    0.05
  14  -2  -3    0.06    0.07
  14  -2  -3   -0.01    0.08
  14   2  -3   -0.09    0.10
  14   2  -3   -0.09    0.05
  14   2  -3    0.02    0.05
 -14   2   3   -0.05    0.04
  12  -2  -3    7.92    0.35
  12  -2  -3    8.11    0.34
 -12  -2   3    7.89    0.34
  12  -2  -3    8.30    0.33
 -12  -2   3    8.50    0.35
  12   2  -3    8.14    0.27
 -12   2   3    8.18    0.35
  12   2  -3    7.98    0.36
  12   2  -3    8.04    0.34
  10  -2  -3    1.08    0.15
 -10  -2   3    1.12    0.12
  10  -2  -3    1.36    0.13
  10  -2  -3    0.99    0.12
 -10  -2   3    1.02    0.14
  10   2  -3    1.06    0.08
  10   2  -3    1.26    0.15
 -10   2   3    0.97    0.13
   8  -2  -3  149.51    2.65
  -8  -2   3  152.59    2.64
   8  -2  -3  153.39    2.76
  -8  -2   3  152.72    2.66
   8  -2  -3  152.32    2.64
   8   2  -3  149.49    2.73
  -8   2   3  152.04    2.66
   6  -2  -3   27.06    0.62
   6  -2  -3   27.37    0.64
  -6  -2   3   27.22    0.63
  -6  -2   3   27.29    0.61
   6  -2  -3   27.49    0.58
   6   2  -3   26.73    0.65
  -6   2   3   28.41    0.64
  -6   2   3   26.61    0.62
  -4  -2   3    1.37    0.09
  -4  -2   3    1.49    0.12
  -4  -2   3    1.46    0.12
   4  -2  -3    1.33    0.10
  -4   2   3    1.47    0.11
  -4   2   3    1.40    0.10
  -4   2   3    1.49    0.10
  -4   2   3    1.47    0.11
  -2  -2   3  136.41    2.48
  -2  -2   3  137.20    2.28
   2  -2  -3  137.82    2.36
  -2  -2   3  140.27    2.44
  -2  -2   3  138.12    2.39
  -2   2   3  140.09    2.52
  -2   2   3  139.12    2.35
  -2   2   3  139.42    2.32
  -2   2   3  141.75    2.43
   0  -2  -3   18.33    0.43
   0  -2   3   18.89    0.32
   0  -2   3   18.04    0.46
   0  -2   3   17.88    0.49
   0  -2  -3   18.79    0.37
   0  -2   3   19.14    0.47
   0   2   3   17.93    0.50
   0   2   3   18.27    0.37
   0   2   3   18.78    0.47
   2  -2   3    0.03    0.03
  -2  -2  -3    0.01    0.02
   2  -2   3    0.02    0.03
  -2  -2  -3   -0.02    0.03
   2  -2   3    0.01    0.03
   2   2   3    0.00    0.04
   2   2   3   -0.01    0.04
   2   2   3    0.00    0.02
   4  -2   3    3.22    0.18
  -4  -2  -3    3.43    0.17
   4  -2   3    3.45    0.21
  -4  -2  -3    3.47    0.12
   4  -2   3    3.21    0.20
   4   2   3    3.30    0.11
   4   2   3    3.37    0.21
  -4   2  -3    3.44    0.09
   4   2   3    3.31    0.20
   6  -2   3   26.59    0.74
   6  -2   3   28.09    0.67
  -6  -2  -3   27.63    0.63
   6  -2   3   27.88    0.73
   6   2   3   26.66    0.73
  -6   2  -3   27.50    0.53
   6   2   3   27.12    0.54
   6   2   3   26.95    0.74
   8  -2   3    0.15    0.08
   8  -2   3    0.13    0.08
   8  -2   3    0.12    0.07
  -8  -2  -3    0.11    0.06
   8   2   3    0.21    0.06
   8   2   3   -0.01    0.06
   8   2   3    0.22    0.09
  -8   2  -3    0.10    0.04
  10  -2   3    0.00    0.05
  10  -2   3    0.05    0.07
  10  -2   3    0.05    0.08
 -10  -2  -3    0.02    0.05
  10   2   3    0.12    0.07
 -10   2  -3    0.02    0.04
  10   2   3   -0.04    0.06
  10   2   3    0.06    0.05
 -12  -2  -3    0.50    0.11
  12  -2   3    0.72    0.15
  12  -2   3    0.63    0.15
  12  -2   3    0.54    0.14
  12   2   3    0.38    0.12
  12   2   3    0.62    0.11
  12   2   3    0.45    0.15
 -14  -2  -3   11.87    0.46
  14  -2   3   10.61    0.54
  14  -2   3   11.00    0.47
  14  -2   3   10.29    0.51
  14   2   3   10.86    0.53
  14   2   3   11.32    0.55
  16  -2   3    0.16    0.12
  16  -2   3    0.08    0.07
  16  -2   3    0.13    0.10
  16   2   3   -0.03    0.08
  16   2   3    0.10    0.09
  18  -2   3   -0.02    0.08
  18  -2   3    0.12    0.11
  18   2   3   -0.03    0.08
  18   2   3   -0.04    0.08
  20  -2   3    0.89    0.23
  20  -2   3    1.14    0.25
  20   2   3    1.29    0.25
  20   2   3    1.63    0.29
  25  -3  -3    1.49    0.28
  25  -3  -3    1.38    0.29
 -25  -3   3    1.79    0.30
 -25   3   3    1.62    0.29
  25   3  -3    1.51    0.31
  25   3  -3    1.53    0.28
  23  -3  -3    0.75    0.18
  23  -3  -3    0.67    0.18
  23  -3  -3    0.52    0.20
 -23  -3   3    0.39    0.16
 -23   3   3    0.50    0.17
  23   3  -3    0.87    0.24
  23   3  -3    0.77    0.19
  21  -3  -3    0.35    0.13
 -21  -3   3    0.36    0.14
  21  -3  -3    0.49    0.15
  21  -3  -3    0.66    0.18
 -21   3   3    0.53    0.16
  21   3  -3    0.40    0.15
  21   3  -3    0.48    0.22
 -19  -3   3    0.04    0.08
  19  -3  -3   -0.01    0.10
  19  -3  -3   -0.06    0.09
  19  -3  -3   -0.10    0.06
  19   3  -3    0.09    0.14
 -19   3   3    0.03    0.07
  19   3  -3    0.07    0.10
  17  -3  -3    1.35    0.21
 -17  -3   3    1.56    0.19
  17  -3  -3    1.42    0.21
  17  -3  -3    1.59    0.20
  17   3  -3    2.07    0.22
 -17   3   3    1.50    0.18
  17   3  -3    2.00    0.17
  17   3  -3    1.20    0.23
  15  -3  -3    0.52    0.13
  15  -3  -3    0.60    0.14
 -15  -3   3    0.38    0.11
  15  -3  -3    0.39    0.13
 -15   3   3    0.46    0.11
  15   3  -3    0.55    0.13
  15   3  -3    0.69    0.17
  15   3  -3    0.50    0.09
  13  -3  -3    2.73    0.20
 -13  -3   3    3.09    0.22
  13  -3  -3    2.56    0.21
 -13  -3   3    2.43    0.21
  13  -3  -3    2.40    0.21
 -13   3   3    2.58    0.21
  13   3  -3    2.67    0.24
  13   3  -3    2.50    0.15
  11  -3  -3    0.06    0.06
 -11  -3   3    0.12    0.06
  11  -3  -3    0.14    0.07
 -11  -3   3    0.07    0.05
  11  -3  -3    0.07    0.07
 -11   3   3    0.16    0.07
  11   3  -3    0.17    0.09
  11   3  -3    0.07    0.04
   9  -3  -3    0.80    0.13
  -9  -3   3    0.98    0.11
   9  -3  -3    0.96    0.12
  -9  -3   3    1.02    0.11
   9  -3  -3    0.87    0.10
  -9   3   3    0.96    0.11
   9   3  -3    0.84    0.14
  -7  -3   3    4.42    0.21
   7  -3  -3    4.59    0.16
  -7  -3   3    4.00    0.21
   7  -3  -3    4.72    0.22
   7  -3  -3    4.50    0.22
  -7   3   3    4.24    0.21
   7   3  -3    4.38    0.22
  -5  -3   3    2.17    0.13
  -5  -3   3    1.77    0.14
   5  -3  -3    2.01    0.13
  -5   3   3    1.73    0.13
  -5   3   3    1.94    0.14
   5   3  -3    2.04    0.15
  -5   3   3    2.05    0.10
  -3  -3   3    0.80    0.07
  -3  -3   3    0.76    0.09
  -3  -3   3    0.84    0.07
   3  -3  -3    0.97    0.10
   3  -3  -3    0.69    0.08
  -3  -3   3    0.93    0.10
  -3   3   3    0.92    0.09
  -3   3   3    0.80    0.07
  -3   3   3    0.84    0.10
  -1  -3   3   25.58    0.61
  -1  -3   3   26.60    0.49
  -1  -3   3   26.68    0.58
   1  -3  -3   25.83    0.58
   1  -3  -3   26.38    0.51
  -1  -3   3   26.78    0.64
   1  -3  -3   26.14    0.51
  -1   3   3   26.04    0.59
  -1   3   3   25.76    0.64
   1  -3   3    3.67    0.09
  -1  -3  -3    3.74    0.18
  -1  -3  -3    3.70    0.10
   1  -3   3    3.83    0.19
   1  -3   3    3.91    0.21
  -1  -3  -3    3.94    0.10
   1   3   3    3.59    0.20
   1   3   3    3.66    0.19
   3  -3   3    5.29    0.23
   3  -3   3    5.01    0.24
  -3  -3  -3    5.65    0.22
   3  -3   3    5.20    0.25
   3   3   3    4.99    0.25
   3   3   3    5.33    0.26
  -5  -3  -3   16.86    0.31
   5  -3   3   15.96    0.52
   5  -3   3   16.79    0.49
   5  -3   3   16.88    0.51
  -5  -3  -3   16.67    0.46
  -5   3  -3   16.86    0.32
   5   3   3   16.76    0.31
   5   3   3   16.61    0.31
   5   3   3   16.12    0.52
   5   3   3   15.00    0.52
   7  -3   3    4.67    0.25
   7  -3   3    4.83    0.27
  -7  -3  -3    4.80    0.23
   7  -3   3    4.59    0.28
  -7   3  -3    4.88    0.16
   7   3   3    4.63    0.28
   7   3   3    4.49    0.28
   7   3   3    4.47    0.15
   9  -3   3    0.10    0.08
  -9  -3  -3    0.02    0.05
   9  -3   3    0.02    0.06
   9  -3   3    0.06    0.06
   9   3   3    0.11    0.07
   9   3   3    0.06    0.08
  -9   3  -3    0.07    0.04
   9   3   3    0.04    0.04
  11  -3   3    0.01    0.08
 -11  -3  -3    0.02    0.06
  11  -3   3    0.00    0.08
  11  -3   3    0.04    0.08
  11   3   3    0.01    0.07
  11   3   3    0.03    0.08
  13  -3   3   -0.03    0.05
  13  -3   3    0.01    0.07
 -13  -3  -3    0.08    0.07
  13  -3   3    0.06    0.08
  13   3   3   -0.04    0.06
  13   3   3    0.13    0.09
  15  -3   3    1.61    0.23
 -15  -3  -3    0.71    0.16
  15  -3   3    0.84    0.19
  15  -3   3    1.20    0.22
  15   3   3    1.07    0.21
  15   3   3    0.83    0.20
  17  -3   3    0.21    0.10
  17  -3   3    0.08    0.11
  17  -3   3    0.39    0.15
  17   3   3    0.12    0.09
  17   3   3    0.49    0.18
  19  -3   3    0.42    0.16
  19  -3   3    0.37    0.15
  19   3   3    0.36    0.18
  19   3   3    0.19    0.13
  24  -4  -3   -0.03    0.15
  24  -4  -3   -0.07    0.09
 -24  -4   3   -0.01    0.10
  24   4  -3   -0.13    0.14
 -24   4   3   -0.07    0.10
  24   4  -3    0.03    0.16
  22  -4  -3    0.00    0.10
  22  -4  -3    0.20    0.12
 -22  -4   3    0.16    0.11
  22   4  -3   -0.09    0.10
  22   4  -3    0.21    0.18
 -22   4   3    0.17    0.10
  20  -4  -3    0.84    0.19
 -20  -4   3    1.32    0.23
  20  -4  -3    1.67    0.21
  20  -4  -3    1.41    0.26
  20   4  -3    1.41    0.27
  20   4  -3    1.75    0.25
 -20   4   3    1.52    0.23
  18  -4  -3    5.12    0.38
  18  -4  -3    5.47    0.32
  18  -4  -3    5.64    0.37
 -18  -4   3    5.26    0.35
  18   4  -3    4.86    0.40
  18   4  -3    6.01    0.36
 -18   4   3    5.63    0.35
 -16  -4   3    0.87    0.17
  16  -4  -3    1.45    0.19
  16  -4  -3    1.34    0.22
  16  -4  -3    0.91    0.18
  16   4  -3    0.96    0.12
 -16   4   3    1.01    0.17
  16   4  -3    0.86    0.21
  16   4  -3    1.06    0.17
  14  -4  -3    0.70    0.13
  14  -4  -3    0.53    0.15
 -14  -4   3    0.61    0.14
  14  -4  -3    0.61    0.14
 -14  -4   3    0.69    0.14
  14   4  -3    0.46    0.16
 -14   4   3    0.74    0.14
  14   4  -3    0.78    0.09
  12  -4  -3    2.64    0.22
  12  -4  -3    2.99    0.18
 -12  -4   3    3.26    0.23
 -12  -4   3    2.61    0.19
  12  -4  -3    2.86    0.22
 -12   4   3    2.75    0.21
  12   4  -3    3.11    0.14
  12   4  -3    2.98    0.26
 -10  -4   3    1.82    0.16
  10  -4  -3    1.71    0.13
 -10  -4   3    1.74    0.16
  10  -4  -3    1.52    0.15
  10  -4  -3    1.77    0.17
  10   4  -3    1.83    0.18
 -10   4   3    1.60    0.16
   8  -4  -3    0.28    0.06
  -8  -4   3    0.32    0.08
   8  -4  -3    0.22    0.08
  -8  -4   3    0.18    0.06
   8  -4  -3    0.28    0.09
  -8   4   3    0.31    0.08
   8   4  -3    0.15    0.08
   6  -4  -3    0.94    0.11
  -6  -4   3    1.00    0.10
   6  -4  -3    0.92    0.11
  -6  -4   3    1.02    0.11
   6  -4  -3    0.88    0.07
  -6   4   3    0.99    0.11
   6   4  -3    1.08    0.12
  -6   4   3    1.06    0.12
  -4  -4   3    0.26    0.07
   4  -4  -3    0.15    0.06
  -4  -4   3    0.17    0.05
  -4  -4   3    0.24    0.07
   4  -4  -3    0.29    0.08
  -4   4   3    0.32    0.08
  -4   4   3    0.16    0.06
  -4   4   3    0.21    0.04
   4   4  -3    0.30    0.08
  -2  -4   3   11.97    0.31
  -2  -4   3   11.96    0.38
  -2  -4   3   11.72    0.38
   2  -4  -3   12.16    0.37
  -2  -4   3   12.70    0.32
   2  -4  -3   12.17    0.31
  -2   4   3   12.67    0.40
  -2   4   3   12.30    0.33
   0  -4   3    1.23    0.07
   0  -4  -3    1.12    0.07
   0  -4   3    0.94    0.11
   0  -4  -3    1.15    0.11
   0  -4  -3    1.16    0.06
   0  -4   3    1.08    0.11
   0   4   3    1.13    0.12
   0   4   3    1.09    0.10
   2  -4   3    0.08    0.05
  -2  -4  -3    0.02    0.04
   2  -4   3    0.06    0.05
   2  -4   3    0.00    0.03
   2  -4   3    0.01    0.02
   2   4   3    0.09    0.05
   2   4   3    0.03    0.05
   4  -4   3    0.31    0.08
   4  -4   3    0.26    0.08
   4  -4   3    0.37    0.08
   4  -4   3    0.36    0.04
  -4  -4  -3    0.36    0.08
   4   4   3    0.24    0.07
   4   4   3    0.43    0.10
   6  -4   3    0.11    0.06
   6  -4   3    0.11    0.04
   6  -4   3    0.07    0.06
  -6  -4  -3    0.13    0.06
   6  -4   3    0.02    0.06
   6   4   3    0.02    0.06
   6   4   3    0.06    0.05
   8  -4   3   11.29    0.46
   8  -4   3   10.80    0.43
   8  -4   3   11.65    0.45
  -8  -4  -3   10.99    0.40
   8   4   3   11.37    0.25
  -8   4  -3   11.74    0.30
   8   4   3   11.51    0.48
   8   4   3   11.09    0.48
 -10  -4  -3    1.23    0.15
  10  -4   3    1.50    0.19
  10  -4   3    1.39    0.20
  10  -4   3    1.27    0.16
  10   4   3    0.80    0.19
  10   4   3    1.11    0.18
  12  -4   3    0.49    0.14
 -12  -4  -3    0.27    0.10
  12  -4   3    0.46    0.13
  12  -4   3    0.45    0.14
  12   4   3    0.54    0.16
  12   4   3    0.39    0.13
  14  -4   3    0.08    0.08
 -14  -4  -3   -0.04    0.06
  14  -4   3    0.02    0.09
  14  -4   3   -0.07    0.06
  14   4   3    0.12    0.11
  14   4   3   -0.08    0.05
  16  -4   3    0.03    0.12
  16  -4   3    0.19    0.12
 -16  -4  -3    0.02    0.09
  16  -4   3    0.28    0.12
  16   4   3    0.15    0.13
  16   4   3   -0.02    0.07
  18  -4   3    0.18    0.13
  18  -4   3    0.04    0.09
  18  -4   3   -0.01    0.10
  18   4   3    0.14    0.15
  18   4   3    0.01    0.09
 -23  -5   3    0.36    0.16
  23  -5  -3    0.23    0.13
  23  -5  -3    0.35    0.18
 -23   5   3    0.37    0.13
  23   5  -3    0.18    0.15
  23   5  -3    0.12    0.15
  21  -5  -3    0.16    0.12
 -21  -5   3    0.18    0.11
  21  -5  -3    0.02    0.15
  21   5  -3    0.05    0.12
 -21   5   3    0.22    0.12
  21   5  -3    0.16    0.15
 -19  -5   3   -0.06    0.07
  19  -5  -3    0.02    0.12
  19  -5  -3    0.00    0.09
 -19   5   3   -0.04    0.08
  19   5  -3    0.01    0.14
  19   5  -3    0.00    0.09
  17  -5  -3   -0.02    0.07
  17  -5  -3    0.08    0.11
 -17  -5   3   -0.02    0.08
  17  -5  -3    0.01    0.08
 -17   5   3    0.13    0.09
  17   5  -3    0.01    0.14
  17   5  -3   -0.07    0.07
  15  -5  -3    1.56    0.20
 -15  -5   3    1.45    0.20
 -15  -5   3    1.66    0.19
  15  -5  -3    1.68    0.24
  15  -5  -3    2.06    0.18
  15   5  -3    1.58    0.25
 -15   5   3    1.71    0.19
  13  -5  -3    5.35    0.32
  13  -5  -3    5.16    0.24
  13  -5  -3    5.99    0.34
 -13  -5   3    4.92    0.28
 -13  -5   3    5.29    0.31
  13   5  -3    5.26    0.36
 -13   5   3    5.34    0.30
  13   5  -3    5.43    0.21
  11  -5  -3    2.07    0.20
  11  -5  -3    2.41    0.14
 -11  -5   3    2.42    0.19
 -11  -5   3    2.31    0.18
  11  -5  -3    2.59    0.21
 -11   5   3    2.81    0.21
  11   5  -3    2.45    0.24
  11   5  -3    2.33    0.10
   9  -5  -3    0.37    0.11
  -9  -5   3    0.24    0.08
  -9  -5   3    0.36    0.09
   9  -5  -3    0.31    0.06
   9  -5  -3    0.28    0.09
   9   5  -3    0.39    0.11
  -9   5   3    0.20    0.07
   7  -5  -3   13.01    0.45
   7  -5  -3   12.76    0.41
  -7  -5   3   12.88    0.42
   7  -5  -3   13.22    0.28
  -7  -5   3   12.85    0.41
  -7   5   3   12.86    0.43
   7   5  -3   12.70    0.44
  -5  -5   3    9.64    0.32
  -5  -5   3    9.74    0.35
   5  -5  -3    9.40    0.32
   5  -5  -3    9.97    0.36
   5  -5  -3    9.33    0.36
   5   5  -3    9.63    0.35
  -5   5   3    9.82    0.23
  -5   5   3    8.99    0.36
  -5   5   3    9.15    0.34
  -3  -5   3    0.31    0.08
   3  -5  -3    0.23    0.07
  -3  -5   3    0.33    0.07
  -3  -5   3    0.35    0.08
  -3  -5   3    0.40    0.06
   3  -5  -3    0.26    0.06
   3   5  -3    0.51    0.10
  -3   5   3    0.33    0.06
  -3   5   3    0.36    0.09
  -1  -5   3   30.06    0.73
  -1  -5   3   30.23    0.73
   1  -5  -3   30.01    0.60
  -1  -5   3   29.82    0.61
  -1  -5   3   31.06    0.67
   1  -5  -3   30.50    0.72
  -1   5   3   30.44    0.66
  -1   5   3   29.73    0.76
  -1  -5  -3    0.19    0.03
   1  -5   3    0.17    0.06
   1  -5   3    0.13    0.07
   1  -5   3    0.22    0.07
  -1  -5  -3    0.27    0.03
  -1  -5  -3    0.22    0.07
   1  -5   3    0.22    0.05
   1   5   3    0.10    0.06
   1   5   3    0.20    0.07
   3  -5   3   16.31    0.50
   3  -5   3   16.78    0.50
   3  -5   3   16.07    0.50
   3  -5   3   17.10    0.36
  -3  -5  -3   15.69    0.48
   3   5   3   16.20    0.50
   3   5   3   16.57    0.53
   5  -5   3    0.40    0.06
   5  -5   3    0.35    0.09
   5  -5   3    0.38    0.10
   5  -5   3    0.43    0.11
  -5  -5  -3    0.35    0.09
   5   5   3    0.42    0.11
   5   5   3    0.34    0.10
   7  -5   3   25.61    0.53
   7  -5   3   24.48    0.75
  -7  -5  -3   25.00    0.69
   7  -5   3   24.72    0.72
   7  -5   3   25.67    0.72
   7   5   3   25.26    0.75
   7   5   3   25.16    0.76
   9  -5   3    5.78    0.35
   9  -5   3    5.63    0.31
   9  -5   3    5.78    0.33
  -9  -5  -3    5.88    0.31
   9   5   3    5.89    0.36
   9   5   3    5.03    0.32
 -11  -5  -3    0.32    0.10
  11  -5   3    0.19    0.10
  11  -5   3    0.46    0.14
  11  -5   3    0.43    0.12
  11   5   3    0.17    0.11
  11   5   3    0.19    0.14
  13  -5   3    1.03    0.19
  13  -5   3    1.14    0.20
 -13  -5  -3    1.06    0.18
  13  -5   3    1.05    0.21
  13   5   3    0.85    0.18
  13   5   3    0.79    0.19
  15  -5   3   -0.06    0.09
  15  -5   3    0.28    0.12
  15  -5   3    0.09    0.08
 -15  -5  -3    0.14    0.09
  15   5   3    0.19    0.10
  15   5   3    0.14    0.11
  17  -5   3    0.61    0.18
  17  -5   3    0.41    0.15
 -17  -5  -3    0.42    0.16
  17  -5   3    0.42    0.17
  17   5   3    0.37    0.13
  17   5   3    0.55    0.18
  19  -5   3    0.03    0.08
  19  -5   3    0.28    0.16
  19  -5   3    0.03    0.11
  19   5   3   -0.04    0.09
  19   5   3    0.10    0.15
  24  -6  -3    2.60    0.34
  24  -6  -3    3.72    0.42
 -24  -6   3    2.79    0.33
  24   6  -3    3.21    0.39
 -24   6   3    2.98    0.33
 -22  -6   3    0.06    0.10
  22  -6  -3    0.08    0.16
  22  -6  -3    0.15    0.13
  22   6  -3   -0.01    0.18
  22   6  -3   -0.19    0.11
 -22   6   3    0.04    0.10
  20  -6  -3    0.66    0.18
  20  -6  -3    0.35    0.16
 -20  -6   3    0.69    0.18
 -20   6   3    0.23    0.12
  20   6  -3    0.65    0.18
  20   6  -3    0.76    0.23
  18  -6  -3    4.06    0.33
 -18  -6   3    5.18    0.36
  18  -6  -3    4.25    0.34
  18   6  -3    3.89    0.37
 -18   6   3    4.01    0.31
  18   6  -3    4.92    0.33
  16  -6  -3    0.03    0.08
 -16  -6   3    0.14    0.10
  16  -6  -3    0.13    0.12
 -16  -6   3    0.18    0.11
  16   6  -3    0.33    0.18
 -16   6   3    0.34    0.12
  14  -6  -3    0.28    0.13
  14  -6  -3    0.18    0.12
 -14  -6   3    0.22    0.11
 -14  -6   3    0.14    0.09
 -14   6   3    0.02    0.07
  14   6  -3    0.31    0.17
  12  -6  -3   10.30    0.29
 -12  -6   3    8.98    0.41
  12  -6  -3    9.91    0.44
 -12  -6   3    9.23    0.39
  12  -6  -3    9.21    0.44
 -12   6   3    9.62    0.42
  12   6  -3    9.59    0.46
  10  -6  -3    3.21    0.12
  10  -6  -3    2.98    0.23
  10  -6  -3    3.17    0.25
 -10  -6   3    2.76    0.21
 -10  -6   3    2.87    0.21
 -10   6   3    2.83    0.22
  10   6  -3    3.27    0.25
   8  -6  -3   26.05    0.76
   8  -6  -3   26.78    0.71
  -8  -6   3   27.50    0.71
  -8  -6   3   27.49    0.71
   8   6  -3   27.82    0.76
  -8   6   3   27.84    0.73
   6  -6  -3    5.58    0.28
  -6  -6   3    5.02    0.26
   6  -6  -3    5.08    0.25
  -6  -6   3    4.94    0.24
   6  -6  -3    5.47    0.29
   6   6  -3    5.36    0.27
  -6   6   3    5.28    0.27
   4  -6  -3    0.10    0.06
  -4  -6   3    0.06    0.04
   4  -6  -3    0.05    0.06
  -4  -6   3    0.09    0.04
  -4  -6   3    0.04    0.05
   4   6  -3    0.01    0.06
  -4   6   3    0.09    0.03
  -4   6   3    0.02    0.05
   2  -6  -3    6.44    0.23
  -2  -6   3    6.36    0.28
   2  -6  -3    5.85    0.28
  -2  -6   3    6.63    0.23
  -2  -6   3    6.21    0.24
  -2  -6   3    6.38    0.29
   2   6  -3    6.18    0.29
  -2   6   3    6.38    0.22
  -2   6   3    5.56    0.29
   0  -6   3    2.01    0.14
   0  -6  -3    1.85    0.16
   0  -6   3    2.00    0.16
   0  -6   3    2.06    0.12
   0  -6  -3    2.04    0.11
   0  -6   3    2.02    0.17
   0   6   3    2.01    0.14
   0   6   3    1.99    0.17
   2  -6   3    0.59    0.11
   2  -6   3    0.49    0.11
   2  -6   3    0.60    0.08
  -2  -6  -3    0.37    0.09
   2  -6   3    0.54    0.11
   2   6   3    0.41    0.09
   2   6   3    0.35    0.10
   4  -6   3    1.63    0.10
   4  -6   3    1.84    0.16
   4  -6   3    1.44    0.16
  -4  -6  -3    1.65    0.16
   4  -6   3    1.25    0.15
   4   6   3    1.53    0.16
   4   6   3    1.72    0.17
   6  -6   3    6.01    0.21
   6  -6   3    5.65    0.32
   6  -6   3    6.20    0.30
  -6  -6  -3    5.92    0.31
   6  -6   3    5.77    0.32
   6   6   3    5.89    0.32
   6   6   3    6.20    0.34
  -8  -6  -3    0.23    0.10
   8  -6   3    0.14    0.05
   8  -6   3    0.14    0.09
   8  -6   3    0.05    0.06
   8  -6   3    0.12    0.08
   8   6   3   -0.06    0.06
   8   6   3    0.14    0.11
  10  -6   3    0.06    0.07
  10  -6   3    0.11    0.09
  10  -6   3    0.07    0.10
 -10  -6  -3    0.05    0.07
  10   6   3    0.08    0.08
  10   6   3    0.09    0.12
  12  -6   3    0.13    0.08
  12  -6   3    0.07    0.10
  12  -6   3    0.07    0.09
 -12  -6  -3   -0.13    0.05
  12   6   3    0.07    0.07
  12   6   3    0.07    0.10
  14  -6   3    2.09    0.23
  14  -6   3    2.41    0.27
  14  -6   3    2.56    0.28
 -14  -6  -3    1.98    0.22
  14   6   3    2.02    0.24
  14   6   3    2.59    0.30
  16  -6   3    0.78    0.19
  16  -6   3    0.79    0.18
  16  -6   3    0.49    0.17
 -16  -6  -3    0.66    0.16
  16   6   3    0.85    0.19
  16   6   3    0.87    0.23
  18  -6   3   -0.20    0.07
  18  -6   3    0.02    0.14
  18  -6   3    0.14    0.12
 -18  -6  -3    0.14    0.13
  18   6   3    0.01    0.12
  18   6   3    0.48    0.14
  23  -7  -3    0.72    0.24
  23  -7  -3    0.65    0.19
 -23  -7   3    0.58    0.18
  23   7  -3    0.53    0.23
 -23   7   3    0.71    0.20
  21  -7  -3    0.11    0.14
  21  -7  -3    0.15    0.12
 -21  -7   3    0.21    0.12
 -21   7   3   -0.02    0.09
  21   7  -3   -0.01    0.15
  21   7  -3   -0.06    0.14
 -19  -7   3   -0.04    0.07
  19  -7  -3    0.07    0.10
  19  -7  -3    0.15    0.13
 -19   7   3    0.09    0.10
  19   7  -3   -0.03    0.10
  19   7  -3    0.15    0.17
  17  -7  -3   -0.09    0.11
 -17  -7   3    0.14    0.09
  17  -7  -3    0.03    0.09
 -17  -7   3   -0.07    0.07
  17   7  -3   -0.05    0.13
 -17   7   3    0.15    0.11
 -15  -7   3   -0.11    0.05
  15  -7  -3    0.01    0.10
  15  -7  -3   -0.01    0.09
 -15  -7   3   -0.09    0.05
  15   7  -3   -0.26    0.11
 -15   7   3   -0.05    0.07
  13  -7  -3    1.05    0.19
  13  -7  -3    0.73    0.16
 -13  -7   3    0.79    0.16
 -13  -7   3    1.20    0.17
 -13   7   3    0.97    0.16
  13   7  -3    1.33    0.23
 -11  -7   3    0.16    0.09
 -11  -7   3    0.28    0.10
  11  -7  -3    0.24    0.11
  11  -7  -3    0.40    0.12
  11   7  -3    0.13    0.12
 -11   7   3    0.15    0.08
   9  -7  -3   -0.03    0.05
  -9  -7   3    0.13    0.08
   9  -7  -3    0.13    0.10
  -9  -7   3    0.16    0.07
   9  -7  -3    0.04    0.09
  -9   7   3    0.08    0.07
   9   7  -3    0.02    0.08
  -7  -7   3    0.85    0.13
  -7  -7   3    1.00    0.15
   7  -7  -3    1.29    0.15
   7  -7  -3    1.09    0.17
   7  -7  -3    0.95    0.15
   7   7  -3    1.00    0.16
  -5  -7   3    6.03    0.19
  -5  -7   3    5.76    0.26
  -5  -7   3    5.43    0.28
   5  -7  -3    6.25    0.32
   5  -7  -3    5.87    0.27
   5  -7  -3    6.12    0.30
  -5   7   3    5.60    0.31
   5   7  -3    5.93    0.29
  -3  -7   3   15.55    0.51
  -3  -7   3   16.82    0.47
  -3  -7   3   16.54    0.42
   3  -7  -3   17.53    0.54
   3  -7  -3   16.87    0.46
  -3   7   3   16.66    0.39
  -3   7   3   16.15    0.55
   3   7  -3   16.81    0.51
  -1  -7   3    1.40    0.13
  -1  -7   3    1.35    0.15
   1  -7  -3    1.41    0.11
  -1  -7   3    1.37    0.12
   1  -7  -3    1.28    0.15
  -1  -7   3    1.39    0.14
  -1   7   3    1.35    0.11
  -1   7   3    1.51    0.17
   1  -7   3    0.20    0.07
   1  -7   3    0.15    0.08
  -1  -7  -3    0.02    0.05
  -1  -7  -3    0.21    0.05
   1  -7   3    0.23    0.06
   1   7   3    0.13    0.06
   1   7   3    0.21    0.09
   3  -7   3    1.85    0.16
  -3  -7  -3    1.99    0.18
   3  -7   3    1.72    0.18
   3  -7   3    1.68    0.16
   3  -7   3    1.72    0.12
   3   7   3    1.57    0.17
   3   7   3    1.57    0.16
   5  -7   3   12.91    0.35
   5  -7   3   12.27    0.44
  -5  -7  -3   12.65    0.48
   5  -7   3   11.81    0.47
   5  -7   3   12.43    0.48
   5   7   3   12.08    0.47
   5   7   3   12.15    0.49
   7  -7   3    1.77    0.21
   7  -7   3    1.63    0.19
  -7  -7  -3    1.78    0.18
   7  -7   3    1.56    0.17
   7  -7   3    1.63    0.13
   7   7   3    1.24    0.20
   7   7   3    1.07    0.17
   9  -7   3    0.06    0.08
  -9  -7  -3   -0.02    0.07
   9  -7   3    0.01    0.06
   9  -7   3    0.10    0.09
   9   7   3   -0.08    0.10
   9   7   3    0.01    0.08
  11  -7   3    0.08    0.07
 -11  -7  -3   -0.04    0.06
  11  -7   3    0.05    0.10
  11  -7   3    0.05    0.06
  11   7   3   -0.09    0.06
  11   7   3    0.28    0.14
  13  -7   3    0.54    0.15
  13  -7   3    0.28    0.13
 -13  -7  -3    0.50    0.13
  13  -7   3    0.26    0.11
  13   7   3    0.35    0.16
  13   7   3    0.39    0.14
 -15  -7  -3    0.70    0.18
  15  -7   3    0.47    0.17
  15  -7   3    0.76    0.17
  15  -7   3    0.67    0.20
  15   7   3    0.63    0.18
  15   7   3    0.93    0.24
 -17  -7  -3    0.03    0.10
  17  -7   3    0.02    0.10
  17  -7   3    0.24    0.15
  17   7   3    0.03    0.12
  17   7   3    0.00    0.12
  22  -8  -3    0.50    0.19
 -22  -8   3    0.48    0.17
  22  -8  -3    0.10    0.14
 -22   8   3    0.54    0.18
  22   8  -3    0.21    0.22
  20  -8  -3    1.15    0.25
  20  -8  -3    1.45    0.28
 -20  -8   3    1.34    0.24
  20   8  -3    1.50    0.31
 -20   8   3    1.41    0.25
  18  -8  -3    4.21    0.37
 -18  -8   3    4.15    0.34
  18  -8  -3    4.03    0.36
 -18  -8   3    4.07    0.31
 -18   8   3    4.01    0.32
  18   8  -3    3.96    0.40
  18   8  -3    4.87    0.34
  16  -8  -3    0.24    0.14
 -16  -8   3   -0.11    0.06
  16  -8  -3    0.15    0.11
 -16  -8   3    0.05    0.08
 -16   8   3    0.06    0.08
  16   8  -3    0.04    0.14
  14  -8  -3    1.43    0.22
 -14  -8   3    0.87    0.15
  14  -8  -3    0.71    0.18
 -14  -8   3    1.06    0.20
 -14   8   3    0.75    0.15
  14   8  -3    0.80    0.21
  12  -8  -3    3.08    0.27
 -12  -8   3    2.84    0.23
 -12  -8   3    3.25    0.26
  12  -8  -3    3.02    0.29
  12   8  -3    3.96    0.34
 -12   8   3    3.21    0.26
 -10  -8   3    3.38    0.24
  10  -8  -3    3.37    0.26
 -10  -8   3    3.64    0.25
  10  -8  -3    3.83    0.29
  10  -8  -3    3.17    0.25
  10   8  -3    3.96    0.30
 -10   8   3    2.97    0.25
   8  -8  -3    1.20    0.19
  -8  -8   3    1.30    0.18
  -8  -8   3    1.04    0.16
   8  -8  -3    0.93    0.16
   8  -8  -3    1.25    0.18
   8   8  -3    1.00    0.17
  -6  -8   3    0.35    0.07
  -6  -8   3    0.35    0.10
  -6  -8   3    0.40    0.10
   6  -8  -3    0.38    0.12
   6  -8  -3    0.15    0.07
   6  -8  -3    0.36    0.11
   6   8  -3    0.56    0.13
  -4  -8   3    0.90    0.10
   4  -8  -3    0.84    0.15
  -4  -8   3    0.99    0.15
  -4  -8   3    0.71    0.12
   4  -8  -3    0.87    0.14
   4  -8  -3    0.94    0.15
  -4   8   3    0.93    0.07
  -4   8   3    0.87    0.15
   4   8  -3    1.15    0.15
  -2  -8   3    8.78    0.31
   2  -8  -3    7.91    0.37
   2  -8  -3    8.74    0.31
  -2  -8   3    8.37    0.37
  -2  -8   3    7.90    0.31
   2   8  -3    8.93    0.35
  -2   8   3    8.07    0.39
  -2   8   3    8.47    0.27
   0  -8   3    0.84    0.15
   0  -8   3    1.01    0.14
   0  -8  -3    0.90    0.15
   0  -8   3    0.93    0.12
   0  -8   3    0.85    0.13
   0  -8  -3    1.00    0.10
   0   8   3    0.75    0.14
   0   8   3    1.04    0.12
   2  -8   3    0.09    0.08
  -2  -8  -3    0.28    0.10
   2  -8   3    0.22    0.07
   2  -8   3    0.16    0.06
  -2  -8  -3    0.14    0.04
   2  -8   3    0.17    0.08
   2   8   3   -0.04    0.05
   2   8   3    0.21    0.08
   4  -8   3    0.29    0.10
   4  -8   3    0.30    0.08
   4  -8   3    0.29    0.11
  -4  -8  -3    0.36    0.11
   4  -8   3    0.27    0.09
   4   8   3    0.17    0.10
   4   8   3    0.09    0.08
   6  -8   3    1.34    0.13
   6  -8   3    1.51    0.18
  -6  -8  -3    1.05    0.17
   6  -8   3    1.19    0.20
   6  -8   3    1.36    0.15
   6   8   3    1.35    0.18
   6   8   3    1.23    0.19
   8  -8   3    3.74    0.30
   8  -8   3    3.91    0.26
   8  -8   3    3.90    0.30
  -8  -8  -3    4.09    0.29
   8   8   3    3.70    0.31
   8   8   3    3.96    0.30
 -10  -8  -3    0.21    0.11
  10  -8   3    0.01    0.07
  10  -8   3    0.07    0.07
  10  -8   3    0.17    0.11
  10   8   3    0.09    0.08
  10   8   3    0.10    0.12
 -12  -8  -3    0.19    0.11
  12  -8   3    0.49    0.12
  12  -8   3    0.17    0.13
  12  -8   3    0.11    0.10
  12   8   3    0.12    0.10
  12   8   3    0.20    0.16
  14  -8   3    0.23    0.16
 -14  -8  -3    0.21    0.12
  14  -8   3    0.07    0.10
  14   8   3    0.13    0.11
  14   8   3    0.45    0.18
 -16  -8  -3    0.12    0.11
  16  -8   3    0.02    0.13
  16  -8   3   -0.06    0.07
  16   8   3    0.04    0.12
  16   8   3   -0.10    0.10
 -21  -9   3    0.17    0.11
  21  -9  -3    0.16    0.14
  21  -9  -3   -0.06    0.13
 -21   9   3   -0.11    0.10
  21   9  -3    0.17    0.20
  19  -9  -3    0.09    0.11
  19  -9  -3    0.17    0.16
 -19  -9   3    0.02    0.07
 -19   9   3   -0.08    0.11
  19   9  -3   -0.02    0.18
 -17  -9   3    0.20    0.12
  17  -9  -3    0.07    0.10
  17  -9  -3    0.10    0.12
 -17  -9   3    0.05    0.09
 -17   9   3    0.42    0.14
  17   9  -3    0.17    0.18
  15  -9  -3    2.35    0.27
 -15  -9   3    2.42    0.23
 -15  -9   3    2.46    0.25
  15  -9  -3    2.84    0.28
  15   9  -3    2.14    0.32
 -15   9   3    2.42    0.25
  13  -9  -3    2.93    0.26
 -13  -9   3    2.37    0.24
 -13  -9   3    2.32    0.21
  13  -9  -3    2.56    0.27
  13  -9  -3    2.74    0.27
  13   9  -3    3.42    0.35
 -13   9   3    2.60    0.25
  11  -9  -3    0.33    0.13
 -11  -9   3    0.41    0.11
 -11  -9   3    0.37    0.13
  11  -9  -3    0.47    0.13
  11  -9  -3    0.53    0.15
  11   9  -3    0.55    0.17
   9  -9  -3    0.53    0.14
  -9  -9   3    0.32    0.12
  -9  -9   3    0.15    0.08
   9  -9  -3    0.28    0.11
   9  -9  -3    0.28    0.13
   9   9  -3    0.40    0.14
  -7  -9   3    0.64    0.13
  -7  -9   3    0.62    0.13
   7  -9  -3    0.44    0.13
   7  -9  -3    0.78    0.16
   7  -9  -3    0.69    0.15
   7   9  -3    0.51    0.15
   5  -9  -3    0.24    0.10
  -5  -9   3    0.36    0.08
  -5  -9   3    0.42    0.11
  -5  -9   3    0.47    0.11
   5  -9  -3    0.44    0.12
   5  -9  -3    0.38    0.11
   5   9  -3    0.22    0.09
   3  -9  -3    0.86    0.14
  -3  -9   3    0.84    0.11
  -3  -9   3    1.04    0.15
  -3  -9   3    0.95    0.15
   3  -9  -3    0.88    0.16
   3  -9  -3    0.79    0.15
   3   9  -3    0.69    0.13
  -3   9   3    0.96    0.09
  -3   9   3    0.77    0.15
  -1  -9   3    4.37    0.24
   1  -9  -3    4.29    0.21
  -1  -9   3    4.07    0.23
  -1  -9   3    3.95    0.27
   1  -9  -3    4.12    0.29
  -1   9   3    4.32    0.20
  -1   9   3    3.89    0.28
   1   9  -3    4.26    0.25
   1  -9   3    3.48    0.26
   1  -9   3    3.39    0.22
  -1  -9  -3    3.02    0.24
   1  -9   3    3.42    0.20
  -1  -9  -3    3.36    0.17
  -1   9  -3    3.41    0.25
   1   9   3    3.12    0.25
   1   9   3    3.47    0.21
   3  -9   3    0.05    0.06
  -3  -9  -3    0.12    0.08
   3  -9   3    0.00    0.08
   3  -9   3    0.07    0.07
   3  -9   3    0.07    0.08
   3   9   3    0.05    0.08
   3   9   3    0.07    0.08
   5  -9   3    0.20    0.11
   5  -9   3   -0.01    0.06
   5  -9   3    0.07    0.06
   5  -9   3   -0.03    0.08
  -5  -9  -3    0.08    0.08
   5   9   3    0.16    0.08
   5   9   3    0.13    0.09
  -7  -9  -3    5.72    0.36
   7  -9   3    6.40    0.38
   7  -9   3    6.10    0.38
   7  -9   3    6.32    0.32
   7   9   3    6.87    0.38
   7   9   3    5.70    0.36
   9  -9   3    3.89    0.32
  -9  -9  -3    3.83    0.30
   9  -9   3    3.97    0.26
   9  -9   3    3.79    0.32
   9   9   3    4.15    0.32
   9   9   3    3.54    0.30
  11  -9   3    0.82    0.20
  11  -9   3    1.11    0.22
 -11  -9  -3    1.00    0.19
  11   9   3    1.17    0.21
  11   9   3    1.34    0.25
  13  -9   3    0.97    0.23
  13  -9   3    0.92    0.20
 -13  -9  -3    1.19    0.22
  13   9   3    1.53    0.27
  13   9   3    0.94    0.20
  15  -9   3   -0.08    0.10
  15  -9   3    0.01    0.12
 -15  -9  -3    0.05    0.11
  15   9   3   -0.01    0.09
  15   9   3    0.20    0.16
  20 -10  -3   -0.03    0.09
 -20 -10   3   -0.01    0.09
  20 -10  -3   -0.11    0.10
 -20  10   3   -0.04    0.09
  20  10  -3   -0.18    0.18
  18 -10  -3    1.36    0.27
 -18 -10   3    1.41    0.27
  18 -10  -3    1.40    0.24
  18 -10  -3    1.64    0.29
 -18  10   3    0.95    0.21
  18  10  -3    2.02    0.36
  16 -10  -3    0.18    0.12
 -16 -10   3    0.20    0.10
  16 -10  -3    0.23    0.16
  16 -10  -3   -0.03    0.10
 -16 -10   3   -0.08    0.07
  16  10  -3    0.18    0.19
 -16  10   3    0.16    0.12
  14 -10  -3    0.56    0.17
  14 -10  -3    0.71    0.17
 -14 -10   3    0.51    0.15
  14 -10  -3    0.73    0.18
 -14 -10   3    0.65    0.15
 -14  10   3    0.45    0.14
  14  10  -3    0.64    0.20
 -12 -10   3    6.74    0.40
  12 -10  -3    6.46    0.38
  12 -10  -3    5.96    0.40
  12 -10  -3    6.54    0.41
 -12 -10   3    6.89    0.37
  12  10  -3    6.00    0.41
  10 -10  -3    2.02    0.25
  10 -10  -3    1.64    0.21
 -10 -10   3    2.15    0.23
 -10 -10   3    1.88    0.20
  10 -10  -3    1.79    0.23
  10  10  -3    2.11    0.26
   8 -10  -3    0.57    0.15
  -8 -10   3    0.47    0.11
  -8 -10   3    0.61    0.14
   8 -10  -3    0.56    0.15
   8 -10  -3    0.45    0.13
   8  10  -3    0.67    0.18
   6 -10  -3    0.07    0.09
  -6 -10   3   -0.04    0.06
  -6 -10   3   -0.06    0.04
   6 -10  -3    0.03    0.08
   6 -10  -3   -0.05    0.08
   6  10  -3    0.00    0.08
  -4 -10   3    0.05    0.07
  -4 -10   3    0.00    0.07
   4 -10  -3    0.12    0.08
  -4 -10   3   -0.01    0.06
   4 -10  -3    0.03    0.09
   4 -10  -3    0.05    0.08
   4  10  -3    0.06    0.08
   2 -10  -3    0.00    0.07
  -2 -10   3    0.01    0.07
   2 -10  -3   -0.04    0.06
  -2 -10   3   -0.05    0.06
  -2 -10   3    0.03    0.07
  -2  10   3   -0.08    0.07
   2  10  -3   -0.05    0.06
   0 -10   3    1.37    0.16
   0 -10   3    1.49    0.17
   0 -10  -3    1.65    0.14
   0 -10  -3    1.40    0.21
   0 -10   3    1.45    0.22
   0  10  -3    1.57    0.17
   0  10   3    1.27    0.20
   0  10   3    1.32    0.14
  -2 -10  -3    0.04    0.08
   2 -10   3   -0.08    0.06
   2 -10   3   -0.01    0.05
   2 -10   3   -0.06    0.06
   2 -10   3    0.05    0.06
  -2  10  -3    0.14    0.10
   2  10   3   -0.02    0.07
   2  10   3   -0.13    0.05
   4 -10   3    0.49    0.11
   4 -10   3    0.51    0.14
  -4 -10  -3    0.21    0.11
   4 -10   3    0.38    0.13
   4 -10   3    0.29    0.09
   4  10   3    0.40    0.12
   4  10   3    0.12    0.09
   6 -10   3    1.76    0.17
  -6 -10  -3    1.84    0.21
   6 -10   3    1.99    0.22
   6 -10   3    1.52    0.24
   6  10   3    1.59    0.20
   6  10   3    1.41    0.21
   8 -10   3    0.10    0.11
  -8 -10  -3    0.15    0.10
   8 -10   3    0.25    0.13
   8  10   3    0.02    0.10
   8  10   3    0.19    0.10
  10 -10   3    0.34    0.13
  10 -10   3    0.12    0.11
 -10 -10  -3    0.23    0.12
  10  10   3    0.12    0.09
  10  10   3    0.62    0.18
  12 -10   3    0.32    0.14
  12 -10   3    0.56    0.20
 -12 -10  -3    0.66    0.17
  12  10   3    0.25    0.13
  12  10   3    0.23    0.15
 -14 -10  -3    0.27    0.12
  14 -10   3    0.23    0.15
  14 -10   3    0.12    0.12
  14  10   3    0.08    0.12
  14  10   3    0.11    0.11
  19 -11  -3    0.34    0.17
 -19 -11   3    0.12    0.13
  19 -11  -3    0.01    0.14
  19 -11  -3    0.24    0.16
  19  11  -3    0.35    0.22
 -19  11   3    0.14    0.10
  17 -11  -3    0.36    0.16
  17 -11  -3    0.33    0.17
  17 -11  -3    0.25    0.13
 -17 -11   3    0.04    0.11
  17  11  -3    0.23    0.20
 -15 -11   3   -0.01    0.08
  15 -11  -3    0.08    0.10
  15 -11  -3   -0.03    0.10
 -15 -11   3   -0.01    0.08
  15 -11  -3    0.11    0.11
  15  11  -3    0.17    0.16
  13 -11  -3   -0.06    0.08
 -13 -11   3   -0.02    0.09
  13 -11  -3    0.16    0.11
 -13 -11   3    0.08    0.08
  13 -11  -3    0.10    0.11
  13  11  -3    0.17    0.16
  11 -11  -3    0.11    0.09
  11 -11  -3    0.13    0.13
 -11 -11   3    0.13    0.08
 -11 -11   3    0.34    0.14
  11 -11  -3    0.08    0.10
  11  11  -3    0.21    0.14
   9 -11  -3   -0.07    0.10
  -9 -11   3   -0.06    0.05
  -9 -11   3    0.09    0.09
   9 -11  -3   -0.06    0.07
   9 -11  -3   -0.09    0.07
   9  11  -3   -0.08    0.11
   7 -11  -3   -0.03    0.09
  -7 -11   3    0.06    0.06
   7 -11  -3    0.01    0.09
   7 -11  -3   -0.12    0.06
  -7 -11   3    0.03    0.07
   7  11  -3    0.11    0.11
   5 -11  -3    0.36    0.12
  -5 -11   3    0.63    0.14
   5 -11  -3    0.70    0.16
   5 -11  -3    0.41    0.14
  -5 -11   3    0.34    0.12
   5  11  -3    0.48    0.15
  -3 -11   3    3.28    0.27
  -3 -11   3    3.24    0.22
   3 -11  -3    3.82    0.31
   3 -11  -3    3.13    0.24
   3 -11  -3    3.64    0.29
  -3 -11   3    3.69    0.26
   3  11  -3    3.87    0.27
  -1 -11   3    0.13    0.08
  -1 -11   3    0.08    0.08
  -1 -11   3   -0.01    0.07
   1 -11  -3   -0.06    0.07
   1 -11  -3    0.15    0.08
   1  11  -3   -0.03    0.07
  -1  11   3   -0.04    0.07
   1 -11   3    0.03    0.07
  -1 -11  -3   -0.12    0.05
   1 -11   3   -0.12    0.06
   1 -11   3   -0.04    0.07
  -1  11  -3   -0.05    0.06
   1  11   3   -0.01    0.07
   1  11   3    0.09    0.09
  -3 -11  -3    0.25    0.12
   3 -11   3    0.12    0.08
   3 -11   3    0.04    0.08
   3 -11   3    0.23    0.10
   3 -11   3    0.11    0.07
   3  11   3    0.19    0.11
   3  11   3    0.27    0.11
  -3  11  -3    0.16    0.11
   5 -11   3    0.99    0.19
  -5 -11  -3    0.85    0.18
   5 -11   3    1.06    0.20
   5  11   3    0.44    0.15
   5  11   3    1.03    0.18
  -7 -11  -3    0.28    0.13
   7 -11   3    0.38    0.15
   7 -11   3    0.45    0.15
   7  11   3    0.45    0.14
   7  11   3    0.19    0.12
  -9 -11  -3    0.69    0.18
   9 -11   3    0.30    0.13
   9 -11   3    0.51    0.18
   9  11   3    0.45    0.14
   9  11   3    0.47    0.15
  11 -11   3    0.63    0.18
  11 -11   3    0.57    0.17
 -11 -11  -3    0.70    0.18
  11  11   3    0.66    0.19
  11  11   3    0.69    0.19
  13 -11   3    0.03    0.13
 -13 -11  -3    0.08    0.10
  13 -11   3    0.12    0.15
  13  11   3   -0.08    0.09
  13  11   3    0.06    0.16
  18 -12  -3    0.24    0.15
 -18 -12   3    0.13    0.15
  18 -12  -3    0.32    0.18
  18 -12  -3   -0.02    0.10
  18  12  -3    0.07    0.19
 -16 -12   3   -0.07    0.09
  16 -12  -3   -0.07    0.09
  16 -12  -3    0.13    0.15
  16 -12  -3    0.08    0.11
  16  12  -3    0.22    0.17
  14 -12  -3    0.00    0.09
  14 -12  -3    0.20    0.11
  14 -12  -3   -0.07    0.11
 -14 -12   3   -0.06    0.08
 -14 -12   3    0.01    0.10
  14  12  -3   -0.01    0.16
  12 -12  -3    0.12    0.11
  12 -12  -3    0.25    0.14
 -12 -12   3    0.10    0.12
 -12 -12   3    0.16    0.11
  12 -12  -3    0.04    0.11
  12  12  -3    0.09    0.15
 -10 -12   3    0.34    0.12
  10 -12  -3    0.53    0.16
  10 -12  -3    0.42    0.15
 -10 -12   3    0.54    0.14
  10 -12  -3    0.44    0.16
  10  12  -3    0.80    0.20
   8 -12  -3    0.55    0.16
  -8 -12   3    0.83    0.17
   8 -12  -3    0.67    0.17
   8 -12  -3    0.78    0.17
  -8 -12   3    0.88    0.17
   8  12  -3    0.58    0.17
  -6 -12   3    0.91    0.17
   6 -12  -3    0.98    0.20
   6 -12  -3    1.20    0.20
   6 -12  -3    0.85    0.19
  -6 -12   3    1.10    0.20
   6  12  -3    0.88    0.18
   4 -12  -3    2.45    0.26
   4 -12  -3    2.65    0.27
  -4 -12   3    2.20    0.22
  -4 -12   3    2.56    0.24
   4 -12  -3    2.65    0.23
   4  12  -3    2.44    0.24
  -2 -12   3    0.07    0.08
  -2 -12   3    0.09    0.09
   2 -12  -3    0.17    0.12
  -2 -12   3    0.13    0.09
   2 -12  -3    0.13    0.11
   2 -12  -3    0.15    0.08
   2  12  -3    0.10    0.09
  -2  12   3    0.06    0.11
   0 -12   3    2.07    0.23
   0 -12  -3    1.92    0.23
   0 -12   3    1.88    0.20
   0 -12   3    2.06    0.21
   0  12   3    1.93    0.23
   0  12  -3    1.98    0.19
  -2 -12  -3    0.05    0.08
   2 -12   3    0.14    0.09
   2 -12   3   -0.04    0.05
   2 -12   3    0.24    0.12
   2  12   3    0.22    0.12
  -2  12  -3   -0.05    0.09
   4 -12   3    0.22    0.13
  -4 -12  -3    0.04    0.08
   4 -12   3    0.12    0.10
   4 -12   3    0.16    0.10
   4  12   3    0.13    0.11
   4  12   3    0.15    0.10
  -6 -12  -3    0.85    0.20
   6 -12   3    0.70    0.19
   6 -12   3    0.56    0.16
   6  12   3    0.74    0.17
   6  12   3    0.71    0.17
   8 -12   3    0.38    0.15
   8 -12   3    0.22    0.13
  -8 -12  -3    0.23    0.12
   8  12   3    0.38    0.15
   8  12   3    0.53    0.17
  10 -12   3    0.02    0.12
  10 -12   3   -0.13    0.08
 -10 -12  -3   -0.07    0.10
  10  12   3    0.14    0.15
  10  12   3    0.08    0.11
  12 -12   3    0.01    0.13
 -12 -12  -3    0.08    0.11
  12 -12   3    0.14    0.13
  12  12   3    0.11    0.11
  12  12   3    0.10    0.14
  17 -13  -3    0.08    0.13
  17 -13  -3   -0.10    0.12
  17 -13  -3   -0.12    0.14
 -17 -13   3   -0.27    0.10
  17  13  -3   -0.10    0.20
  15 -13  -3    0.38    0.15
 -15 -13   3    0.19    0.14
  15 -13  -3    0.12    0.13
  15 -13  -3    0.03    0.12
  15  13  -3    0.18    0.16
  13 -13  -3    0.72    0.19
 -13 -13   3    0.39    0.16
  13 -13  -3    0.11    0.13
  13 -13  -3    0.24    0.13
  13  13  -3    0.35    0.22
 -11 -13   3   -0.07    0.08
 -11 -13   3    0.09    0.10
  11 -13  -3    0.19    0.14
  11 -13  -3   -0.13    0.08
  11 -13  -3   -0.09    0.10
  11  13  -3   -0.02    0.13
  -9 -13   3    0.07    0.08
   9 -13  -3    0.00    0.10
   9 -13  -3   -0.04    0.09
   9 -13  -3    0.01    0.10
  -9 -13   3    0.14    0.11
   9  13  -3   -0.07    0.12
  -7 -13   3   -0.01    0.10
  -7 -13   3    0.41    0.13
   7 -13  -3    0.34    0.14
   7 -13  -3    0.11    0.11
   7 -13  -3    0.17    0.12
   7  13  -3    0.00    0.10
  -5 -13   3    0.14    0.09
   5 -13  -3    0.21    0.12
   5 -13  -3   -0.05    0.10
  -5 -13   3   -0.01    0.07
   5 -13  -3    0.12    0.10
   5  13  -3    0.12    0.12
  -3 -13   3   -0.18    0.07
   3 -13  -3   -0.04    0.10
   3 -13  -3   -0.02    0.07
  -3 -13   3   -0.06    0.08
   3 -13  -3   -0.03    0.07
   3  13  -3   -0.15    0.07
  -1 -13   3   -0.09    0.07
  -1 -13   3    0.02    0.09
  -1 -13   3    0.06    0.08
   1 -13  -3    0.02    0.10
   1 -13  -3   -0.03    0.08
  -1  13   3    0.06    0.11
   1  13  -3   -0.05    0.08
   1 -13   3    0.18    0.10
  -1 -13  -3    0.21    0.12
   1 -13   3    0.07    0.09
   1 -13   3    0.27    0.12
   1  13   3    0.11    0.10
   3 -13   3   -0.17    0.09
   3 -13   3    0.13    0.10
   3 -13   3    0.04    0.10
  -3 -13  -3   -0.03    0.09
   3  13   3   -0.03    0.08
  -5 -13  -3    0.05    0.10
   5 -13   3   -0.06    0.08
   5 -13   3    0.07    0.11
   5  13   3    0.21    0.12
   7 -13   3    0.27    0.13
  -7 -13  -3    0.24    0.12
   7 -13   3    0.17    0.13
   7  13   3    0.37    0.14
   7  13   3    0.47    0.17
   9 -13   3    0.13    0.11
  -9 -13  -3    0.19    0.13
   9 -13   3    0.24    0.12
   9  13   3    0.27    0.11
   9  13   3    0.17    0.14
  11 -13   3   -0.18    0.09
 -11 -13  -3    0.03    0.10
  11 -13   3   -0.10    0.10
  11  13   3    0.20    0.12
  11  13   3   -0.01    0.12
 -14 -14   3   -0.10    0.09
  14 -14  -3    0.03    0.13
  14 -14  -3    0.01    0.12
  14 -14  -3    0.14    0.14
  14  14  -3    0.10    0.17
  12 -14  -3    0.69    0.19
  12 -14  -3    0.71    0.19
  12 -14  -3    0.21    0.15
 -12 -14   3    0.23    0.13
  12  14  -3    0.27    0.21
 -10 -14   3    0.05    0.10
  10 -14  -3    0.05    0.13
  10 -14  -3   -0.05    0.10
 -10 -14   3    0.07    0.09
  10 -14  -3    0.12    0.13
  10  14  -3    0.07    0.14
  -8 -14   3    0.10    0.10
   8 -14  -3    0.00    0.12
   8 -14  -3   -0.07    0.09
  -8 -14   3    0.06    0.09
   8 -14  -3    0.09    0.10
   8  14  -3    0.04    0.13
   6 -14  -3    0.26    0.13
  -6 -14   3    0.24    0.14
   6 -14  -3    0.51    0.17
  -6 -14   3    0.27    0.12
   6 -14  -3    0.22    0.13
   6  14  -3    0.39    0.15
  -4 -14   3    0.40    0.13
  -4 -14   3    0.47    0.17
   4 -14  -3    0.18    0.12
   4 -14  -3    0.27    0.11
   4 -14  -3    0.43    0.17
   4  14  -3    0.32    0.13
  -2 -14   3    0.35    0.14
   2 -14  -3    0.70    0.19
  -2 -14   3    0.37    0.15
   2 -14  -3    0.30    0.14
   0 -14  -3    0.31    0.15
   0 -14   3    0.23    0.13
   0 -14   3    0.35    0.13
   0 -14  -3    0.37    0.16
   2 -14   3   -0.06    0.06
  -2 -14  -3    0.15    0.14
   2 -14   3    0.22    0.13
  -2 -14  -3    0.23    0.11
   2 -14   3    0.38    0.17
   2  14   3    0.16    0.11
  -4 -14  -3    0.40    0.16
   4 -14   3    0.51    0.17
   4 -14   3    0.51    0.16
   4  14   3    0.71    0.19
  -6 -14  -3    0.02    0.09
   6 -14   3    0.02    0.08
   6 -14   3    0.05    0.10
   6  14   3    0.06    0.10
  -8 -14  -3   -0.01    0.10
   8 -14   3    0.03    0.09
   8 -14   3    0.09    0.12
   8  14   3   -0.20    0.08
  10 -14   3    0.08    0.14
 -10 -14  -3    0.04    0.10
  10 -14   3   -0.03    0.11
  10  14   3    0.20    0.17
  10  14   3   -0.01    0.10
  13 -15  -3    0.16    0.16
  13 -15  -3    0.14    0.13
 -13 -15   3   -0.09    0.12
  13 -15  -3    0.00    0.15
  13  15  -3    0.16    0.20
 -11 -15   3    0.27    0.15
  11 -15  -3    0.05    0.14
  11 -15  -3    0.01    0.13
  11 -15  -3    0.08    0.13
  11  15  -3    0.05    0.18
   9 -15  -3    0.32    0.17
  -9 -15   3    0.16    0.14
   9 -15  -3    0.44    0.19
  -9 -15   3    0.06    0.10
   9 -15  -3    0.18    0.13
   9  15  -3    0.69    0.23
   7 -15  -3    0.30    0.14
   7 -15  -3    0.14    0.14
  -7 -15   3    0.12    0.13
   7 -15  -3    0.19    0.12
  -7 -15   3    0.12    0.13
   7  15  -3    0.34    0.19
   5 -15  -3    0.15    0.15
   5 -15  -3    0.19    0.13
  -5 -15   3    0.27    0.14
  -5 -15   3    0.42    0.15
  -3 -15   3    0.42    0.16
  -3 -15   3    0.44    0.16
   3 -15  -3    0.14    0.13
   3 -15  -3    0.53    0.19
   1 -15  -3    0.26    0.14
   1 -15  -3    0.24    0.13
  -1 -15   3    0.03    0.12
  -1 -15   3    0.16    0.12
   1 -15   3    0.08    0.10
   1 -15   3    0.33    0.17
  -1 -15  -3    0.03    0.12
  -1 -15  -3    0.03    0.12
   3 -15   3   -0.02    0.09
   3 -15   3    0.02    0.09
  -3 -15  -3    0.26    0.14
  -3 -15  -3    0.13    0.11
   3  15   3    0.08    0.12
  -5 -15  -3    0.09    0.11
   5 -15   3    0.08    0.12
   5 -15   3   -0.07    0.10
   5  15   3    0.14    0.13
  -7 -15  -3    0.32    0.16
   7 -15   3    0.01    0.11
   7 -15   3    0.12    0.13
   7  15   3    0.18    0.14
  10 -16  -3    0.14    0.19
 -10 -16   3    0.45    0.16
  10 -16  -3    0.27    0.13
  10 -16  -3   -0.09    0.12
   8 -16  -3    0.13    0.12
   8 -16  -3    0.13    0.17
  -8 -16   3    0.09    0.13
  -8 -16   3    0.00    0.12
   8 -16  -3    0.25    0.14
   6 -16  -3    0.55    0.22
  -6 -16   3    0.11    0.11
   6 -16  -3    0.16    0.14
  -6 -16   3    0.28    0.16
  -4 -16   3    0.38    0.17
  -4 -16   3    0.21    0.11
   4 -16  -3    0.34    0.17
   4 -16  -3    0.27    0.15
  -2 -16   3    0.26    0.13
   2 -16  -3    0.04    0.17
   2 -16  -3   -0.14    0.09
  -2 -16   3    0.17    0.15
   0 -16  -3    0.05    0.12
   0 -16  -3    0.27    0.16
   0 -16   3    0.10    0.16
   0 -16   3   -0.03    0.10
  -2 -16  -3   -0.06    0.11
  -2 -16  -3   -0.06    0.11
   2 -16   3    0.25    0.14
   4 -16   3    0.00    0.12
  -4 -16  -3    0.16    0.14
  -4 -16  -3    0.26    0.15
   4  16   3   -0.02    0.13
   3 -17  -3   -0.10    0.13
  -3 -17   3   -0.13    0.13
   3 -17  -3   -0.04    0.15
  -3 -17   3    0.04    0.12
 -26   0   4    0.77    0.22
  26   0  -4    1.14    0.27
  26   0  -4    1.40    0.28
 -24   0   4   -0.02    0.09
  24   0  -4    0.35    0.17
  24   0  -4    0.36    0.18
  22   0  -4   -0.07    0.10
  22   0  -4   -0.05    0.07
 -22   0   4    0.04    0.08
  22   0  -4   -0.15    0.11
  20   0  -4    0.10    0.09
  20   0  -4    0.05    0.10
  20   0  -4    0.19    0.15
 -20   0   4    0.08    0.08
  18   0  -4    4.63    0.34
 -18   0   4    4.47    0.32
  18   0  -4    4.79    0.34
  18   0  -4    4.57    0.28
  16   0  -4    0.18    0.10
 -16   0   4    0.12    0.08
  16   0  -4    0.21    0.09
  16   0  -4    0.32    0.14
  14   0  -4    4.79    0.25
  14   0  -4    5.55    0.31
  14   0  -4    5.02    0.30
 -14   0   4    5.14    0.29
 -12   0   4    1.49    0.15
  12   0  -4    1.48    0.15
  12   0  -4    1.77    0.14
  12   0  -4    2.00    0.18
 -12   0   4    1.81    0.17
 -10   0   4   11.82    0.41
  10   0  -4   12.78    0.36
  10   0  -4   12.18    0.41
 -10   0   4   11.25    0.41
   8   0  -4    6.83    0.24
  -8   0   4    6.27    0.26
   8   0  -4    6.32    0.26
  -8   0   4    6.36    0.28
  -6   0   4    8.54    0.30
  -6   0   4    8.22    0.28
  -6   0   4    8.04    0.30
  -6   0   4    8.83    0.27
  -4   0   4   51.87    1.04
  -4   0   4   52.98    1.00
  -4   0   4   53.72    1.09
  -2   0   4   93.78    1.61
  -2   0   4   92.00    1.78
  -2   0   4   94.22    1.68
  -2   0   4   95.40    1.78
   0   0  -4    3.49    0.13
   0   0   4    3.54    0.19
   0   0   4    3.65    0.21
   0   0   4    3.94    0.17
   2   0   4    0.39    0.07
  -2   0  -4    0.43    0.05
   2   0   4    0.45    0.09
   2   0   4    0.38    0.09
   4   0   4    0.79    0.09
  -4   0  -4    0.86    0.07
   4   0   4    0.76    0.13
   4   0   4    0.74    0.13
   6   0   4    5.85    0.24
   6   0   4    5.33    0.30
  -6   0  -4    6.12    0.20
   6   0   4    6.15    0.33
   8   0   4    7.15    0.28
   8   0   4    6.66    0.37
   8   0   4    6.34    0.36
  -8   0  -4    6.88    0.24
  10   0   4    4.04    0.31
  10   0   4    4.60    0.24
  10   0   4    4.47    0.32
  12   0   4    0.93    0.19
  12   0   4    1.10    0.16
  12   0   4    1.03    0.20
  14   0   4    0.54    0.16
  14   0   4    0.53    0.16
  16   0   4    4.83    0.40
  16   0   4    3.79    0.36
  18   0   4    0.67    0.20
  18   0   4    1.66    0.30
  25  -1  -4    0.19    0.17
 -25  -1   4    0.04    0.12
  25  -1  -4    0.03    0.14
  25   1  -4    0.22    0.17
  25   1  -4    0.04    0.17
 -25   1   4   -0.10    0.08
  23  -1  -4    0.07    0.09
  23  -1  -4    0.12    0.14
 -23  -1   4    0.13    0.12
  23  -1  -4    0.02    0.11
  23   1  -4    0.02    0.14
 -23   1   4    0.00    0.09
  23   1  -4    0.14    0.15
  21  -1  -4    0.20    0.13
  21  -1  -4    0.12    0.14
  21  -1  -4    0.00    0.09
 -21  -1   4    0.21    0.11
  21   1  -4    0.20    0.13
  21   1  -4    0.20    0.16
 -21   1   4    0.15    0.11
  19  -1  -4    6.39    0.39
 -19  -1   4    6.32    0.39
  19  -1  -4    6.38    0.39
  19  -1  -4    6.98    0.37
  19   1  -4    5.92    0.32
  19   1  -4    6.39    0.42
 -19   1   4    6.84    0.39
  19   1  -4    6.47    0.39
  17  -1  -4    6.18    0.37
  17  -1  -4    6.22    0.33
  17  -1  -4    6.89    0.38
 -17  -1   4    6.48    0.37
  17   1  -4    6.62    0.39
 -17   1   4    6.57    0.37
  17   1  -4    6.96    0.38
  17   1  -4    6.83    0.32
 -15  -1   4    0.17    0.09
  15  -1  -4    0.15    0.10
  15  -1  -4    0.08    0.07
  15  -1  -4    0.14    0.11
  15   1  -4    0.09    0.07
  15   1  -4    0.13    0.09
  15   1  -4    0.11    0.12
 -15   1   4    0.12    0.07
  13  -1  -4    5.26    0.26
  13  -1  -4    5.89    0.29
 -13  -1   4    5.13    0.29
 -13  -1   4    5.31    0.29
  13  -1  -4    4.95    0.29
  13   1  -4    5.85    0.24
  13   1  -4    5.31    0.30
 -13   1   4    5.33    0.29
  13   1  -4    4.88    0.29
  11  -1  -4   57.47    1.20
 -11  -1   4   57.29    1.22
  11  -1  -4   55.38    1.22
 -11  -1   4   58.51    1.23
  11  -1  -4   57.50    1.19
 -11   1   4   55.22    1.21
  11   1  -4   56.08    1.23
  11   1  -4   58.58    1.13
   9  -1  -4    4.83    0.25
   9  -1  -4    4.95    0.22
  -9  -1   4    5.05    0.25
  -9  -1   4    4.94    0.24
   9  -1  -4    5.13    0.22
  -9   1   4    4.80    0.25
   9   1  -4    5.02    0.24
  -9   1   4    4.78    0.24
   9   1  -4    5.35    0.19
   7  -1  -4    0.04    0.05
  -7  -1   4    0.14    0.05
  -7  -1   4    0.05    0.04
  -7  -1   4    0.01    0.03
   7   1  -4    0.10    0.06
  -7   1   4    0.06    0.05
  -7   1   4   -0.02    0.04
  -7   1   4   -0.01    0.02
  -7   1   4    0.05    0.05
  -5  -1   4    3.56    0.16
  -5  -1   4    3.59    0.19
  -5  -1   4    3.65    0.19
  -5  -1   4    3.49    0.16
  -5   1   4    3.75    0.18
  -5   1   4    3.42    0.18
  -5   1   4    3.50    0.18
  -5   1   4    3.47    0.17
  -3  -1   4    1.87    0.14
  -3  -1   4    1.69    0.12
  -3  -1   4    1.93    0.10
  -3  -1   4    2.00    0.13
  -3   1   4    1.77    0.13
  -3   1   4    1.85    0.12
  -3   1   4    1.98    0.12
  -3   1   4    1.91    0.13
  -1  -1   4   13.46    0.29
  -1  -1   4   13.24    0.43
  -1  -1   4   13.37    0.38
   1  -1  -4   13.33    0.34
  -1  -1   4   13.25    0.40
  -1   1   4   13.86    0.35
  -1   1   4   13.51    0.42
  -1   1   4   13.14    0.41
   1  -1   4    3.15    0.19
   1  -1   4    2.80    0.16
   1  -1   4    2.89    0.19
  -1  -1  -4    2.83    0.13
   1   1   4    3.01    0.19
  -1   1  -4    3.00    0.09
   1   1   4    2.93    0.19
   1   1   4    2.96    0.14
   3  -1   4   14.12    0.47
   3  -1   4   13.00    0.46
   3  -1   4   13.18    0.38
  -3  -1  -4   13.32    0.34
   3   1   4   13.48    0.34
  -3   1  -4   13.77    0.26
   3   1   4   12.78    0.45
   3   1   4   14.10    0.48
  -5  -1  -4    9.55    0.28
   5  -1   4    9.28    0.32
   5  -1   4    8.87    0.39
   5  -1   4    8.66    0.38
  -5   1  -4    9.33    0.22
   5   1   4    8.78    0.39
   5   1   4    8.74    0.39
   5   1   4    9.26    0.28
   7  -1   4    0.28    0.10
   7  -1   4    0.11    0.06
   7  -1   4    0.35    0.11
  -7  -1  -4    0.32    0.07
   7   1   4    0.19    0.06
   7   1   4    0.13    0.08
   7   1   4    0.20    0.09
  -7   1  -4    0.19    0.04
   9  -1   4    0.47    0.13
   9  -1   4    0.90    0.17
  -9  -1  -4    0.59    0.10
   9  -1   4    0.94    0.14
   9   1   4    0.85    0.11
   9   1   4    0.70    0.16
   9   1   4    0.72    0.14
  11  -1   4    0.10    0.08
 -11  -1  -4    0.08    0.07
  11  -1   4    0.26    0.11
  11  -1   4    0.01    0.06
  11   1   4    0.31    0.09
  11   1   4    0.12    0.09
  11   1   4    0.09    0.08
  13  -1   4    0.20    0.11
  13  -1   4    0.07    0.09
  13  -1   4    0.14    0.09
  13   1   4    0.06    0.10
  13   1   4    0.12    0.09
  15  -1   4    2.08    0.26
  15  -1   4    1.63    0.27
  15   1   4    1.79    0.29
  15   1   4    1.30    0.24
  17  -1   4    0.76    0.20
  17  -1   4    0.43    0.16
  17   1   4    0.39    0.16
  17   1   4    0.41    0.16
 -24  -2   4   -0.10    0.07
  24  -2  -4    0.52    0.17
  24  -2  -4    0.06    0.15
  24  -2  -4    0.05    0.10
  24   2  -4   -0.02    0.13
  24   2  -4    0.14    0.16
 -24   2   4    0.08    0.09
 -22  -2   4    0.24    0.12
  22  -2  -4    0.16    0.10
  22  -2  -4    0.11    0.13
  22  -2  -4   -0.03    0.12
  22   2  -4   -0.08    0.09
 -22   2   4    0.10    0.10
  22   2  -4   -0.07    0.12
  20  -2  -4    0.23    0.11
 -20  -2   4   -0.01    0.09
  20  -2  -4    0.00    0.12
  20  -2  -4    0.06    0.12
 -20   2   4    0.01    0.08
  20   2  -4    0.13    0.12
  20   2  -4   -0.03    0.12
  18  -2  -4    0.35    0.14
  18  -2  -4    0.61    0.17
 -18  -2   4    0.63    0.15
  18  -2  -4    0.51    0.14
  18   2  -4    0.58    0.18
  18   2  -4    0.61    0.12
  18   2  -4    0.79    0.18
 -18   2   4    0.52    0.14
  16  -2  -4    0.66    0.16
  16  -2  -4    0.64    0.15
 -16  -2   4    0.57    0.14
  16  -2  -4    0.53    0.13
  16   2  -4    0.86    0.20
  16   2  -4    0.60    0.14
  16   2  -4    0.63    0.11
 -16   2   4    0.79    0.16
  14  -2  -4    1.81    0.18
  14  -2  -4    1.96    0.20
 -14  -2   4    1.69    0.18
 -14  -2   4    1.47    0.17
  14  -2  -4    1.63    0.19
  14   2  -4    1.78    0.19
  14   2  -4    1.50    0.21
  14   2  -4    1.65    0.13
 -14   2   4    1.57    0.17
 -12  -2   4    3.03    0.21
  12  -2  -4    3.22    0.21
  12  -2  -4    3.26    0.21
 -12  -2   4    2.95    0.22
  12  -2  -4    2.87    0.22
  12   2  -4    3.33    0.15
  12   2  -4    3.17    0.23
 -12   2   4    3.04    0.22
 -10  -2   4    0.51    0.10
  10  -2  -4    0.32    0.08
 -10  -2   4    0.40    0.09
  10  -2  -4    0.39    0.10
  10  -2  -4    0.37    0.09
  10   2  -4    0.54    0.06
 -10   2   4    0.16    0.07
  10   2  -4    0.44    0.10
   8  -2  -4    2.24    0.16
   8  -2  -4    2.05    0.15
  -8  -2   4    2.13    0.15
   8  -2  -4    2.07    0.14
  -8  -2   4    2.15    0.16
  -8   2   4    2.10    0.16
   8   2  -4    2.05    0.16
   8   2  -4    2.19    0.10
  -6  -2   4    0.02    0.03
   6  -2  -4    0.00    0.04
  -6  -2   4   -0.02    0.03
  -6  -2   4    0.07    0.05
  -6  -2   4    0.05    0.05
   6   2  -4   -0.04    0.05
  -6   2   4    0.01    0.05
  -6   2   4    0.05    0.04
  -6   2   4   -0.01    0.03
  -6   2   4   -0.04    0.03
  -4  -2   4    0.04    0.04
  -4  -2   4    0.22    0.05
  -4  -2   4    0.21    0.05
  -4  -2   4    0.15    0.06
  -4   2   4    0.09    0.05
  -4   2   4    0.09    0.04
  -4   2   4    0.04    0.05
  -4   2   4    0.12    0.05
  -2  -2   4    5.65    0.17
  -2  -2   4    5.33    0.26
  -2  -2   4    5.78    0.24
   2  -2  -4    5.60    0.22
  -2  -2   4    5.86    0.22
  -2   2   4    5.38    0.24
  -2   2   4    5.71    0.20
  -2   2   4    5.42    0.25
   0  -2   4    2.21    0.17
   0  -2   4    2.27    0.15
   0  -2  -4    2.31    0.13
   0  -2   4    2.33    0.15
   0   2   4    2.29    0.11
   0   2   4    2.31    0.17
   0   2   4    2.13    0.16
   2  -2   4    1.33    0.14
   2  -2   4    1.34    0.14
  -2  -2  -4    1.22    0.10
   2  -2   4    1.33    0.12
   2   2   4    1.32    0.14
   2   2   4    1.44    0.14
   2   2   4    1.38    0.08
   4  -2   4    0.80    0.13
  -4  -2  -4    0.64    0.09
   4  -2   4    0.56    0.10
   4  -2   4    0.37    0.10
   4   2   4    0.59    0.12
   4   2   4    0.59    0.12
   4   2   4    0.58    0.06
  -6  -2  -4   -0.01    0.04
   6  -2   4   -0.01    0.05
   6  -2   4   -0.01    0.04
   6  -2   4   -0.04    0.05
   6   2   4    0.07    0.07
   6   2   4   -0.04    0.05
  -6   2  -4    0.04    0.02
   6   2   4    0.00    0.03
  -8  -2  -4    0.32    0.08
   8  -2   4    0.31    0.10
   8  -2   4    0.23    0.08
   8  -2   4    0.29    0.11
   8   2   4    0.29    0.12
   8   2   4    0.22    0.06
   8   2   4    0.19    0.09
  10  -2   4    0.10    0.08
  10  -2   4    0.05    0.08
  10  -2   4    0.15    0.08
 -10  -2  -4    0.02    0.05
  10   2   4    0.12    0.09
  10   2   4   -0.10    0.06
 -12  -2  -4    0.18    0.08
  12  -2   4    0.03    0.07
  12  -2   4    0.19    0.10
  12  -2   4    0.15    0.10
  12   2   4   -0.02    0.06
  12   2   4   -0.03    0.07
  14  -2   4    0.24    0.12
  14  -2   4    0.43    0.15
  14  -2   4    0.29    0.12
  14   2   4    0.11    0.10
  14   2   4    0.06    0.08
  16  -2   4    0.22    0.12
  16  -2   4    0.38    0.15
  16   2   4    0.45    0.18
  16   2   4    0.12    0.10
  18  -2   4    0.22    0.13
  18  -2   4    0.19    0.14
  18   2   4    0.11    0.13
  18   2   4    0.00    0.11
  25  -3  -4    0.01    0.10
 -25  -3   4    0.03    0.11
  25  -3  -4   -0.30    0.09
  25   3  -4   -0.06    0.13
  25   3  -4   -0.15    0.14
 -25   3   4   -0.06    0.09
  23  -3  -4   -0.07    0.08
  23  -3  -4   -0.08    0.11
 -23  -3   4    0.06    0.09
  23   3  -4   -0.17    0.11
  23   3  -4    0.09    0.15
 -23   3   4    0.01    0.10
  21  -3  -4   -0.07    0.08
  21  -3  -4    0.04    0.13
 -21  -3   4   -0.04    0.07
  21  -3  -4   -0.09    0.10
  21   3  -4   -0.02    0.11
  21   3  -4    0.17    0.15
 -21   3   4    0.00    0.07
  19  -3  -4    7.12    0.39
  19  -3  -4    6.92    0.43
 -19  -3   4    6.76    0.41
  19  -3  -4    7.57    0.41
  19   3  -4    6.88    0.44
 -19   3   4    6.80    0.40
  19   3  -4    7.13    0.41
  17  -3  -4    4.61    0.32
 -17  -3   4    4.95    0.32
  17  -3  -4    4.19    0.33
  17  -3  -4    5.27    0.32
  17   3  -4    5.01    0.33
  17   3  -4    4.83    0.37
 -17   3   4    4.85    0.32
 -15  -3   4    0.02    0.06
 -15  -3   4   -0.01    0.08
  15  -3  -4   -0.10    0.07
  15  -3  -4   -0.06    0.09
  15  -3  -4    0.08    0.12
  15   3  -4    0.01    0.07
  15   3  -4    0.08    0.12
  15   3  -4    0.06    0.05
 -15   3   4    0.12    0.08
  13  -3  -4    5.37    0.30
  13  -3  -4    5.30    0.29
  13  -3  -4    5.64    0.27
 -13  -3   4    5.42    0.30
 -13  -3   4    5.01    0.29
  13   3  -4    5.10    0.32
 -13   3   4    5.91    0.31
  13   3  -4    5.71    0.20
 -11  -3   4   28.78    0.76
  11  -3  -4   28.94    0.77
  11  -3  -4   29.77    0.68
  11  -3  -4   28.60    0.77
  11   3  -4   30.48    0.59
  11   3  -4   29.85    0.80
 -11   3   4   29.10    0.77
   9  -3  -4    6.16    0.29
  -9  -3   4    6.38    0.28
   9  -3  -4    5.97    0.23
   9  -3  -4    5.72    0.28
  -9  -3   4    6.07    0.29
  -9   3   4    6.10    0.28
   9   3  -4    6.33    0.30
   7  -3  -4    0.40    0.08
  -7  -3   4    0.35    0.08
  -7  -3   4    0.36    0.08
   7  -3  -4    0.47    0.09
  -7   3   4    0.45    0.07
  -7   3   4    0.53    0.10
   7   3  -4    0.48    0.10
  -7   3   4    0.47    0.09
  -5  -3   4    0.77    0.12
  -5  -3   4    0.87    0.07
   5  -3  -4    0.71    0.09
  -5  -3   4    0.87    0.09
  -5  -3   4    0.66    0.11
  -5   3   4    0.89    0.10
  -5   3   4    0.75    0.09
  -5   3   4    0.95    0.11
  -3  -3   4    0.62    0.06
  -3  -3   4    0.70    0.08
   3  -3  -4    0.64    0.09
  -3  -3   4    0.70    0.11
  -3  -3   4    0.58    0.10
   3  -3  -4    0.63    0.08
  -3   3   4    0.69    0.11
  -3   3   4    0.73    0.09
  -1  -3   4   20.42    0.39
   1  -3  -4   20.07    0.51
  -1  -3   4   20.94    0.58
  -1  -3   4   19.37    0.54
  -1   3   4   20.78    0.44
  -1   3   4   20.51    0.58
  -1   3   4   20.54    0.54
   1  -3   4   -0.03    0.04
   1  -3   4    0.00    0.04
  -1  -3  -4    0.03    0.03
  -1  -3  -4    0.02    0.04
   1  -3   4    0.06    0.05
   1   3   4   -0.03    0.02
   1   3   4    0.00    0.04
   1   3   4   -0.02    0.04
  -3  -3  -4   15.23    0.30
   3  -3   4   14.49    0.49
   3  -3   4   15.02    0.46
   3  -3   4   14.78    0.50
  -3  -3  -4   14.57    0.42
   3   3   4   14.90    0.30
   3   3   4   15.37    0.50
   3   3   4   14.34    0.51
  -5  -3  -4    0.56    0.05
   5  -3   4    0.51    0.12
  -5  -3  -4    0.60    0.10
   5  -3   4    0.50    0.10
   5  -3   4    0.60    0.12
   5   3   4    0.72    0.14
   5   3   4    0.64    0.05
   5   3   4    0.29    0.10
  -7  -3  -4    2.01    0.15
   7  -3   4    1.89    0.19
   7  -3   4    1.94    0.18
   7  -3   4    1.68    0.18
   7   3   4    1.97    0.21
   7   3   4    1.65    0.19
   7   3   4    1.98    0.10
   9  -3   4    0.06    0.08
   9  -3   4   -0.01    0.06
  -9  -3  -4    0.02    0.05
   9  -3   4   -0.01    0.07
   9   3   4    0.02    0.08
   9   3   4    0.00    0.06
 -11  -3  -4    0.39    0.11
  11  -3   4    0.58    0.16
  11  -3   4    0.67    0.14
  11  -3   4    0.25    0.11
  11   3   4    0.73    0.17
  11   3   4    0.64    0.16
 -13  -3  -4    0.06    0.07
  13  -3   4    0.06    0.08
  13  -3   4    0.18    0.10
  13  -3   4   -0.02    0.07
  13   3   4    0.06    0.09
  13   3   4    0.04    0.08
  15  -3   4    0.68    0.19
  15  -3   4    1.41    0.25
  15  -3   4    1.15    0.22
  15   3   4    1.14    0.23
  15   3   4    1.19    0.23
  17  -3   4    0.61    0.18
  17  -3   4    0.60    0.18
  17   3   4    0.48    0.18
  17   3   4    0.59    0.16
  24  -4  -4   -0.11    0.12
 -24  -4   4    0.10    0.12
  24  -4  -4    0.02    0.10
  24   4  -4    0.00    0.13
 -24   4   4   -0.03    0.10
  24   4  -4   -0.08    0.16
  22  -4  -4    0.33    0.18
 -22  -4   4    0.57    0.18
  22  -4  -4    0.30    0.14
  22   4  -4    0.09    0.20
 -22   4   4    0.57    0.16
  22   4  -4    0.40    0.16
 -20  -4   4    0.83    0.18
  20  -4  -4    0.90    0.21
  20  -4  -4    0.77    0.19
 -20   4   4    0.95    0.20
  20   4  -4    0.96    0.20
  20   4  -4    0.95    0.25
  18  -4  -4    0.65    0.14
  18  -4  -4    0.62    0.16
  18  -4  -4    0.54    0.16
 -18  -4   4    0.79    0.17
 -18   4   4    0.46    0.14
  18   4  -4    0.57    0.15
  18   4  -4    0.30    0.16
 -16  -4   4   -0.06    0.07
  16  -4  -4   -0.16    0.08
  16  -4  -4   -0.01    0.11
 -16  -4   4   -0.05    0.06
  16  -4  -4   -0.03    0.08
  16   4  -4   -0.10    0.11
 -16   4   4   -0.02    0.06
  14  -4  -4    0.08    0.09
  14  -4  -4    0.00    0.07
 -14  -4   4   -0.01    0.06
  14  -4  -4   -0.02    0.08
 -14  -4   4   -0.04    0.06
  14   4  -4   -0.23    0.08
 -14   4   4    0.03    0.08
  12  -4  -4    8.47    0.38
  12  -4  -4    8.84    0.31
  12  -4  -4    8.57    0.38
 -12  -4   4    8.94    0.38
 -12  -4   4    8.82    0.38
 -12   4   4    9.00    0.39
  12   4  -4    8.63    0.40
  10  -4  -4    4.44    0.26
  10  -4  -4    4.66    0.20
  10  -4  -4    4.60    0.26
 -10  -4   4    4.89    0.27
 -10  -4   4    4.91    0.25
  10   4  -4    5.11    0.29
 -10   4   4    4.59    0.26
   8  -4  -4    0.41    0.07
   8  -4  -4    0.38    0.09
   8  -4  -4    0.30    0.09
  -8  -4   4    0.42    0.09
  -8  -4   4    0.34    0.09
  -8   4   4    0.27    0.08
   8   4  -4    0.27    0.09
   6  -4  -4   14.93    0.43
  -6  -4   4   14.36    0.41
  -6  -4   4   15.15    0.47
  -6   4   4   15.41    0.46
  -6   4   4   14.83    0.38
  -6   4   4   15.01    0.48
   6   4  -4   15.11    0.49
  -4  -4   4   57.36    1.20
   4  -4  -4   58.68    1.18
  -4  -4   4   59.48    1.09
  -4  -4   4   56.41    1.23
   4  -4  -4   57.20    1.10
  -4  -4   4   56.47    1.08
  -4   4   4   59.06    1.13
  -4   4   4   58.05    1.25
  -2  -4   4   16.92    0.52
   2  -4  -4   17.40    0.48
  -2  -4   4   16.82    0.38
  -2  -4   4   16.25    0.49
  -2  -4   4   17.04    0.44
   2  -4  -4   16.29    0.39
  -2   4   4   17.05    0.53
  -2   4   4   16.83    0.46
   0  -4   4    4.74    0.26
   0  -4  -4    5.17    0.24
   0  -4   4    5.35    0.26
   0  -4   4    5.26    0.14
   0  -4  -4    5.26    0.16
   0  -4  -4    5.65    0.16
   0   4   4    5.37    0.25
   0   4   4    5.43    0.28
  -2  -4  -4    0.74    0.11
   2  -4   4    0.81    0.14
   2  -4   4    0.55    0.10
   2  -4   4    0.66    0.12
   2   4   4    0.66    0.12
   2   4   4    0.54    0.12
   4  -4   4    3.55    0.23
   4  -4   4    3.59    0.23
  -4  -4  -4    3.70    0.21
   4  -4   4    3.27    0.22
   4   4   4    3.81    0.25
   4   4   4    3.50    0.23
   6  -4   4    1.25    0.16
  -6  -4  -4    1.26    0.14
   6  -4   4    1.24    0.16
   6  -4   4    1.24    0.18
   6   4   4    1.66    0.18
   6   4   4    1.40    0.17
   8  -4   4    3.12    0.24
   8  -4   4    3.30    0.25
  -8  -4  -4    2.82    0.20
   8  -4   4    2.87    0.25
   8   4   4    2.58    0.25
   8   4   4    2.52    0.24
  10  -4   4    2.26    0.22
  10  -4   4    1.93    0.22
 -10  -4  -4    1.55    0.17
  10  -4   4    2.17    0.23
  10   4   4    1.94    0.24
  10   4   4    1.67    0.21
  12  -4   4    0.25    0.12
  12  -4   4    0.10    0.08
  12  -4   4    0.34    0.13
 -12  -4  -4    0.16    0.09
  12   4   4    0.57    0.17
  12   4   4    0.07    0.08
  14  -4   4   -0.09    0.06
  14  -4   4   -0.03    0.08
  14  -4   4    0.11    0.11
  14   4   4    0.15    0.12
  14   4   4   -0.01    0.11
  16  -4   4    0.90    0.22
  16  -4   4    1.18    0.23
  16  -4   4    1.03    0.22
  16   4   4    1.27    0.26
  16   4   4    0.97    0.23
  18  -4   4    0.27    0.14
  18  -4   4    0.31    0.16
  18   4   4    0.55    0.20
  18   4   4    0.03    0.10
  25  -5  -4   -0.17    0.10
  25  -5  -4    0.09    0.16
 -25  -5   4    0.15    0.12
  25   5  -4   -0.02    0.19
 -25   5   4    0.12    0.11
  25   5  -4   -0.15    0.17
  23  -5  -4   -0.02    0.12
  23  -5  -4   -0.20    0.06
 -23  -5   4   -0.09    0.11
  23   5  -4   -0.08    0.12
  23   5  -4   -0.20    0.13
 -23   5   4    0.04    0.10
  21  -5  -4    0.25    0.16
 -21  -5   4    0.14    0.11
  21  -5  -4    0.33    0.14
  21   5  -4    0.54    0.21
  21   5  -4    0.07    0.11
 -21   5   4    0.29    0.12
  19  -5  -4    2.00    0.28
  19  -5  -4    1.54    0.25
 -19  -5   4    1.99    0.23
  19   5  -4    2.42    0.26
 -19   5   4    2.31    0.25
  19   5  -4    2.32    0.33
 -17  -5   4    0.69    0.16
  17  -5  -4    1.15    0.21
  17  -5  -4    1.06    0.21
 -17  -5   4    1.09    0.19
 -17   5   4    0.99    0.19
  17   5  -4    1.22    0.24
 -15  -5   4    0.04    0.08
 -15  -5   4   -0.05    0.06
  15  -5  -4    0.23    0.10
  15  -5  -4    0.09    0.10
  15  -5  -4    0.03    0.08
 -15   5   4   -0.05    0.05
  15   5  -4    0.05    0.14
  13  -5  -4    2.06    0.21
 -13  -5   4    2.05    0.20
  13  -5  -4    1.68    0.20
 -13  -5   4    2.15    0.20
  13  -5  -4    2.03    0.17
  13   5  -4    2.20    0.25
 -13   5   4    2.39    0.22
  11  -5  -4   19.50    0.63
  11  -5  -4   19.65    0.48
  11  -5  -4   19.82    0.62
 -11  -5   4   19.83    0.61
 -11  -5   4   19.09    0.61
  11   5  -4   20.85    0.67
 -11   5   4   19.39    0.62
   9  -5  -4    0.34    0.10
  -9  -5   4    0.30    0.09
  -9  -5   4    0.26    0.08
   9  -5  -4    0.37    0.06
   9  -5  -4    0.31    0.09
   9   5  -4    0.17    0.09
  -9   5   4    0.30    0.09
  -7  -5   4    0.60    0.10
   7  -5  -4    0.58    0.11
   7  -5  -4    0.60    0.11
   7  -5  -4    0.67    0.08
  -7  -5   4    0.47    0.10
  -7   5   4    0.66    0.12
  -7   5   4    0.95    0.14
   7   5  -4    0.77    0.13
  -7   5   4    0.58    0.07
  -5  -5   4    2.82    0.16
  -5  -5   4    2.79    0.19
  -5  -5   4    2.57    0.19
   5  -5  -4    2.99    0.18
   5  -5  -4    2.47    0.18
  -5   5   4    2.85    0.14
  -5   5   4    3.02    0.21
   5   5  -4    2.93    0.20
  -3  -5   4    7.42    0.25
  -3  -5   4    7.85    0.33
   3  -5  -4    7.30    0.25
   3  -5  -4    7.47    0.31
  -3  -5   4    7.59    0.32
  -3  -5   4    7.19    0.24
  -3   5   4    8.12    0.27
  -3   5   4    7.55    0.34
   1  -5  -4    0.00    0.04
  -1  -5   4   -0.01    0.03
  -1  -5   4    0.05    0.05
   1  -5  -4    0.08    0.06
  -1  -5   4   -0.01    0.04
  -1  -5   4    0.00    0.05
  -1   5   4    0.04    0.05
  -1   5   4    0.05    0.05
   1  -5   4    9.24    0.38
   1  -5   4    9.07    0.21
  -1  -5  -4    8.99    0.34
   1  -5   4    9.44    0.37
   1  -5   4    9.17    0.35
   1   5   4    9.03    0.35
   1   5   4    8.33    0.38
   3  -5   4    0.17    0.07
  -3  -5  -4    0.18    0.07
   3  -5   4    0.31    0.10
   3  -5   4    0.20    0.08
   3   5   4    0.08    0.07
   3   5   4    0.10    0.07
   5  -5   4    5.88    0.33
   5  -5   4    5.82    0.32
  -5  -5  -4    6.05    0.30
   5  -5   4    6.12    0.32
   5   5   4    6.12    0.33
   5   5   4    5.78    0.34
   7  -5   4    1.29    0.18
   7  -5   4    1.39    0.20
  -7  -5  -4    1.33    0.16
   7  -5   4    1.27    0.17
   7   5   4    1.21    0.20
   7   5   4    1.69    0.21
  -9  -5  -4    1.90    0.19
   9  -5   4    2.23    0.22
   9  -5   4    1.84    0.21
   9  -5   4    1.91    0.21
   9   5   4    1.80    0.22
   9   5   4    1.98    0.22
  11  -5   4    0.05    0.09
  11  -5   4    0.12    0.08
  11  -5   4    0.01    0.08
 -11  -5  -4    0.25    0.09
  11   5   4    0.14    0.09
  11   5   4   -0.03    0.08
  13  -5   4    0.17    0.12
  13  -5   4    0.16    0.11
 -13  -5  -4    0.15    0.10
  13  -5   4    0.03    0.08
  13   5   4    0.00    0.08
  13   5   4    0.07    0.11
  15  -5   4    3.46    0.34
  15  -5   4    3.56    0.32
  15  -5   4    2.99    0.30
  15   5   4    2.64    0.31
  15   5   4    3.43    0.35
  17  -5   4    0.03    0.10
  17  -5   4    0.14    0.14
  17  -5   4    0.22    0.13
  17   5   4   -0.17    0.10
  17   5   4   -0.29    0.10
  24  -6  -4    0.21    0.14
 -24  -6   4    0.04    0.10
  24  -6  -4    0.16    0.18
 -24   6   4    0.31    0.15
  24   6  -4    0.34    0.17
  24   6  -4    0.05    0.17
 -22  -6   4    0.07    0.11
  22  -6  -4    0.00    0.16
  22  -6  -4    0.26    0.13
  22   6  -4   -0.01    0.18
 -22   6   4    0.04    0.12
  22   6  -4    0.41    0.17
  20  -6  -4    0.24    0.13
  20  -6  -4    0.22    0.16
 -20  -6   4    0.15    0.11
 -20   6   4    0.29    0.13
  20   6  -4   -0.06    0.13
  20   6  -4    0.30    0.14
  18  -6  -4    3.61    0.33
  18  -6  -4    4.16    0.34
 -18  -6   4    4.23    0.33
 -18  -6   4    3.89    0.31
 -18   6   4    3.92    0.31
  18   6  -4    3.86    0.36
  18   6  -4    4.53    0.32
 -16  -6   4    0.31    0.12
  16  -6  -4    0.35    0.15
 -16  -6   4    0.44    0.14
  16  -6  -4    0.44    0.13
 -16   6   4    0.43    0.13
  16   6  -4    0.22    0.16
  14  -6  -4    0.02    0.10
 -14  -6   4    0.05    0.08
 -14  -6   4   -0.05    0.05
  14  -6  -4    0.01    0.08
  14   6  -4    0.06    0.14
 -14   6   4    0.04    0.07
  12  -6  -4   -0.20    0.07
 -12  -6   4    0.02    0.06
 -12  -6   4    0.01    0.06
  12  -6  -4   -0.03    0.08
  12   6  -4    0.00    0.09
 -12   6   4   -0.05    0.06
  10  -6  -4    1.55    0.11
  10  -6  -4    1.42    0.17
 -10  -6   4    1.86    0.18
 -10  -6   4    1.72    0.16
  10  -6  -4    1.69    0.19
  10   6  -4    1.74    0.20
 -10   6   4    1.52    0.17
   8  -6  -4    3.10    0.22
  -8  -6   4    3.06    0.22
   8  -6  -4    3.11    0.12
   8  -6  -4    2.68    0.22
  -8  -6   4    3.00    0.20
  -8   6   4    2.90    0.21
   8   6  -4    2.88    0.22
  -6  -6   4    2.39    0.19
   6  -6  -4    2.81    0.20
   6  -6  -4    2.49    0.18
  -6  -6   4    2.55    0.17
  -6   6   4    2.87    0.22
   6   6  -4    2.78    0.21
  -6   6   4    2.92    0.13
  -4  -6   4    5.22    0.28
  -4  -6   4    5.13    0.22
   4  -6  -4    5.67    0.24
   4  -6  -4    5.24    0.28
  -4  -6   4    5.73    0.29
  -4  -6   4    5.83    0.20
  -4   6   4    5.76    0.30
  -4   6   4    5.49    0.21
   4   6  -4    5.60    0.29
   2  -6  -4   38.28    0.77
   2  -6  -4   36.96    0.90
  -2  -6   4   38.95    0.78
  -2  -6   4   38.14    0.93
  -2  -6   4   38.05    0.93
  -2  -6   4   39.13    0.84
  -2   6   4   39.64    0.84
  -2   6   4   39.03    0.98
   0  -6  -4   12.87    0.44
   0  -6  -4   12.41    0.30
   0  -6  -4   12.48    0.29
   0  -6   4   12.56    0.45
   0  -6   4   12.10    0.41
   0  -6   4   12.37    0.45
   0  -6   4   12.20    0.31
   0   6   4   12.57    0.41
   0   6   4   12.50    0.48
   2  -6   4    1.30    0.08
   2  -6   4    1.13    0.17
   2  -6   4    1.35    0.15
  -2  -6  -4    1.03    0.15
   2  -6   4    1.29    0.15
   2   6   4    1.01    0.16
   2   6   4    1.17    0.14
   4  -6   4    0.38    0.10
  -4  -6  -4    0.49    0.10
   4  -6   4    0.58    0.13
   4  -6   4    0.42    0.10
   4   6   4    0.41    0.12
   4   6   4    0.48    0.12
   6  -6   4    2.05    0.19
   6  -6   4    2.66    0.23
  -6  -6  -4    2.73    0.22
   6  -6   4    2.30    0.22
   6   6   4    2.88    0.24
   6   6   4    2.69    0.24
   8  -6   4   -0.03    0.05
   8  -6   4    0.04    0.08
   8  -6   4   -0.06    0.06
  -8  -6  -4    0.01    0.07
   8   6   4   -0.02    0.08
   8   6   4   -0.04    0.09
 -10  -6  -4    0.50    0.13
  10  -6   4    0.40    0.12
  10  -6   4    0.73    0.16
  10  -6   4    0.48    0.14
  10   6   4    0.40    0.13
  10   6   4    0.68    0.17
 -12  -6  -4   -0.01    0.07
  12  -6   4    0.04    0.08
  12  -6   4   -0.02    0.07
  12  -6   4    0.18    0.12
  12   6   4   -0.01    0.07
  12   6   4   -0.03    0.09
 -14  -6  -4    0.08    0.09
  14  -6   4   -0.08    0.07
  14  -6   4    0.01    0.08
  14  -6   4    0.11    0.11
  14   6   4   -0.02    0.07
  14   6   4    0.08    0.10
  16  -6   4    0.17    0.13
  16  -6   4    0.01    0.10
  16  -6   4    0.20    0.14
  16   6   4    0.09    0.16
  16   6   4    0.12    0.11
  23  -7  -4   -0.12    0.16
 -23  -7   4    0.03    0.12
  23  -7  -4    0.03    0.13
  23   7  -4    0.05    0.19
 -23   7   4    0.01    0.11
  23   7  -4   -0.07    0.13
 -21  -7   4    0.13    0.10
  21  -7  -4    0.31    0.16
  21  -7  -4    0.27    0.13
 -21   7   4    0.11    0.14
  21   7  -4    0.04    0.17
  21   7  -4    0.54    0.19
  19  -7  -4    1.91    0.29
 -19  -7   4    2.27    0.25
 -19  -7   4    2.26    0.26
  19  -7  -4    2.16    0.30
  19   7  -4    2.25    0.36
  19   7  -4    2.77    0.27
 -19   7   4    2.33    0.26
  17  -7  -4    0.73    0.18
  17  -7  -4    0.58    0.17
 -17  -7   4    0.46    0.14
 -17  -7   4    0.74    0.17
  17   7  -4    0.73    0.21
 -17   7   4    0.60    0.16
  15  -7  -4    0.14    0.10
 -15  -7   4    0.01    0.05
 -15  -7   4    0.16    0.09
  15  -7  -4    0.00    0.11
  15   7  -4   -0.13    0.11
 -15   7   4    0.00    0.09
  13  -7  -4    1.49    0.23
 -13  -7   4    1.85    0.20
 -13  -7   4    1.58    0.18
  13  -7  -4    1.86    0.22
  13   7  -4    1.96    0.24
 -13   7   4    1.35    0.20
  11  -7  -4    3.10    0.26
 -11  -7   4    2.72    0.22
  11  -7  -4    3.35    0.27
 -11  -7   4    2.75    0.22
 -11   7   4    2.27    0.21
  11   7  -4    2.57    0.26
   9  -7  -4    0.92    0.15
   9  -7  -4    0.62    0.14
   9  -7  -4    0.68    0.16
  -9  -7   4    1.03    0.16
  -9  -7   4    0.76    0.14
   9   7  -4    1.10    0.18
  -9   7   4    0.54    0.12
  -7  -7   4    1.83    0.18
   7  -7  -4    1.67    0.18
  -7  -7   4    1.60    0.15
   7  -7  -4    1.86    0.08
   7  -7  -4    1.68    0.17
   7  -7  -4    1.84    0.20
   7   7  -4    1.87    0.18
  -5  -7   4    1.61    0.10
   5  -7  -4    1.34    0.15
  -5  -7   4    1.51    0.14
  -5  -7   4    1.49    0.16
   5  -7  -4    1.67    0.16
   5   7  -4    1.51    0.16
  -5   7   4    1.65    0.10
  -5   7   4    1.31    0.17
   3  -7  -4    0.16    0.07
  -3  -7   4    0.23    0.06
  -3  -7   4    0.27    0.09
   3  -7  -4    0.15    0.08
  -3  -7   4    0.20    0.08
  -3  -7   4    0.20    0.06
  -3   7   4    0.22    0.09
   3   7  -4    0.38    0.12
  -3   7   4    0.22    0.06
  -1  -7   4    7.63    0.26
  -1  -7   4    7.81    0.30
  -1  -7   4    7.88    0.35
   1  -7  -4    7.67    0.35
   1  -7  -4    7.95    0.25
  -1  -7   4    7.47    0.36
  -1   7   4    7.53    0.38
  -1   7   4    7.54    0.29
   1  -7   4    0.00    0.04
   1  -7   4    0.04    0.03
  -1  -7  -4    0.01    0.06
  -1  -7  -4    0.02    0.03
   1  -7   4    0.02    0.06
   1  -7   4    0.01    0.04
   1   7   4   -0.06    0.05
   1   7   4    0.05    0.06
   3  -7   4    2.36    0.22
  -3  -7  -4    2.12    0.19
   3  -7   4    2.08    0.19
   3  -7   4    1.99    0.19
   3  -7   4    1.91    0.11
   3   7   4    2.08    0.20
   3   7   4    1.95    0.21
   5  -7   4    1.22    0.19
  -5  -7  -4    1.08    0.17
   5  -7   4    1.07    0.16
   5  -7   4    1.16    0.18
   5   7   4    0.72    0.16
   5   7   4    1.28    0.19
  -7  -7  -4    1.37    0.20
   7  -7   4    1.56    0.19
   7  -7   4    1.62    0.20
   7  -7   4    1.52    0.22
   7   7   4    1.47    0.19
   7   7   4    1.62    0.20
   9  -7   4    0.20    0.11
   9  -7   4   -0.01    0.08
  -9  -7  -4    0.07    0.08
   9  -7   4    0.03    0.07
   9   7   4    0.20    0.11
   9   7   4    0.10    0.10
  11  -7   4    0.04    0.09
 -11  -7  -4   -0.01    0.08
  11  -7   4    0.04    0.08
  11  -7   4    0.00    0.09
  11   7   4    0.15    0.12
  11   7   4    0.19    0.11
  13  -7   4    0.04    0.08
  13  -7   4   -0.03    0.11
  13  -7   4   -0.02    0.09
 -13  -7  -4    0.11    0.09
  13   7   4    0.06    0.11
  13   7   4    0.08    0.11
  15  -7   4    0.96    0.22
  15  -7   4    0.91    0.20
 -15  -7  -4    0.78    0.20
  15  -7   4    0.94    0.22
  15   7   4    1.00    0.23
  15   7   4    0.76    0.20
  22  -8  -4    0.22    0.14
  22  -8  -4   -0.16    0.12
 -22  -8   4   -0.03    0.10
  22   8  -4   -0.14    0.18
 -22   8   4   -0.16    0.09
  20  -8  -4    0.17    0.15
 -20  -8   4   -0.02    0.10
 -20  -8   4    0.24    0.14
  20  -8  -4    0.17    0.14
 -20   8   4    0.17    0.12
  20   8  -4    0.14    0.13
  20   8  -4    0.09    0.17
  18  -8  -4   -0.09    0.10
 -18  -8   4    0.02    0.09
  18  -8  -4    0.00    0.09
 -18  -8   4    0.01    0.08
 -18   8   4   -0.08    0.07
  18   8  -4    0.00    0.14
  16  -8  -4   -0.05    0.09
 -16  -8   4    0.10    0.09
 -16  -8   4    0.14    0.09
  16  -8  -4    0.07    0.10
 -16   8   4   -0.01    0.06
  16   8  -4   -0.03    0.13
 -14  -8   4   -0.07    0.06
 -14  -8   4   -0.02    0.06
  14  -8  -4    0.03    0.11
  14  -8  -4   -0.01    0.08
  14   8  -4    0.10    0.13
 -14   8   4    0.01    0.07
 -12  -8   4    0.70    0.15
  12  -8  -4    0.73    0.18
  12  -8  -4    0.94    0.18
 -12  -8   4    0.53    0.14
 -12   8   4    0.69    0.15
  12   8  -4    0.59    0.19
  10  -8  -4    7.97    0.42
  10  -8  -4    8.24    0.40
 -10  -8   4    8.44    0.40
  10  -8  -4    8.56    0.42
 -10  -8   4    8.31    0.39
  10   8  -4    9.01    0.46
 -10   8   4    9.14    0.42
  -8  -8   4    2.58    0.20
   8  -8  -4    2.87    0.23
  -8  -8   4    2.19    0.20
   8  -8  -4    2.51    0.24
   8  -8  -4    2.60    0.23
   8   8  -4    2.67    0.25
   6  -8  -4    3.56    0.27
   6  -8  -4    3.92    0.24
  -6  -8   4    3.63    0.25
  -6  -8   4    4.00    0.23
   6  -8  -4    3.47    0.25
   6   8  -4    3.55    0.25
  -6   8   4    3.56    0.27
  -4  -8   4    6.79    0.29
  -4  -8   4    6.58    0.35
   4  -8  -4    6.40    0.34
  -4  -8   4    6.44    0.25
   4  -8  -4    6.30    0.28
  -4   8   4    6.60    0.36
  -4   8   4    6.57    0.23
   4   8  -4    7.05    0.34
   2  -8  -4    6.62    0.35
   2  -8  -4    7.33    0.27
  -2  -8   4    7.19    0.37
  -2  -8   4    7.33    0.29
  -2  -8   4    7.40    0.35
  -2  -8   4    7.30    0.28
  -2   8   4    7.26    0.28
  -2   8   4    6.93    0.37
   2   8  -4    7.06    0.36
   0  -8   4    0.04    0.05
   0  -8   4    0.13    0.08
   0  -8  -4    0.13    0.08
   0  -8   4    0.13    0.07
   0  -8  -4    0.05    0.04
   0  -8   4    0.12    0.07
   0   8   4    0.09    0.07
   0   8   4    0.03    0.07
   2  -8   4    0.31    0.09
   2  -8   4    0.19    0.09
   2  -8   4    0.32    0.07
   2  -8   4    0.13    0.08
  -2  -8  -4    0.19    0.09
   2   8   4    0.19    0.08
   2   8   4    0.09    0.08
   4  -8   4   -0.06    0.05
   4  -8   4    0.04    0.08
  -4  -8  -4    0.07    0.09
   4  -8   4   -0.04    0.05
   4   8   4    0.03    0.08
   4   8   4   -0.06    0.06
   6  -8   4    4.43    0.31
  -6  -8  -4    4.51    0.31
   6  -8   4    4.72    0.30
   6  -8   4    4.63    0.32
   6   8   4    4.89    0.31
   6   8   4    4.17    0.32
  -8  -8  -4    0.95    0.18
   8  -8   4    1.12    0.17
   8  -8   4    1.12    0.20
   8  -8   4    0.88    0.18
   8   8   4    1.03    0.20
   8   8   4    0.89    0.19
 -10  -8  -4   -0.07    0.07
  10  -8   4   -0.04    0.06
  10  -8   4    0.10    0.10
  10  -8   4   -0.14    0.06
  10   8   4    0.04    0.08
  10   8   4    0.06    0.11
  12  -8   4    0.30    0.13
  12  -8   4    0.45    0.15
 -12  -8  -4    0.19    0.11
  12  -8   4    0.11    0.09
  12   8   4    0.20    0.12
  12   8   4    0.44    0.16
 -14  -8  -4   -0.01    0.10
  14  -8   4   -0.05    0.08
  14  -8   4    0.07    0.12
  14  -8   4    0.00    0.11
  14   8   4    0.10    0.13
  14   8   4    0.13    0.12
 -16  -8  -4    0.23    0.13
  16  -8   4    0.70    0.22
  16  -8   4    0.22    0.14
  16   8   4    0.69    0.22
  16   8   4    0.48    0.19
  21  -9  -4    0.15    0.13
 -21  -9   4    0.14    0.14
  21  -9  -4    0.00    0.13
  21   9  -4    0.15    0.22
 -21   9   4    0.06    0.12
  19  -9  -4   -0.05    0.09
  19  -9  -4   -0.05    0.10
 -19  -9   4    0.19    0.13
 -19  -9   4    0.01    0.10
  19   9  -4   -0.03    0.15
 -19   9   4   -0.18    0.07
 -17  -9   4    0.12    0.12
 -17  -9   4    0.44    0.14
  17  -9  -4    0.44    0.17
  17  -9  -4    0.33    0.16
 -17   9   4    0.30    0.14
  17   9  -4    0.48    0.20
  15  -9  -4    0.39    0.15
 -15  -9   4    0.43    0.13
  15  -9  -4    0.27    0.13
 -15  -9   4    0.50    0.15
 -15   9   4    0.34    0.12
  15   9  -4    0.58    0.18
  13  -9  -4    0.00    0.09
 -13  -9   4    0.07    0.08
  13  -9  -4    0.01    0.09
  13  -9  -4   -0.06    0.07
 -13  -9   4    0.00    0.06
  13   9  -4   -0.07    0.12
 -13   9   4   -0.03    0.07
  11  -9  -4    3.01    0.26
  11  -9  -4    2.81    0.27
 -11  -9   4    2.89    0.24
  11  -9  -4    2.23    0.24
 -11  -9   4    2.71    0.24
  11   9  -4    3.20    0.31
   9  -9  -4    2.12    0.23
   9  -9  -4    2.45    0.23
  -9  -9   4    2.71    0.23
  -9  -9   4    2.30    0.21
   9  -9  -4    2.81    0.26
   9   9  -4    2.39    0.25
   7  -9  -4    1.04    0.19
  -7  -9   4    1.27    0.16
  -7  -9   4    1.32    0.16
   7  -9  -4    1.43    0.21
   7  -9  -4    0.99    0.17
   7   9  -4    1.11    0.18
  -5  -9   4    0.07    0.07
   5  -9  -4   -0.05    0.07
  -5  -9   4   -0.09    0.05
   5  -9  -4    0.04    0.09
   5  -9  -4   -0.02    0.09
   5   9  -4    0.14    0.10
  -5   9   4   -0.05    0.07
  -3  -9   4    8.73    0.34
  -3  -9   4    8.54    0.32
  -3  -9   4    8.98    0.43
   3  -9  -4    8.75    0.33
   3  -9  -4    8.50    0.42
  -3   9   4    8.33    0.43
   3   9  -4    9.40    0.41
  -3   9   4    8.88    0.29
  -1  -9   4    0.09    0.08
  -1  -9   4    0.13    0.08
   1  -9  -4    0.07    0.08
  -1  -9   4    0.05    0.07
   1  -9  -4    0.07    0.06
  -1  -9   4    0.10    0.08
  -1   9   4    0.12    0.10
  -1   9   4    0.10    0.06
   1   9  -4    0.07    0.10
   1  -9   4    0.72    0.14
   1  -9   4    0.61    0.10
   1  -9   4    0.57    0.14
  -1  -9  -4    0.56    0.15
   1  -9   4    0.45    0.12
   1   9   4    0.80    0.14
   1   9   4    0.43    0.14
   3  -9   4   -0.07    0.06
  -3  -9  -4   -0.01    0.07
   3  -9   4    0.19    0.09
   3  -9   4    0.02    0.06
   3   9   4    0.07    0.08
   3   9   4   -0.02    0.08
  -5  -9  -4    1.22    0.20
   5  -9   4    1.60    0.23
   5  -9   4    1.43    0.17
   5  -9   4    1.26    0.21
   5   9   4    1.16    0.20
   5   9   4    1.46    0.19
   7  -9   4    0.07    0.09
  -7  -9  -4   -0.02    0.07
   7  -9   4    0.02    0.06
   7  -9   4    0.05    0.09
   7   9   4    0.08    0.09
   7   9   4   -0.01    0.08
   9  -9   4    0.10    0.10
   9  -9   4    0.18    0.09
  -9  -9  -4    0.08    0.09
   9  -9   4    0.23    0.11
   9   9   4   -0.01    0.09
   9   9   4    0.15    0.11
  11  -9   4    0.01    0.07
  11  -9   4   -0.08    0.08
 -11  -9  -4    0.06    0.09
  11  -9   4    0.01    0.08
  11   9   4    0.13    0.12
  11   9   4    0.14    0.10
 -13  -9  -4   -0.07    0.07
  13  -9   4    0.07    0.10
  13  -9   4    0.12    0.14
  13   9   4   -0.03    0.10
  13   9   4    0.11    0.09
  15  -9   4    3.09    0.34
  15  -9   4    2.81    0.34
 -15  -9  -4    3.18    0.32
  15   9   4    1.74    0.31
  15   9   4    2.94    0.40
  20 -10  -4   -0.05    0.12
  20 -10  -4    0.08    0.12
 -20 -10   4    0.11    0.15
 -20  10   4    0.14    0.12
  20  10  -4   -0.13    0.15
  18 -10  -4    0.86    0.21
  18 -10  -4    1.12    0.25
 -18 -10   4    0.74    0.18
 -18 -10   4    0.94    0.23
 -18  10   4    0.53    0.18
  18  10  -4    1.43    0.30
  16 -10  -4    0.01    0.14
  16 -10  -4    0.06    0.09
 -16 -10   4    0.00    0.07
  16 -10  -4   -0.08    0.09
 -16 -10   4   -0.03    0.08
 -16  10   4   -0.01    0.09
  16  10  -4    0.25    0.19
 -14 -10   4    0.07    0.09
  14 -10  -4    0.04    0.12
 -14 -10   4    0.07    0.08
  14 -10  -4   -0.01    0.10
  14 -10  -4    0.07    0.08
  14  10  -4   -0.14    0.11
 -14  10   4    0.09    0.09
  12 -10  -4   -0.01    0.09
  12 -10  -4    0.37    0.14
  12 -10  -4    0.27    0.12
 -12 -10   4    0.03    0.09
 -12 -10   4    0.07    0.09
  12  10  -4    0.13    0.13
  10 -10  -4    0.24    0.12
 -10 -10   4    0.26    0.10
  10 -10  -4    0.45    0.16
 -10 -10   4    0.35    0.12
  10 -10  -4    0.35    0.13
  10  10  -4    0.44    0.15
   8 -10  -4    1.16    0.19
   8 -10  -4    1.79    0.23
  -8 -10   4    1.64    0.18
   8 -10  -4    1.23    0.20
  -8 -10   4    1.59    0.19
   8  10  -4    1.36    0.22
   6 -10  -4    0.41    0.13
  -6 -10   4    0.47    0.12
   6 -10  -4    0.42    0.14
  -6 -10   4    0.55    0.14
   6 -10  -4    0.48    0.14
   6  10  -4    0.33    0.11
   4 -10  -4   -0.09    0.07
   4 -10  -4   -0.06    0.07
  -4 -10   4   -0.05    0.05
   4 -10  -4    0.07    0.08
  -4 -10   4   -0.01    0.06
  -4  10   4    0.02    0.09
   4  10  -4   -0.01    0.08
   2 -10  -4    1.65    0.15
  -2 -10   4    1.57    0.16
  -2 -10   4    1.44    0.15
   2 -10  -4    1.29    0.20
  -2 -10   4    1.48    0.22
   2  10  -4    1.31    0.19
  -2  10   4    1.34    0.21
   0 -10   4    0.13    0.08
   0 -10  -4    0.08    0.09
   0 -10   4    0.18    0.10
   0 -10   4    0.13    0.08
   0 -10   4    0.25    0.09
   0  10   4    0.11    0.08
   0  10  -4    0.25    0.12
   0  10   4    0.00    0.10
   2 -10   4   -0.03    0.04
   2 -10   4    0.00    0.07
   2 -10   4    0.14    0.09
   2 -10   4    0.20    0.09
  -2 -10  -4    0.28    0.12
   2  10   4    0.06    0.08
   2  10   4    0.07    0.07
   4 -10   4    0.01    0.08
   4 -10   4    0.10    0.08
   4 -10   4   -0.08    0.05
  -4 -10  -4   -0.02    0.07
   4  10   4    0.08    0.08
   4  10   4    0.11    0.10
   6 -10   4    0.30    0.11
  -6 -10  -4    0.42    0.14
   6 -10   4    0.18    0.12
   6 -10   4    0.26    0.11
   6  10   4    0.31    0.12
   6  10   4    0.48    0.14
   8 -10   4    0.10    0.13
   8 -10   4   -0.06    0.07
  -8 -10  -4    0.01    0.09
   8 -10   4    0.07    0.08
   8  10   4    0.08    0.10
   8  10   4    0.07    0.09
  10 -10   4    1.12    0.23
  10 -10   4    0.87    0.20
 -10 -10  -4    0.89    0.20
  10  10   4    0.82    0.21
  10  10   4    0.77    0.21
 -12 -10  -4    0.26    0.14
  12 -10   4    0.30    0.15
  12 -10   4    0.19    0.14
  12  10   4    0.19    0.17
  12  10   4    0.28    0.14
 -14 -10  -4    0.64    0.20
  14 -10   4    0.43    0.17
  14 -10   4    0.71    0.23
  14  10   4    0.86    0.23
  14  10   4    0.66    0.18
  19 -11  -4    0.03    0.14
 -19 -11   4    0.03    0.11
  19 -11  -4    0.03    0.13
  19 -11  -4   -0.12    0.14
  19  11  -4    0.01    0.16
 -19  11   4    0.01    0.11
 -17 -11   4    0.26    0.12
  17 -11  -4    0.08    0.11
 -17 -11   4    0.23    0.12
  17 -11  -4    0.07    0.13
  17 -11  -4    0.08    0.11
 -17  11   4    0.15    0.12
  17  11  -4    0.21    0.18
 -15 -11   4    0.46    0.17
 -15 -11   4    0.66    0.17
  15 -11  -4    0.61    0.20
  15 -11  -4    0.14    0.14
  15 -11  -4    0.64    0.18
  15  11  -4    0.65    0.24
  13 -11  -4    0.27    0.13
  13 -11  -4    0.03    0.09
  13 -11  -4    0.04    0.08
 -13 -11   4    0.07    0.10
 -13 -11   4    0.01    0.08
  13  11  -4    0.08    0.13
 -11 -11   4   -0.11    0.06
  11 -11  -4    0.08    0.10
  11 -11  -4    0.16    0.12
 -11 -11   4   -0.03    0.06
  11 -11  -4    0.13    0.12
  11  11  -4   -0.02    0.11
  -9 -11   4    0.30    0.12
   9 -11  -4    0.33    0.13
   9 -11  -4    0.22    0.12
   9 -11  -4    0.48    0.15
  -9 -11   4    0.16    0.10
   9  11  -4    0.38    0.15
   7 -11  -4    0.12    0.11
  -7 -11   4    0.08    0.08
   7 -11  -4    0.03    0.08
   7 -11  -4    0.15    0.12
  -7 -11   4    0.01    0.07
   7  11  -4   -0.07    0.09
   5 -11  -4    0.08    0.09
   5 -11  -4   -0.14    0.06
   5 -11  -4   -0.06    0.09
  -5 -11   4    0.03    0.06
  -5 -11   4   -0.09    0.06
   5  11  -4   -0.03    0.09
   3 -11  -4    0.20    0.09
  -3 -11   4    0.12    0.09
  -3 -11   4    0.19    0.09
   3 -11  -4    0.26    0.12
   3  11  -4    0.07    0.09
  -3  11   4    0.04    0.09
   1 -11  -4    1.97    0.23
  -1 -11   4    2.47    0.24
  -1 -11   4    2.21    0.20
  -1 -11   4    2.11    0.20
   1  11  -4    2.49    0.23
  -1  11   4    2.33    0.25
   1 -11   4    0.42    0.11
   1 -11   4    0.23    0.10
  -1 -11  -4    0.26    0.11
   1 -11   4    0.26    0.09
   1 -11   4    0.04    0.08
   1  11   4    0.22    0.10
   1  11   4    0.36    0.12
  -1  11  -4    0.10    0.10
   3 -11   4    0.96    0.20
   3 -11   4    0.40    0.13
   3 -11   4    0.51    0.13
  -3 -11  -4    0.62    0.16
   3  11   4    0.38    0.14
   3  11   4    0.56    0.13
  -5 -11  -4    0.54    0.15
   5 -11   4    0.64    0.13
   5 -11   4    0.49    0.14
   5 -11   4    0.35    0.15
   5  11   4    0.55    0.16
   5  11   4    0.49    0.14
   7 -11   4    0.02    0.12
  -7 -11  -4    0.18    0.11
   7 -11   4    0.01    0.09
   7  11   4   -0.06    0.09
   7  11   4    0.07    0.11
   9 -11   4    0.00    0.07
  -9 -11  -4    0.02    0.11
   9 -11   4    0.11    0.12
   9  11   4    0.19    0.11
   9  11   4   -0.17    0.09
  11 -11   4    0.02    0.09
 -11 -11  -4    0.33    0.15
  11 -11   4    0.17    0.14
  11  11   4    0.11    0.13
  11  11   4    0.03    0.10
 -13 -11  -4   -0.09    0.11
  13 -11   4    0.32    0.18
  13 -11   4    0.11    0.13
  13  11   4   -0.01    0.10
  13  11   4    0.01    0.15
  18 -12  -4   -0.10    0.10
  18 -12  -4    0.01    0.12
 -18 -12   4   -0.01    0.10
  18 -12  -4    0.18    0.16
  18  12  -4    0.27    0.23
  16 -12  -4    0.01    0.13
  16 -12  -4    0.31    0.15
 -16 -12   4    0.11    0.13
  16 -12  -4    0.07    0.11
 -16 -12   4    0.01    0.09
  16  12  -4    0.09    0.17
 -14 -12   4    0.36    0.13
  14 -12  -4    0.17    0.13
  14 -12  -4    0.08    0.12
 -14 -12   4    0.22    0.12
  14 -12  -4    0.31    0.14
  14  12  -4   -0.07    0.15
  12 -12  -4    0.81    0.20
  12 -12  -4    0.60    0.18
  12 -12  -4    0.72    0.18
 -12 -12   4    0.79    0.18
 -12 -12   4    1.40    0.24
  12  12  -4    1.31    0.27
 -10 -12   4    0.57    0.15
 -10 -12   4    0.83    0.19
  10 -12  -4    1.06    0.21
  10 -12  -4    1.06    0.20
  10 -12  -4    0.65    0.18
  10  12  -4    0.71    0.19
   8 -12  -4    0.57    0.17
  -8 -12   4    0.66    0.16
  -8 -12   4    0.80    0.17
   8 -12  -4    0.40    0.14
   8 -12  -4    0.25    0.13
   8  12  -4    0.77    0.19
  -6 -12   4    0.76    0.17
  -6 -12   4    0.79    0.16
   6 -12  -4    0.95    0.21
   6 -12  -4    1.32    0.23
   6 -12  -4    1.00    0.18
   6  12  -4    0.99    0.20
  -4 -12   4    1.86    0.23
   4 -12  -4    2.31    0.21
   4 -12  -4    2.47    0.27
   4 -12  -4    2.24    0.26
  -4 -12   4    1.79    0.20
   4  12  -4    2.62    0.25
   2 -12  -4    0.20    0.12
  -2 -12   4    0.15    0.09
  -2 -12   4    0.16    0.11
  -2  12   4    0.12    0.09
   2  12  -4    0.11    0.09
   0 -12   4    0.56    0.13
   0 -12   4    0.69    0.16
   0 -12  -4    0.51    0.16
   0 -12   4    0.22    0.12
   0  12  -4    0.30    0.12
   0  12   4    0.38    0.14
   2 -12   4    1.03    0.21
   2 -12   4    0.19    0.10
  -2 -12  -4    0.60    0.17
   2  12   4    0.45    0.15
  -2  12  -4    0.87    0.18
   4 -12   4    0.25    0.11
   4 -12   4    0.25    0.13
  -4 -12  -4    0.38    0.15
   4  12   4    0.40    0.13
   4  12   4    0.09    0.11
   6 -12   4    0.55    0.17
  -6 -12  -4    0.35    0.15
   6 -12   4    0.25    0.12
   6  12   4    0.10    0.12
   6  12   4    0.50    0.16
  -8 -12  -4    0.72    0.19
   8 -12   4    0.48    0.15
   8 -12   4    0.71    0.22
   8  12   4    0.28    0.13
   8  12   4    0.92    0.21
  10 -12   4    0.08    0.10
 -10 -12  -4    0.43    0.16
  10 -12   4    0.05    0.13
  10  12   4    0.08    0.12
  10  12   4    0.16    0.12
  17 -13  -4    0.00    0.14
  17 -13  -4    0.17    0.14
  17 -13  -4    0.07    0.16
 -17 -13   4    0.35    0.15
  17  13  -4   -0.20    0.14
  15 -13  -4    0.02    0.13
  15 -13  -4    0.16    0.12
  15 -13  -4    0.07    0.13
 -15 -13   4    0.06    0.10
 -15 -13   4    0.17    0.12
  15  13  -4    0.14    0.18
 -13 -13   4    0.06    0.10
  13 -13  -4    0.07    0.11
  13 -13  -4    0.03    0.11
  13 -13  -4    0.21    0.16
 -13 -13   4   -0.05    0.08
  13  13  -4   -0.05    0.14
 -11 -13   4    0.80    0.19
  11 -13  -4    0.78    0.20
 -11 -13   4    0.68    0.18
  11 -13  -4    0.63    0.18
  11 -13  -4    0.23    0.14
  11  13  -4    0.27    0.18
   9 -13  -4    0.40    0.15
   9 -13  -4    0.42    0.17
  -9 -13   4    0.64    0.18
  -9 -13   4    0.46    0.14
   9 -13  -4    0.14    0.12
   9  13  -4    0.32    0.16
   7 -13  -4    0.12    0.11
   7 -13  -4    0.02    0.10
   7 -13  -4    0.11    0.11
  -7 -13   4    0.25    0.12
  -7 -13   4    0.19    0.09
   7  13  -4    0.23    0.13
  -5 -13   4    0.09    0.09
  -5 -13   4    0.01    0.08
   5 -13  -4    0.15    0.12
   5 -13  -4   -0.03    0.09
   5  13  -4   -0.10    0.09
   3 -13  -4    2.37    0.28
   3 -13  -4    2.84    0.29
  -3 -13   4    3.23    0.26
  -3 -13   4    3.08    0.29
   3  13  -4    2.43    0.25
  -1 -13   4    0.09    0.10
   1 -13  -4    0.29    0.13
  -1 -13   4    0.29    0.13
   1 -13  -4    0.18    0.12
  -1  13   4    0.05    0.10
   1  13  -4    0.31    0.13
   1 -13   4    0.10    0.11
   1 -13   4    0.22    0.12
  -1 -13  -4    0.17    0.13
   1  13   4    0.14    0.09
  -3 -13  -4    0.36    0.15
   3 -13   4   -0.03    0.08
   3 -13   4    0.43    0.16
   3  13   4    0.53    0.16
   5 -13   4   -0.02    0.09
   5 -13   4    0.14    0.12
  -5 -13  -4    0.23    0.12
   5  13   4    0.15    0.11
   7 -13   4    0.01    0.08
  -7 -13  -4    0.28    0.15
   7 -13   4    0.32    0.16
   7  13   4    0.06    0.09
   7  13   4    0.00    0.16
   9 -13   4    0.08    0.10
   9 -13   4    0.01    0.14
  -9 -13  -4   -0.12    0.11
   9  13   4   -0.04    0.13
   9  13   4   -0.11    0.09
  14 -14  -4   -0.04    0.10
  14 -14  -4    0.42    0.16
 -14 -14   4   -0.02    0.14
  14 -14  -4    0.15    0.14
  14  14  -4    0.20    0.18
  12 -14  -4    0.13    0.12
  12 -14  -4   -0.11    0.08
 -12 -14   4    0.29    0.15
 -12 -14   4    0.19    0.12
  12 -14  -4    0.05    0.11
  12  14  -4    0.13    0.19
 -10 -14   4    0.28    0.14
 -10 -14   4    0.49    0.16
  10 -14  -4    0.35    0.16
  10 -14  -4    0.47    0.16
  10 -14  -4    0.39    0.18
  10  14  -4    0.29    0.19
  -8 -14   4    0.54    0.19
   8 -14  -4    0.28    0.15
   8 -14  -4    0.04    0.11
  -8 -14   4    0.14    0.11
   8 -14  -4    0.00    0.11
   8  14  -4   -0.15    0.11
   6 -14  -4    0.13    0.13
  -6 -14   4    0.12    0.10
   6 -14  -4   -0.02    0.09
  -6 -14   4    0.06    0.11
   6  14  -4    0.04    0.11
  -4 -14   4    0.04    0.10
   4 -14  -4    0.00    0.09
   4 -14  -4   -0.05    0.12
  -4 -14   4   -0.02    0.09
   4  14  -4   -0.01    0.11
  -2 -14   4    0.06    0.10
   2 -14  -4   -0.06    0.09
  -2 -14   4    0.17    0.11
   2 -14  -4   -0.15    0.07
   0 -14   4    0.03    0.09
   0 -14  -4    0.18    0.12
   0 -14  -4    0.11    0.11
   0  14   4    0.10    0.10
  -2 -14  -4   -0.06    0.08
   2 -14   4    0.06    0.11
   2  14   4    0.27    0.12
  -4 -14  -4    0.01    0.09
   4 -14   4    0.24    0.13
   4 -14   4   -0.04    0.10
   4  14   4    0.04    0.11
   6 -14   4    0.19    0.12
   6 -14   4    0.82    0.22
  -6 -14  -4    0.53    0.17
   6  14   4    0.53    0.18
  -8 -14  -4    0.03    0.12
   8 -14   4   -0.11    0.10
   8 -14   4    0.17    0.15
   8  14   4    0.14    0.12
  13 -15  -4   -0.08    0.12
 -13 -15   4    0.28    0.16
  13 -15  -4    0.13    0.13
  13 -15  -4   -0.08    0.13
  13  15  -4   -0.05    0.16
  11 -15  -4    0.08    0.13
 -11 -15   4    0.02    0.11
  11 -15  -4   -0.07    0.15
  11 -15  -4   -0.10    0.10
 -11 -15   4    0.23    0.14
  11  15  -4   -0.23    0.15
  -9 -15   4    0.02    0.11
   9 -15  -4   -0.09    0.15
   9 -15  -4    0.00    0.12
   9 -15  -4    0.17    0.14
  -9 -15   4    0.01    0.09
   9  15  -4    0.01    0.15
  -7 -15   4    0.00    0.10
   7 -15  -4    0.06    0.11
   7 -15  -4   -0.03    0.13
  -7 -15   4    0.15    0.13
   7  15  -4   -0.19    0.12
   5 -15  -4   -0.08    0.12
  -5 -15   4   -0.01    0.10
   5 -15  -4    0.02    0.10
  -5 -15   4    0.00    0.07
   3 -15  -4    0.04    0.13
   3 -15  -4    0.04    0.11
  -3 -15   4   -0.08    0.11
  -3 -15   4    0.02    0.08
   1 -15  -4    0.11    0.13
  -1 -15   4    0.31    0.15
   1 -15  -4    0.14    0.12
  -1 -15  -4    0.08    0.10
  -1 -15  -4    0.08    0.11
   1 -15   4    0.00    0.06
   1  15   4    0.13    0.12
  -3 -15  -4    0.17    0.14
   3 -15   4   -0.09    0.10
   3  15   4    0.07    0.11
   5 -15   4    0.08    0.13
  -5 -15  -4    0.06    0.12
   5 -15   4    0.08    0.13
   5  15   4    0.10    0.14
  -8 -16   4    0.07    0.11
   8 -16  -4    0.25    0.20
  -8 -16   4    0.16    0.14
   8 -16  -4    0.02    0.13
   6 -16  -4   -0.02    0.11
  -6 -16   4    0.01    0.13
  -6 -16   4    0.17    0.12
   6 -16  -4   -0.12    0.10
   4 -16  -4    0.09    0.13
  -4 -16   4   -0.09    0.12
   4 -16  -4    0.03    0.15
  -4 -16   4   -0.09    0.10
   2 -16  -4    0.18    0.13
  -2 -16   4   -0.04    0.08
   2 -16  -4    0.29    0.18
   0 -16  -4    0.41    0.17
   0 -16   4    0.17    0.13
   0 -16  -4    0.48    0.20
  -2 -16  -4    0.23    0.16
   2 -16   4    0.09    0.15
  -2 -16  -4    0.42    0.17
   2  16   4    0.18    0.14
 -26   0   5    0.10    0.12
  26   0  -5    0.07    0.15
  26   0  -5   -0.08    0.14
 -24   0   5   -0.10    0.10
  24   0  -5   -0.02    0.14
  24   0  -5    0.07    0.15
 -22   0   5   -0.05    0.07
  22   0  -5    0.08    0.12
  22   0  -5    0.02    0.13
  20   0  -5    0.10    0.11
 -20   0   5    0.00    0.08
  20   0  -5   -0.02    0.12
  20   0  -5    0.00    0.07
  18   0  -5   -0.01    0.13
  18   0  -5    0.11    0.12
  18   0  -5   -0.05    0.07
 -18   0   5   -0.04    0.06
  16   0  -5   -0.01    0.08
 -16   0   5    0.02    0.08
  16   0  -5    0.08    0.07
  16   0  -5    0.01    0.10
  14   0  -5    0.05    0.06
 -14   0   5    0.02    0.06
  14   0  -5   -0.04    0.07
  14   0  -5   -0.04    0.07
  12   0  -5    0.01    0.07
 -12   0   5   -0.03    0.04
 -12   0   5    0.07    0.07
  12   0  -5    0.03    0.05
 -10   0   5    0.05    0.05
 -10   0   5   -0.01    0.05
  10   0  -5    0.04    0.05
  10   0  -5    0.02    0.04
  -8   0   5   -0.02    0.04
  -8   0   5   -0.02    0.04
   8   0  -5   -0.05    0.06
  -8   0   5    0.05    0.05
  -8   0   5    0.03    0.05
  -6   0   5    0.02    0.04
  -6   0   5   -0.01    0.04
  -6   0   5    0.04    0.05
  -6   0   5    0.01    0.04
  -4   0   5    0.04    0.04
  -4   0   5   -0.04    0.03
  -4   0   5   -0.02    0.03
  -4   0   5    0.03    0.04
  -2   0   5   -0.08    0.03
   2   0  -5    0.00    0.03
  -2   0   5   -0.05    0.03
  -2   0   5   -0.03    0.04
  -2   0   5   -0.03    0.03
   0   0  -5   -0.02    0.02
   0   0   5   -0.03    0.03
   0   0   5    0.00    0.05
   0   0   5   -0.03    0.04
  -2   0  -5    0.03    0.03
   2   0   5    0.01    0.05
   2   0   5    0.01    0.03
   2   0   5   -0.01    0.05
  -4   0  -5    0.00    0.03
   4   0   5    0.06    0.05
   4   0   5   -0.04    0.04
   4   0   5    0.02    0.05
   6   0   5    0.06    0.06
   6   0   5   -0.01    0.05
   6   0   5   -0.04    0.06
   8   0   5   -0.02    0.05
   8   0   5   -0.06    0.07
   8   0   5   -0.06    0.07
  10   0   5    0.04    0.08
  10   0   5   -0.05    0.05
  12   0   5    0.05    0.09
  12   0   5    0.05    0.10
  14   0   5    0.04    0.08
  14   0   5   -0.05    0.09
  16   0   5    0.06    0.10
  16   0   5    0.00    0.08
  25  -1  -5    0.14    0.14
 -25  -1   5    0.19    0.12
  25  -1  -5    0.17    0.16
  25   1  -5    0.07    0.13
  25   1  -5    0.36    0.19
 -25   1   5    0.04    0.13
  23  -1  -5   -0.09    0.13
 -23  -1   5    0.07    0.10
  23  -1  -5    0.07    0.13
  23   1  -5    0.08    0.15
 -23   1   5   -0.01    0.11
  23   1  -5   -0.03    0.11
  21  -1  -5    0.57    0.17
 -21  -1   5    0.49    0.15
  21  -1  -5    0.67    0.18
  21  -1  -5    0.65    0.15
  21   1  -5    0.94    0.21
 -21   1   5    0.87    0.19
  21   1  -5    0.58    0.16
  19  -1  -5    1.06    0.17
  19  -1  -5    1.12    0.21
 -19  -1   5    1.07    0.19
  19  -1  -5    1.21    0.22
 -19   1   5    1.13    0.21
  19   1  -5    1.14    0.21
  19   1  -5    1.12    0.23
  17  -1  -5    0.29    0.11
  17  -1  -5    0.23    0.12
 -17  -1   5    0.12    0.09
  17  -1  -5    0.27    0.14
  17   1  -5    0.43    0.17
 -17   1   5    0.01    0.07
  17   1  -5    0.28    0.13
  17   1  -5    0.46    0.11
  15  -1  -5    2.76    0.24
  15  -1  -5    3.21    0.26
 -15  -1   5    2.54    0.23
 -15  -1   5    2.91    0.24
  15  -1  -5    2.80    0.21
 -15   1   5    3.26    0.25
  15   1  -5    2.73    0.24
  15   1  -5    2.81    0.18
  15   1  -5    2.96    0.27
  13  -1  -5    7.06    0.31
 -13  -1   5    6.64    0.35
 -13  -1   5    6.98    0.34
  13  -1  -5    7.43    0.37
  13  -1  -5    7.13    0.34
  13   1  -5    7.27    0.36
  13   1  -5    7.22    0.27
 -13   1   5    7.38    0.36
  11  -1  -5    0.85    0.13
  11  -1  -5    0.77    0.12
  11  -1  -5    0.97    0.12
 -11  -1   5    0.88    0.13
 -11  -1   5    1.01    0.15
 -11   1   5    1.01    0.15
  11   1  -5    1.09    0.10
  11   1  -5    0.91    0.15
 -11   1   5    0.93    0.14
  -9  -1   5    9.01    0.36
   9  -1  -5    8.90    0.32
  -9  -1   5    9.12    0.34
   9  -1  -5    9.03    0.34
   9   1  -5    8.44    0.35
  -9   1   5    9.07    0.36
   9   1  -5    9.05    0.28
  -9   1   5    8.92    0.35
  -9   1   5    9.16    0.33
  -7  -1   5    0.54    0.09
  -7  -1   5    0.55    0.11
  -7  -1   5    0.65    0.09
  -7  -1   5    0.43    0.09
  -7   1   5    0.54    0.10
  -7   1   5    0.53    0.09
  -7   1   5    0.43    0.09
  -5  -1   5   15.49    0.49
  -5  -1   5   15.21    0.41
  -5  -1   5   16.15    0.44
  -5  -1   5   15.90    0.47
  -5   1   5   15.05    0.43
  -5   1   5   15.97    0.48
  -5   1   5   15.80    0.47
  -5   1   5   15.99    0.45
  -3  -1   5    1.05    0.13
  -3  -1   5    1.26    0.09
  -3  -1   5    1.23    0.12
  -3   1   5    1.09    0.11
  -3   1   5    1.13    0.12
  -3   1   5    1.24    0.13
  -3   1   5    1.10    0.10
  -1  -1   5   48.78    1.13
  -1  -1   5   49.14    1.02
  -1  -1   5   47.39    1.07
   1  -1  -5   48.91    0.94
  -1   1   5   48.91    1.11
  -1   1   5   50.17    0.97
   1   1  -5   48.89    0.87
  -1   1   5   49.94    1.11
  -1  -1  -5    4.92    0.19
   1  -1   5    4.91    0.28
   1  -1   5    5.15    0.23
   1  -1   5    4.89    0.26
  -1   1  -5    4.89    0.13
   1   1   5    5.14    0.28
   1   1   5    5.02    0.27
   1   1   5    5.16    0.21
   3  -1   5    4.57    0.27
  -3  -1  -5    4.78    0.19
   3  -1   5    4.74    0.23
   3  -1   5    4.46    0.28
   3   1   5    5.31    0.30
   3   1   5    5.19    0.30
   3   1   5    4.93    0.20
   5  -1   5    0.24    0.09
   5  -1   5    0.22    0.10
   5  -1   5    0.34    0.09
  -5  -1  -5    0.30    0.07
   5   1   5    0.41    0.13
   5   1   5    0.26    0.07
   5   1   5    0.29    0.11
  -7  -1  -5    4.12    0.20
   7  -1   5    3.82    0.29
   7  -1   5    3.52    0.22
   7  -1   5    4.18    0.30
   7   1   5    3.98    0.29
   7   1   5    4.32    0.31
   7   1   5    4.13    0.20
   9  -1   5    0.99    0.19
   9  -1   5    0.84    0.17
   9  -1   5    1.01    0.15
   9   1   5    1.00    0.19
   9   1   5    0.79    0.17
  11  -1   5    2.77    0.28
  11  -1   5    3.36    0.24
  11  -1   5    2.70    0.27
  11   1   5    2.46    0.27
  11   1   5    2.72    0.27
  13  -1   5    1.55    0.26
  13  -1   5    1.43    0.26
  13   1   5    2.29    0.28
  13   1   5    1.57    0.25
  15  -1   5    0.50    0.17
  15  -1   5    0.39    0.15
  15   1   5    0.40    0.16
  15   1   5    0.53    0.16
  17  -1   5    1.21    0.26
  17  -1   5    1.74    0.32
  17   1   5    1.52    0.29
  17   1   5    0.84    0.22
 -26  -2   5    0.11    0.11
  26  -2  -5    0.06    0.16
  26   2  -5   -0.06    0.15
  26   2  -5    0.17    0.17
 -26   2   5    0.09    0.13
  24  -2  -5    0.45    0.16
  24  -2  -5    0.61    0.21
 -24  -2   5    0.62    0.18
  24  -2  -5    0.45    0.18
  24   2  -5    0.74    0.24
 -24   2   5    0.67    0.20
  24   2  -5    0.11    0.17
  22  -2  -5    0.07    0.14
  22  -2  -5   -0.16    0.06
 -22  -2   5    0.12    0.10
  22  -2  -5   -0.08    0.12
  22   2  -5   -0.06    0.11
 -22   2   5    0.09    0.08
  22   2  -5    0.10    0.15
  20  -2  -5    0.65    0.17
 -20  -2   5    0.27    0.14
  20  -2  -5    0.97    0.21
  20  -2  -5    0.68    0.15
 -20   2   5    0.77    0.18
  20   2  -5    0.55    0.16
  20   2  -5    0.86    0.21
  18  -2  -5    3.74    0.30
  18  -2  -5    3.74    0.31
 -18  -2   5    3.14    0.27
  18  -2  -5    3.73    0.28
  18   2  -5    3.59    0.30
 -18   2   5    3.44    0.29
  18   2  -5    3.41    0.33
 -16  -2   5    0.78    0.16
  16  -2  -5    1.09    0.18
 -16  -2   5    1.23    0.19
  16  -2  -5    1.04    0.19
  16  -2  -5    1.03    0.18
  16   2  -5    1.04    0.19
 -16   2   5    1.01    0.17
  16   2  -5    1.05    0.19
 -14  -2   5    1.55    0.17
 -14  -2   5    1.19    0.18
  14  -2  -5    1.50    0.17
  14  -2  -5    1.24    0.19
  14  -2  -5    1.09    0.16
  14   2  -5    1.42    0.21
  14   2  -5    1.32    0.11
 -14   2   5    1.09    0.17
  12  -2  -5   21.36    0.60
 -12  -2   5   21.54    0.64
 -12  -2   5   21.84    0.67
  12  -2  -5   22.11    0.63
  12  -2  -5   21.93    0.66
  12   2  -5   23.23    0.51
  12   2  -5   22.04    0.67
 -12   2   5   21.98    0.66
  10  -2  -5    1.36    0.14
 -10  -2   5    1.59    0.16
  10  -2  -5    1.77    0.17
  10  -2  -5    1.71    0.14
 -10  -2   5    1.74    0.15
  10   2  -5    2.12    0.18
 -10   2   5    1.76    0.16
  10   2  -5    1.82    0.11
  -8  -2   5    2.76    0.17
  -8  -2   5    2.99    0.14
   8  -2  -5    2.63    0.18
  -8  -2   5    2.96    0.20
  -8   2   5    3.03    0.19
  -8   2   5    2.58    0.17
  -8   2   5    2.70    0.18
   8   2  -5    2.80    0.20
  -8   2   5    2.72    0.19
  -6  -2   5    1.39    0.10
  -6  -2   5    1.04    0.13
  -6  -2   5    1.43    0.12
  -6  -2   5    1.34    0.14
  -6   2   5    1.34    0.13
  -6   2   5    1.51    0.13
  -6   2   5    1.46    0.14
  -6   2   5    1.43    0.13
  -4  -2   5    4.99    0.21
  -4  -2   5    4.69    0.18
  -4  -2   5    4.55    0.25
  -4  -2   5    5.09    0.25
  -4   2   5    4.85    0.25
  -4   2   5    4.81    0.22
  -4   2   5    4.83    0.21
  -4   2   5    4.57    0.23
  -2  -2   5   11.17    0.42
  -2  -2   5   11.17    0.39
   2  -2  -5   11.40    0.34
  -2  -2   5   11.42    0.28
  -2   2   5   11.74    0.33
  -2   2   5   11.70    0.42
  -2   2   5   11.48    0.40
   0  -2   5    6.79    0.33
   0  -2  -5    6.86    0.25
   0  -2   5    6.81    0.29
   0  -2   5    6.58    0.28
   0   2   5    6.30    0.31
   0   2   5    6.43    0.32
   0   2   5    6.61    0.23
   2  -2   5    2.27    0.17
  -2  -2  -5    2.15    0.14
   2  -2   5    2.09    0.18
   2  -2   5    2.16    0.19
   2   2   5    2.28    0.19
   2   2   5    2.19    0.19
   2   2   5    2.33    0.12
   4  -2   5    1.23    0.16
   4  -2   5    1.32    0.16
   4  -2   5    1.16    0.13
  -4  -2  -5    1.01    0.11
   4   2   5    1.19    0.18
   4   2   5    1.03    0.09
   4   2   5    1.31    0.19
  -6  -2  -5    1.57    0.13
   6  -2   5    1.59    0.16
   6  -2   5    1.76    0.19
   6  -2   5    1.40    0.18
   6   2   5    1.77    0.11
   6   2   5    1.33    0.17
   6   2   5    1.45    0.18
   8  -2   5   11.01    0.43
  -8  -2  -5   11.58    0.38
   8  -2   5   11.18    0.52
   8  -2   5   10.45    0.50
   8   2   5   11.27    0.53
   8   2   5   11.59    0.53
  10  -2   5    2.67    0.22
  10  -2   5    2.42    0.25
  10  -2   5    2.47    0.25
  10   2   5    2.56    0.26
  10   2   5    2.34    0.25
  12  -2   5    6.13    0.35
  12  -2   5    6.18    0.42
  12  -2   5    5.65    0.40
  12   2   5    5.66    0.41
  12   2   5    5.97    0.41
  14  -2   5    0.80    0.20
  14  -2   5    0.59    0.18
  14   2   5    0.50    0.16
  14   2   5    0.52    0.18
  16  -2   5    0.56    0.18
  16  -2   5    0.25    0.14
  16   2   5    0.52    0.17
  16   2   5    0.50    0.20
  25  -3  -5    0.02    0.10
  25  -3  -5    0.02    0.15
 -25  -3   5   -0.03    0.12
  25   3  -5   -0.11    0.13
  25   3  -5   -0.16    0.14
 -25   3   5   -0.06    0.10
 -23  -3   5   -0.01    0.08
  23  -3  -5    0.09    0.10
  23  -3  -5   -0.03    0.15
  23   3  -5   -0.16    0.15
 -23   3   5    0.17    0.11
  23   3  -5   -0.26    0.12
  21  -3  -5    1.26    0.21
  21  -3  -5    1.05    0.22
  21  -3  -5    1.23    0.22
 -21  -3   5    0.91    0.20
  21   3  -5    1.56    0.29
  21   3  -5    1.51    0.25
 -21   3   5    0.84    0.19
 -19  -3   5    4.85    0.36
  19  -3  -5    4.85    0.33
  19  -3  -5    4.43    0.34
  19  -3  -5    4.95    0.34
  19   3  -5    4.71    0.34
 -19   3   5    4.49    0.34
  19   3  -5    4.56    0.39
 -17  -3   5    1.63    0.20
  17  -3  -5    1.28    0.19
  17  -3  -5    1.30    0.20
 -17  -3   5    1.45    0.22
  17  -3  -5    1.54    0.23
  17   3  -5    1.95    0.24
 -17   3   5    1.69    0.20
  17   3  -5    1.33    0.23
  15  -3  -5    2.60    0.23
 -15  -3   5    1.94    0.21
  15  -3  -5    1.92    0.21
 -15  -3   5    2.33    0.22
  15  -3  -5    2.47    0.25
  15   3  -5    2.30    0.25
 -15   3   5    2.40    0.22
  13  -3  -5    2.63    0.23
  13  -3  -5    2.21    0.18
 -13  -3   5    1.94    0.19
 -13  -3   5    2.43    0.22
  13  -3  -5    2.34    0.21
 -13   3   5    1.91    0.19
  13   3  -5    2.14    0.22
  11  -3  -5   13.95    0.49
 -11  -3   5   14.23    0.51
  11  -3  -5   14.17    0.49
 -11  -3   5   15.26    0.49
  11  -3  -5   14.97    0.44
  11   3  -5   13.85    0.51
 -11   3   5   15.23    0.51
  -9  -3   5    0.05    0.04
  -9  -3   5    0.10    0.07
   9  -3  -5    0.12    0.07
   9  -3  -5    0.04    0.06
   9  -3  -5    0.02    0.05
  -9   3   5   -0.04    0.04
  -9   3   5    0.02    0.06
   9   3  -5    0.01    0.06
  -7  -3   5    0.26    0.08
  -7  -3   5    0.20    0.05
  -7  -3   5    0.23    0.07
   7  -3  -5    0.17    0.07
  -7  -3   5    0.22    0.08
  -7   3   5    0.19    0.07
  -7   3   5    0.20    0.08
  -7   3   5    0.20    0.06
   7   3  -5    0.18    0.08
  -5  -3   5   19.17    0.57
   5  -3  -5   20.47    0.53
  -5  -3   5   21.17    0.49
  -5  -3   5   20.24    0.49
  -5  -3   5   19.58    0.59
  -5   3   5   20.19    0.54
  -5   3   5   20.26    0.59
  -5   3   5   19.80    0.51
  -5   3   5   19.34    0.54
  -3  -3   5    4.16    0.23
  -3  -3   5    4.60    0.17
   3  -3  -5    4.38    0.22
  -3  -3   5    4.39    0.25
  -3  -3   5    4.36    0.21
  -3   3   5    4.74    0.20
  -3   3   5    4.30    0.23
  -3   3   5    4.51    0.25
  -1  -3   5   39.31    0.67
  -1  -3   5   38.81    0.96
  -1  -3   5   36.54    0.88
   1  -3  -5   38.06    0.83
  -1   3   5   39.17    0.76
  -1   3   5   37.06    0.90
  -1   3   5   36.19    0.94
   1  -3   5    6.05    0.32
   1  -3   5    5.81    0.29
  -1  -3  -5    5.63    0.24
   1  -3   5    5.88    0.28
   1   3   5    6.18    0.30
   1   3   5    5.84    0.32
   1   3   5    6.43    0.19
   3  -3   5    2.28    0.20
  -3  -3  -5    2.06    0.15
   3  -3   5    2.23    0.18
   3  -3   5    1.95    0.18
   3   3   5    2.34    0.20
   3   3   5    2.40    0.21
   3   3   5    2.22    0.10
   5  -3   5    4.64    0.27
   5  -3   5    4.90    0.31
   5  -3   5    4.58    0.30
  -5  -3  -5    5.45    0.25
   5   3   5    5.09    0.16
   5   3   5    5.26    0.33
   5   3   5    4.21    0.30
   7  -3   5    8.11    0.37
   7  -3   5    8.49    0.43
  -7  -3  -5    8.38    0.33
   7  -3   5    7.08    0.40
   7   3   5    8.21    0.44
   7   3   5    8.32    0.44
  -9  -3  -5    2.52    0.19
   9  -3   5    2.11    0.24
   9  -3   5    1.98    0.22
   9  -3   5    1.92    0.20
   9   3   5    2.00    0.23
   9   3   5    2.22    0.25
  11  -3   5    0.88    0.19
  11  -3   5    0.88    0.19
  11  -3   5    1.13    0.18
  11   3   5    1.08    0.22
  11   3   5    1.13    0.21
  13  -3   5    2.33    0.27
  13  -3   5    2.77    0.26
  13  -3   5    1.97    0.25
  13   3   5    2.84    0.32
  13   3   5    1.97    0.25
  15  -3   5    0.13    0.11
  15  -3   5   -0.08    0.07
  15   3   5   -0.12    0.10
  15   3   5    0.10    0.10
  24  -4  -5    0.19    0.17
  24  -4  -5    0.22    0.14
 -24  -4   5    0.28    0.14
  24   4  -5    0.20    0.14
  24   4  -5    0.12    0.19
 -24   4   5    0.30    0.14
  22  -4  -5    0.22    0.11
  22  -4  -5    0.04    0.12
 -22  -4   5    0.07    0.11
  22   4  -5   -0.03    0.14
  22   4  -5    0.20    0.15
 -22   4   5    0.09    0.10
  20  -4  -5   -0.14    0.11
 -20  -4   5    0.16    0.11
  20  -4  -5   -0.08    0.07
 -20   4   5    0.14    0.09
  20   4  -5   -0.11    0.12
  20   4  -5    0.22    0.12
 -18  -4   5    0.07    0.08
 -18  -4   5   -0.05    0.08
  18  -4  -5    0.03    0.09
  18  -4  -5    0.12    0.14
  18  -4  -5   -0.01    0.09
  18   4  -5    0.12    0.11
  18   4  -5    0.06    0.14
 -18   4   5   -0.02    0.08
  16  -4  -5    1.32    0.21
  16  -4  -5    1.39    0.19
 -16  -4   5    1.29    0.21
 -16  -4   5    1.35    0.21
  16  -4  -5    1.32    0.21
 -16   4   5    1.42    0.21
  16   4  -5    1.34    0.24
 -14  -4   5    1.72    0.19
  14  -4  -5    1.79    0.21
 -14  -4   5    2.03    0.21
  14  -4  -5    1.77    0.23
  14  -4  -5    1.89    0.18
 -14   4   5    1.77    0.19
  14   4  -5    1.98    0.23
 -12  -4   5    0.03    0.06
  12  -4  -5    0.13    0.08
  12  -4  -5   -0.03    0.06
  12  -4  -5    0.15    0.10
 -12  -4   5    0.02    0.06
 -12   4   5    0.01    0.06
  12   4  -5    0.12    0.11
 -10  -4   5    1.20    0.15
 -10  -4   5    1.47    0.15
  10  -4  -5    1.35    0.16
  10  -4  -5    1.38    0.16
  10  -4  -5    1.33    0.12
  10   4  -5    1.19    0.18
 -10   4   5    1.22    0.17
  -8  -4   5    8.15    0.36
  -8  -4   5    8.51    0.32
   8  -4  -5    7.98    0.33
  -8   4   5    7.56    0.33
  -8   4   5    8.17    0.29
  -8   4   5    8.49    0.36
   8   4  -5    7.72    0.36
  -6  -4   5    0.17    0.08
  -6  -4   5    0.31    0.07
   6  -4  -5    0.22    0.07
  -6  -4   5    0.32    0.09
  -6  -4   5    0.35    0.06
  -6   4   5    0.27    0.08
  -6   4   5    0.22    0.08
  -6   4   5    0.26    0.07
   4  -4  -5    2.45    0.18
  -4  -4   5    2.41    0.14
   4  -4  -5    2.48    0.15
  -4  -4   5    2.56    0.14
  -4  -4   5    2.12    0.18
  -4  -4   5    2.36    0.19
  -4   4   5    2.54    0.20
  -4   4   5    2.38    0.16
  -2  -4   5    3.48    0.24
   2  -4  -5    3.45    0.16
  -2  -4   5    3.74    0.20
  -2  -4   5    3.88    0.23
   2  -4  -5    3.41    0.20
  -2  -4   5    3.66    0.14
  -2   4   5    3.23    0.20
  -2   4   5    3.76    0.25
   0  -4   5    1.80    0.18
   0  -4   5    2.08    0.17
   0  -4  -5    2.03    0.10
   0  -4   5    2.07    0.16
   0  -4  -5    2.20    0.16
   0   4   5    2.06    0.18
   0   4   5    1.86    0.18
  -2  -4  -5    1.65    0.07
  -2  -4  -5    1.77    0.07
  -2  -4  -5    1.66    0.15
   2  -4   5    1.70    0.17
   2  -4   5    1.81    0.17
   2  -4   5    1.45    0.15
   2   4   5    1.45    0.17
   2   4   5    1.37    0.16
  -4  -4  -5    2.59    0.19
   4  -4   5    2.05    0.19
   4  -4   5    2.20    0.21
   4  -4   5    2.50    0.22
   4   4   5    2.29    0.22
   4   4   5    2.16    0.22
   6  -4   5    2.69    0.25
  -6  -4  -5    2.72    0.20
   6  -4   5    3.00    0.23
   6  -4   5    2.80    0.24
   6   4   5    2.89    0.26
   6   4   5    2.82    0.26
   8  -4   5    0.76    0.16
  -8  -4  -5    0.59    0.12
   8  -4   5    0.56    0.14
   8  -4   5    0.36    0.13
   8   4   5    0.65    0.15
   8   4   5    0.74    0.18
  10  -4   5    0.08    0.09
  10  -4   5    0.16    0.09
  10  -4   5    0.06    0.08
 -10  -4  -5    0.11    0.07
  10   4   5    0.30    0.13
  10   4   5    0.01    0.07
  12  -4   5    0.09    0.10
  12  -4   5    0.09    0.11
  12  -4   5    0.10    0.09
  12   4   5    0.13    0.12
  12   4   5    0.05    0.08
  14  -4   5    0.07    0.10
  14  -4   5    0.07    0.11
  14  -4   5    0.14    0.11
  14   4   5    0.29    0.14
  14   4   5    0.02    0.10
  16  -4   5    0.38    0.14
  16  -4   5    0.10    0.10
  16   4   5    0.11    0.14
  16   4   5   -0.03    0.11
  25  -5  -5    0.14    0.17
 -25  -5   5    0.23    0.15
  25  -5  -5   -0.13    0.09
 -25   5   5    0.14    0.13
  25   5  -5    0.13    0.17
  25   5  -5   -0.08    0.18
  23  -5  -5    0.12    0.16
  23  -5  -5    0.01    0.10
 -23  -5   5    0.20    0.13
 -23   5   5    0.16    0.11
  23   5  -5    0.06    0.13
  23   5  -5   -0.04    0.15
 -21  -5   5    0.15    0.10
  21  -5  -5   -0.03    0.10
  21  -5  -5    0.09    0.09
  21   5  -5    0.10    0.12
  21   5  -5    0.10    0.19
 -21   5   5   -0.04    0.08
  19  -5  -5    1.71    0.26
  19  -5  -5    1.89    0.23
 -19  -5   5    2.00    0.24
 -19  -5   5    1.86    0.23
  19   5  -5    1.66    0.24
  19   5  -5    1.28    0.26
 -19   5   5    2.00    0.23
 -17  -5   5    0.10    0.09
  17  -5  -5    0.01    0.11
 -17  -5   5    0.02    0.08
  17  -5  -5    0.09    0.09
 -17   5   5    0.01    0.07
  17   5  -5   -0.15    0.12
 -15  -5   5    3.26    0.26
  15  -5  -5    2.82    0.26
  15  -5  -5    3.17    0.22
 -15  -5   5    2.99    0.26
  15  -5  -5    2.75    0.26
 -15   5   5    2.76    0.25
  15   5  -5    2.68    0.28
  13  -5  -5    2.54    0.23
  13  -5  -5    2.31    0.23
 -13  -5   5    2.39    0.23
  13  -5  -5    3.18    0.19
 -13  -5   5    2.20    0.21
  13   5  -5    2.60    0.26
 -13   5   5    2.69    0.23
 -11  -5   5   -0.01    0.05
  11  -5  -5    0.11    0.08
  11  -5  -5    0.04    0.05
 -11  -5   5   -0.04    0.05
  11  -5  -5    0.05    0.07
  11   5  -5   -0.04    0.07
 -11   5   5   -0.06    0.05
   9  -5  -5    0.93    0.15
  -9  -5   5    0.89    0.15
  -9  -5   5    1.00    0.14
   9  -5  -5    1.11    0.15
   9  -5  -5    0.84    0.10
  -9   5   5    1.12    0.17
  -9   5   5    0.70    0.13
   9   5  -5    1.29    0.16
  -7  -5   5    1.19    0.12
  -7  -5   5    1.06    0.16
   7  -5  -5    1.26    0.14
  -7   5   5    1.37    0.15
   7   5  -5    1.39    0.16
  -7   5   5    1.04    0.16
  -7   5   5    1.38    0.12
   5  -5  -5    7.82    0.34
  -5  -5   5    8.52    0.29
  -5  -5   5    8.38    0.37
  -5  -5   5    9.12    0.27
   5  -5  -5    8.66    0.31
  -5  -5   5    8.65    0.38
  -5   5   5    8.39    0.38
  -5   5   5    9.01    0.31
   3  -5  -5   -0.06    0.04
  -3  -5   5    0.09    0.07
   3  -5  -5    0.02    0.04
  -3  -5   5    0.01    0.05
  -3  -5   5    0.01    0.04
  -3  -5   5   -0.02    0.04
  -3   5   5    0.10    0.07
  -3   5   5    0.10    0.05
  -1  -5   5   32.27    0.78
   1  -5  -5   32.48    0.64
  -1  -5   5   32.45    0.84
  -1  -5   5   32.23    0.87
   1  -5  -5   32.74    0.80
  -1  -5   5   33.22    0.61
  -1   5   5   30.88    0.88
  -1   5   5   32.40    0.81
   1  -5   5    8.36    0.39
   1  -5   5    8.02    0.36
   1  -5   5    7.73    0.34
  -1  -5  -5    8.10    0.34
   1   5   5    7.34    0.38
   1   5   5    8.28    0.36
  -3  -5  -5    8.68    0.35
   3  -5   5    7.72    0.39
   3  -5   5    8.49    0.39
   3  -5   5    8.47    0.38
   3   5   5    8.55    0.39
   3   5   5    8.41    0.42
   5  -5   5    1.08    0.17
  -5  -5  -5    0.69    0.13
   5  -5   5    0.71    0.15
   5  -5   5    0.81    0.15
   5   5   5    0.92    0.17
   5   5   5    0.67    0.15
   7  -5   5    0.81    0.17
  -7  -5  -5    1.08    0.16
   7  -5   5    1.02    0.18
   7  -5   5    1.12    0.19
   7   5   5    1.06    0.19
   7   5   5    1.05    0.19
   9  -5   5    2.00    0.22
  -9  -5  -5    1.83    0.19
   9  -5   5    2.22    0.24
   9  -5   5    2.62    0.24
   9   5   5    2.52    0.27
   9   5   5    2.29    0.26
  11  -5   5    0.35    0.13
  11  -5   5    0.51    0.15
 -11  -5  -5    0.30    0.12
  11  -5   5    0.65    0.16
  11   5   5    0.61    0.18
  11   5   5    0.28    0.13
  13  -5   5    0.81    0.19
  13  -5   5    1.18    0.24
  13  -5   5    1.32    0.23
  13   5   5    1.27    0.25
  13   5   5    1.07    0.21
  15  -5   5    0.32    0.14
  15  -5   5    0.38    0.16
  15  -5   5    0.46    0.16
  15   5   5    0.47    0.16
  15   5   5    0.35    0.18
  24  -6  -5    0.38    0.16
  24  -6  -5    0.20    0.20
 -24  -6   5    0.22    0.14
  24   6  -5    0.52    0.23
  24   6  -5    0.19    0.15
 -24   6   5    0.21    0.13
 -22  -6   5    0.09    0.10
  22  -6  -5    0.03    0.12
  22  -6  -5    0.14    0.11
  22   6  -5    0.04    0.14
 -22   6   5    0.09    0.13
  22   6  -5   -0.08    0.14
 -20  -6   5    1.72    0.27
  20  -6  -5    1.51    0.27
 -20  -6   5    1.57    0.25
  20  -6  -5    1.79    0.23
  20   6  -5    2.09    0.26
  20   6  -5    1.45    0.30
 -20   6   5    2.31    0.26
 -18  -6   5    0.10    0.09
  18  -6  -5    0.09    0.11
 -18  -6   5    0.16    0.11
  18  -6  -5    0.05    0.09
  18   6  -5   -0.16    0.11
 -18   6   5    0.15    0.09
 -16  -6   5    0.07    0.08
  16  -6  -5    0.06    0.10
  16  -6  -5    0.08    0.10
 -16  -6   5    0.07    0.09
 -16   6   5    0.10    0.08
  16   6  -5    0.05    0.11
  14  -6  -5    0.07    0.09
  14  -6  -5    0.08    0.11
 -14  -6   5    0.04    0.09
 -14  -6   5    0.19    0.10
  14   6  -5    0.09    0.12
 -14   6   5    0.05    0.08
 -12  -6   5    8.01    0.38
  12  -6  -5    7.67    0.41
 -12  -6   5    7.78    0.39
  12  -6  -5    7.68    0.38
 -12   6   5    7.80    0.39
  12   6  -5    7.92    0.42
  10  -6  -5    0.24    0.10
  10  -6  -5    0.57    0.14
 -10  -6   5    0.61    0.12
 -10  -6   5    0.23    0.10
  10  -6  -5    0.55    0.08
 -10   6   5    0.36    0.10
  10   6  -5    0.47    0.13
  -8  -6   5    0.07    0.05
   8  -6  -5    0.19    0.09
   8  -6  -5    0.08    0.08
   8  -6  -5    0.15    0.08
  -8  -6   5    0.22    0.09
  -8   6   5    0.05    0.09
   8   6  -5    0.29    0.10
  -8   6   5    0.17    0.06
  -8   6   5    0.19    0.08
   6  -6  -5    0.19    0.08
  -6  -6   5    0.07    0.05
  -6  -6   5   -0.03    0.04
  -6  -6   5    0.13    0.07
   6  -6  -5    0.02    0.05
   6   6  -5    0.12    0.09
  -6   6   5    0.09    0.05
  -6   6   5    0.00    0.06
  -4  -6   5    4.19    0.27
   4  -6  -5    4.63    0.22
  -4  -6   5    4.60    0.20
  -4  -6   5    4.36    0.20
   4  -6  -5    4.30    0.26
  -4   6   5    4.40    0.28
  -4   6   5    4.74    0.22
  -2  -6   5   15.44    0.39
  -2  -6   5   15.17    0.54
  -2  -6   5   15.84    0.46
   2  -6  -5   15.53    0.39
  -2  -6   5   15.25    0.54
   2  -6  -5   15.49    0.51
  -2   6   5   14.38    0.56
  -2   6   5   15.77    0.48
   0  -6   5    3.20    0.21
   0  -6   5    3.20    0.12
   0  -6   5    3.13    0.24
   0  -6  -5    3.10    0.12
   0  -6   5    3.08    0.23
   0  -6  -5    2.76    0.21
   0   6   5    2.95    0.21
   0   6   5    3.00    0.25
   2  -6   5   -0.06    0.05
  -2  -6  -5    0.03    0.07
   2  -6   5   -0.03    0.04
   2  -6   5    0.03    0.06
   2   6   5    0.05    0.06
   2   6   5    0.00    0.06
   4  -6   5    0.41    0.12
  -4  -6  -5    0.15    0.08
   4  -6   5    0.24    0.09
   4  -6   5    0.22    0.10
   4   6   5    0.21    0.11
   4   6   5    0.20    0.10
   6  -6   5    0.88    0.18
  -6  -6  -5    1.12    0.17
   6  -6   5    0.87    0.17
   6  -6   5    0.92    0.17
   6   6   5    1.08    0.19
   6   6   5    0.93    0.18
   8  -6   5    1.93    0.22
   8  -6   5    1.51    0.23
   8  -6   5    1.92    0.23
  -8  -6  -5    2.22    0.22
   8   6   5    1.73    0.23
   8   6   5    2.53    0.26
 -10  -6  -5    3.89    0.29
  10  -6   5    3.42    0.30
  10  -6   5    3.53    0.31
  10  -6   5    3.22    0.29
  10   6   5    3.72    0.33
  10   6   5    3.43    0.31
  12  -6   5    1.55    0.26
  12  -6   5    2.00    0.24
 -12  -6  -5    1.47    0.23
  12  -6   5    1.56    0.27
  12   6   5    2.01    0.27
  12   6   5    2.02    0.30
  14  -6   5    0.31    0.16
  14  -6   5    0.57    0.17
  14  -6   5    0.31    0.14
  14   6   5    0.42    0.17
  14   6   5    0.58    0.20
 -23  -7   5   -0.01    0.11
  23  -7  -5   -0.20    0.08
  23  -7  -5    0.08    0.17
  23   7  -5    0.04    0.17
 -23   7   5    0.04    0.12
  23   7  -5   -0.19    0.12
  21  -7  -5    0.90    0.22
 -21  -7   5    1.08    0.22
 -21  -7   5    1.00    0.22
  21  -7  -5    1.37    0.26
  21   7  -5    1.21    0.24
 -21   7   5    0.98    0.21
  21   7  -5    0.97    0.27
  19  -7  -5    0.80    0.20
 -19  -7   5    0.82    0.17
 -19  -7   5    0.68    0.18
  19  -7  -5    0.76    0.19
 -19   7   5    1.02    0.20
  19   7  -5    0.99    0.26
  17  -7  -5    0.15    0.10
 -17  -7   5    0.06    0.08
 -17  -7   5   -0.09    0.08
  17  -7  -5    0.02    0.10
 -17   7   5    0.15    0.09
  17   7  -5    0.35    0.19
 -15  -7   5    0.13    0.10
  15  -7  -5   -0.01    0.09
  15  -7  -5    0.04    0.10
 -15  -7   5    0.22    0.12
  15   7  -5    0.02    0.13
 -15   7   5    0.18    0.09
  13  -7  -5    0.36    0.14
 -13  -7   5    0.57    0.13
  13  -7  -5    0.62    0.17
 -13  -7   5    0.62    0.15
 -13   7   5    0.46    0.13
  13   7  -5    0.48    0.16
 -11  -7   5    2.41    0.23
 -11  -7   5    2.43    0.21
  11  -7  -5    2.35    0.23
  11  -7  -5    2.67    0.25
  11   7  -5    2.53    0.25
 -11   7   5    2.16    0.22
  -9  -7   5    1.82    0.20
   9  -7  -5    1.58    0.19
   9  -7  -5    1.55    0.20
   9  -7  -5    1.76    0.20
  -9  -7   5    1.92    0.18
   9   7  -5    1.72    0.21
  -9   7   5    1.69    0.20
   7  -7  -5    1.55    0.17
  -7  -7   5    1.79    0.16
   7  -7  -5    2.15    0.19
  -7  -7   5    1.89    0.19
  -7   7   5    2.02    0.21
   7   7  -5    2.34    0.22
  -7   7   5    2.03    0.13
   5  -7  -5    1.14    0.14
  -5  -7   5    1.07    0.17
   5  -7  -5    1.01    0.16
  -5  -7   5    0.95    0.12
  -5  -7   5    1.04    0.17
  -5  -7   5    1.14    0.10
  -5   7   5    1.12    0.11
  -5   7   5    0.80    0.16
   5   7  -5    1.11    0.17
  -3  -7   5    3.46    0.18
  -3  -7   5    3.06    0.18
   3  -7  -5    2.87    0.23
  -3  -7   5    3.07    0.24
  -3  -7   5    2.82    0.23
   3  -7  -5    3.01    0.18
  -3   7   5    3.05    0.19
  -3   7   5    2.67    0.25
   1  -7  -5    1.97    0.12
  -1  -7   5    2.05    0.20
  -1  -7   5    1.84    0.16
  -1  -7   5    2.03    0.20
   1  -7  -5    1.56    0.17
  -1  -7   5    2.05    0.13
  -1   7   5    2.12    0.22
  -1   7   5    1.67    0.16
   1  -7   5    0.05    0.07
  -1  -7  -5    0.08    0.07
   1  -7   5    0.02    0.06
   1  -7   5   -0.01    0.04
   1   7   5    0.04    0.06
   1   7   5    0.04    0.07
   3  -7   5    0.06    0.06
   3  -7   5    0.06    0.07
  -3  -7  -5    0.02    0.06
   3  -7   5    0.13    0.09
   3   7   5    0.02    0.08
   3   7   5   -0.03    0.07
   5  -7   5    3.12    0.25
   5  -7   5    2.57    0.25
  -5  -7  -5    2.66    0.23
   5  -7   5    2.70    0.25
   5   7   5    2.63    0.26
   5   7   5    2.97    0.26
   7  -7   5    0.35    0.12
   7  -7   5    0.32    0.13
  -7  -7  -5    0.34    0.11
   7  -7   5    0.24    0.10
   7   7   5    0.31    0.12
   7   7   5    0.11    0.09
   9  -7   5    0.00    0.08
   9  -7   5    0.02    0.07
  -9  -7  -5    0.11    0.09
   9  -7   5   -0.07    0.08
   9   7   5    0.10    0.12
   9   7   5   -0.01    0.09
 -11  -7  -5    2.40    0.24
  11  -7   5    2.57    0.29
  11  -7   5    2.24    0.26
  11  -7   5    2.04    0.25
  11   7   5    2.20    0.27
  11   7   5    2.53    0.29
  13  -7   5    0.14    0.12
  13  -7   5    0.03    0.08
  13  -7   5    0.43    0.15
  13   7   5    0.15    0.12
  13   7   5    0.16    0.13
  15  -7   5    0.18    0.16
  15  -7   5    0.18    0.13
  15  -7   5    0.50    0.19
  15   7   5    0.06    0.12
  15   7   5    0.16    0.14
 -22  -8   5   -0.07    0.10
 -22  -8   5    0.20    0.14
  22  -8  -5    0.18    0.14
  22  -8  -5   -0.01    0.15
  22   8  -5    0.25    0.21
  22   8  -5    0.32    0.16
 -22   8   5    0.08    0.13
 -20  -8   5    0.01    0.10
 -20  -8   5   -0.10    0.09
  20  -8  -5    0.15    0.12
  20  -8  -5   -0.04    0.13
 -20   8   5   -0.01    0.09
  20   8  -5    0.02    0.17
 -18  -8   5    0.09    0.08
  18  -8  -5   -0.06    0.11
  18  -8  -5    0.14    0.13
 -18  -8   5   -0.04    0.09
 -18   8   5    0.18    0.11
  18   8  -5    0.00    0.14
 -16  -8   5    1.73    0.25
  16  -8  -5    1.84    0.28
 -16  -8   5    2.19    0.25
  16  -8  -5    2.09    0.27
 -16   8   5    1.73    0.22
  16   8  -5    2.33    0.29
  14  -8  -5    2.46    0.26
 -14  -8   5    2.19    0.23
  14  -8  -5    2.32    0.25
 -14  -8   5    2.56    0.24
  14   8  -5    2.84    0.29
 -14   8   5    2.43    0.24
  12  -8  -5    0.17    0.13
 -12  -8   5    0.10    0.07
 -12  -8   5    0.14    0.09
  12  -8  -5    0.08    0.10
  12  -8  -5    0.19    0.10
  12   8  -5    0.21    0.14
 -12   8   5    0.11    0.09
  10  -8  -5    0.05    0.08
  10  -8  -5   -0.08    0.07
 -10  -8   5    0.16    0.08
  10  -8  -5    0.05    0.10
 -10  -8   5   -0.02    0.06
 -10   8   5    0.03    0.08
  10   8  -5    0.18    0.11
   8  -8  -5    2.43    0.22
   8  -8  -5    2.29    0.24
   8  -8  -5    2.86    0.24
  -8  -8   5    2.60    0.20
  -8  -8   5    2.68    0.23
   8   8  -5    2.96    0.25
  -8   8   5    2.45    0.25
  -6  -8   5    0.48    0.11
   6  -8  -5    0.38    0.11
   6  -8  -5    0.86    0.16
  -6  -8   5    0.13    0.08
  -6   8   5    0.76    0.16
   6   8  -5    0.32    0.11
  -4  -8   5    4.53    0.29
  -4  -8   5    4.27    0.29
  -4  -8   5    4.13    0.22
  -4  -8   5    4.16    0.20
   4  -8  -5    3.83    0.27
   4  -8  -5    4.26    0.23
  -4   8   5    4.21    0.21
   4   8  -5    4.29    0.30
  -4   8   5    3.69    0.29
  -2  -8   5    3.54    0.21
   2  -8  -5    3.58    0.18
   2  -8  -5    3.57    0.26
  -2  -8   5    3.58    0.26
  -2  -8   5    3.97    0.20
  -2  -8   5    3.07    0.26
  -2   8   5    3.43    0.28
  -2   8   5    3.11    0.20
   0  -8   5    1.66    0.19
   0  -8   5    1.99    0.18
   0  -8   5    1.77    0.20
   0  -8  -5    1.86    0.20
   0   8   5    2.01    0.18
   0   8   5    1.74    0.22
   2  -8   5    0.11    0.08
   2  -8   5    0.13    0.08
   2  -8   5    0.06    0.08
  -2  -8  -5    0.14    0.10
   2   8   5    0.10    0.10
   2   8   5    0.14    0.09
   4  -8   5    0.26    0.11
   4  -8   5    0.53    0.15
  -4  -8  -5    0.70    0.15
   4  -8   5    0.33    0.11
   4   8   5    0.35    0.12
   4   8   5    0.47    0.14
   6  -8   5    1.25    0.21
  -6  -8  -5    1.06    0.19
   6  -8   5    1.20    0.21
   6  -8   5    1.11    0.19
   6   8   5    0.88    0.19
   6   8   5    0.95    0.19
   8  -8   5    0.13    0.10
   8  -8   5    0.00    0.07
  -8  -8  -5    0.07    0.09
   8  -8   5    0.09    0.09
   8   8   5    0.13    0.10
   8   8   5    0.02    0.09
 -10  -8  -5    0.26    0.10
  10  -8   5    0.13    0.09
  10  -8   5   -0.07    0.07
  10  -8   5    0.04    0.09
  10   8   5    0.08    0.11
  10   8   5   -0.10    0.10
  12  -8   5    0.08    0.11
  12  -8   5   -0.11    0.08
 -12  -8  -5    0.05    0.10
  12  -8   5   -0.11    0.07
  12   8   5    0.03    0.10
  12   8   5    0.09    0.11
  14  -8   5    0.13    0.14
  14  -8   5    0.08    0.11
  14  -8   5   -0.06    0.12
  14   8   5    0.06    0.15
  14   8   5    0.28    0.14
  21  -9  -5    0.12    0.13
 -21  -9   5   -0.03    0.10
  21  -9  -5    0.23    0.18
 -21  -9   5    0.21    0.13
  21   9  -5   -0.10    0.14
 -21   9   5    0.13    0.14
 -19  -9   5    0.19    0.10
  19  -9  -5    0.00    0.12
  19  -9  -5    0.09    0.15
 -19  -9   5    0.11    0.13
  19   9  -5   -0.06    0.15
 -19   9   5    0.08    0.11
  17  -9  -5    0.93    0.22
 -17  -9   5    1.05    0.20
  17  -9  -5    0.89    0.21
 -17  -9   5    0.64    0.16
 -17   9   5    0.62    0.17
  17   9  -5    1.36    0.29
  15  -9  -5   -0.02    0.09
 -15  -9   5    0.03    0.08
  15  -9  -5   -0.06    0.10
 -15  -9   5   -0.05    0.08
 -15   9   5   -0.09    0.08
  15   9  -5   -0.02    0.14
 -13  -9   5    0.01    0.08
  13  -9  -5   -0.04    0.08
  13  -9  -5    0.06    0.08
 -13  -9   5    0.01    0.08
  13  -9  -5   -0.11    0.06
 -13   9   5    0.12    0.09
  13   9  -5   -0.11    0.08
 -11  -9   5    0.81    0.16
  11  -9  -5    0.82    0.18
  11  -9  -5    0.96    0.18
  11  -9  -5    0.68    0.17
 -11  -9   5    0.62    0.15
  11   9  -5    1.18    0.22
  -9  -9   5    2.04    0.21
   9  -9  -5    2.31    0.24
  -9  -9   5    2.34    0.21
   9  -9  -5    2.10    0.23
   9  -9  -5    2.44    0.26
   9   9  -5    2.70    0.26
  -7  -9   5    0.65    0.13
   7  -9  -5    1.03    0.20
   7  -9  -5    0.73    0.16
   7  -9  -5    0.89    0.16
  -7  -9   5    0.80    0.16
   7   9  -5    0.70    0.16
  -7   9   5    0.89    0.19
  -5  -9   5    0.10    0.07
   5  -9  -5    0.20    0.10
  -5  -9   5    0.05    0.06
   5  -9  -5    0.13    0.09
   5   9  -5    0.21    0.10
  -5   9   5    0.05    0.09
  -3  -9   5    0.19    0.10
  -3  -9   5    0.14    0.07
  -3  -9   5    0.11    0.09
  -3  -9   5    0.13    0.07
   3  -9  -5    0.18    0.08
   3  -9  -5    0.10    0.10
  -3   9   5    0.09    0.07
   3   9  -5    0.30    0.13
  -3   9   5   -0.01    0.08
  -1  -9   5    1.06    0.19
  -1  -9   5    1.27    0.13
  -1  -9   5    1.18    0.15
  -1  -9   5    1.34    0.20
   1  -9  -5    1.11    0.19
  -1   9   5    1.27    0.15
  -1   9   5    1.23    0.21
  -1  -9  -5    0.09    0.09
   1  -9   5    0.02    0.08
   1  -9   5    0.06    0.06
   1  -9   5    0.03    0.06
   1   9   5   -0.11    0.06
   1   9   5    0.02    0.07
   3  -9   5    0.75    0.15
   3  -9   5    0.76    0.15
   3  -9   5    0.39    0.13
  -3  -9  -5    0.69    0.16
   3   9   5    0.53    0.15
   3   9   5    0.90    0.16
   5  -9   5    0.84    0.18
  -5  -9  -5    0.73    0.16
   5  -9   5    0.91    0.18
   5  -9   5    0.75    0.17
   5   9   5    1.13    0.20
   5   9   5    0.75    0.17
   7  -9   5    0.62    0.16
   7  -9   5    0.25    0.12
   7  -9   5    0.58    0.15
  -7  -9  -5    0.26    0.11
   7   9   5    0.48    0.15
   7   9   5    0.48    0.15
   9  -9   5    0.33    0.15
  -9  -9  -5    0.19    0.11
   9  -9   5    0.11    0.09
   9  -9   5    0.09    0.08
   9   9   5    0.23    0.14
   9   9   5    0.18    0.12
  11  -9   5    0.09    0.12
 -11  -9  -5    0.51    0.17
  11  -9   5    0.33    0.14
  11  -9   5    0.43    0.17
  11   9   5    0.50    0.17
  11   9   5    0.42    0.17
 -13  -9  -5    0.45    0.17
  13  -9   5    0.43    0.20
  13  -9   5    0.17    0.13
  13   9   5    0.21    0.16
  13   9   5    0.41    0.17
 -20 -10   5    1.15    0.26
 -20 -10   5    1.02    0.23
  20 -10  -5    1.13    0.26
  20 -10  -5    1.10    0.26
  20  10  -5    0.78    0.26
 -20  10   5    0.69    0.21
 -18 -10   5    0.30    0.14
  18 -10  -5    0.18    0.14
  18 -10  -5    0.44    0.17
 -18 -10   5    0.56    0.16
  18 -10  -5    0.13    0.14
 -18  10   5    0.28    0.13
  18  10  -5    0.53    0.22
  16 -10  -5    0.45    0.17
 -16 -10   5    0.35    0.13
 -16 -10   5    0.38    0.14
  16 -10  -5    0.79    0.20
  16 -10  -5    0.49    0.17
  16  10  -5    0.33    0.18
 -16  10   5    0.44    0.15
  14 -10  -5   -0.05    0.08
 -14 -10   5    0.25    0.11
 -14 -10   5    0.22    0.11
  14 -10  -5    0.34    0.14
  14 -10  -5    0.34    0.14
  14  10  -5    0.23    0.15
  12 -10  -5    0.32    0.13
 -12 -10   5    0.40    0.13
  12 -10  -5    0.55    0.16
  12 -10  -5    0.34    0.15
 -12 -10   5    0.59    0.15
  12  10  -5    0.38    0.17
  10 -10  -5    0.06    0.09
  10 -10  -5    0.09    0.10
 -10 -10   5    0.09    0.08
  10 -10  -5    0.00    0.07
 -10 -10   5   -0.01    0.07
  10  10  -5    0.08    0.12
   8 -10  -5    0.10    0.10
   8 -10  -5    0.13    0.12
  -8 -10   5    0.21    0.10
   8 -10  -5    0.23    0.12
  -8 -10   5    0.22    0.11
   8  10  -5    0.21    0.11
   6 -10  -5    0.20    0.12
  -6 -10   5    0.02    0.06
  -6 -10   5   -0.06    0.07
   6 -10  -5    0.12    0.10
   6 -10  -5    0.01    0.07
   6  10  -5   -0.03    0.07
  -6  10   5    0.14    0.10
  -4 -10   5    0.30    0.13
  -4 -10   5    0.19    0.09
   4 -10  -5    0.08    0.10
   4 -10  -5    0.34    0.10
  -4  10   5    0.06    0.10
   4  10  -5    0.29    0.13
  -2 -10   5    3.96    0.29
  -2 -10   5    3.97    0.23
   2 -10  -5    3.37    0.28
  -2 -10   5    3.58    0.24
  -2 -10   5    3.19    0.28
   2  10  -5    3.89    0.29
  -2  10   5    3.44    0.31
   0 -10   5    0.09    0.09
   0 -10   5   -0.02    0.07
   0 -10  -5    0.07    0.08
   0 -10   5   -0.02    0.06
   0  10   5   -0.07    0.07
   0  10   5   -0.03    0.06
   2 -10   5    0.23    0.12
   2 -10   5    0.04    0.06
  -2 -10  -5    0.08    0.09
   2 -10   5    0.18    0.09
   2  10   5    0.06    0.08
   2  10   5    0.24    0.10
   4 -10   5    0.37    0.12
   4 -10   5    0.44    0.13
   4 -10   5    0.51    0.17
  -4 -10  -5    0.52    0.15
   4  10   5    0.51    0.16
   4  10   5    0.69    0.15
   6 -10   5    1.49    0.23
   6 -10   5    1.41    0.23
  -6 -10  -5    1.16    0.22
   6 -10   5    1.40    0.25
   6  10   5    1.29    0.22
   6  10   5    1.17    0.22
   8 -10   5    0.01    0.09
   8 -10   5   -0.05    0.07
  -8 -10  -5    0.08    0.11
   8 -10   5    0.04    0.11
   8  10   5   -0.01    0.11
   8  10   5    0.11    0.10
  10 -10   5    2.39    0.30
  10 -10   5    2.07    0.32
 -10 -10  -5    2.34    0.28
  10  10   5    2.61    0.31
  10  10   5    1.84    0.29
 -12 -10  -5    0.31    0.14
  12 -10   5    0.46    0.19
  12 -10   5    0.11    0.11
  12  10   5    0.05    0.10
  12  10   5    0.28    0.16
  19 -11  -5    0.09    0.13
  19 -11  -5    0.05    0.16
 -19 -11   5    0.14    0.13
  19 -11  -5    0.21    0.18
 -19 -11   5    0.12    0.13
  19  11  -5    0.09    0.22
 -19  11   5    0.07    0.13
  17 -11  -5   -0.08    0.09
 -17 -11   5   -0.24    0.06
 -17 -11   5    0.02    0.10
  17 -11  -5    0.04    0.13
  17 -11  -5    0.08    0.14
  17  11  -5   -0.10    0.13
  15 -11  -5    0.05    0.14
 -15 -11   5    0.11    0.11
  15 -11  -5    0.19    0.12
 -15 -11   5    0.04    0.10
  15 -11  -5    0.05    0.10
  15  11  -5    0.17    0.17
  13 -11  -5    0.07    0.11
 -13 -11   5    0.14    0.11
 -13 -11   5    0.10    0.09
  13 -11  -5    0.28    0.14
  13 -11  -5   -0.01    0.08
  13  11  -5    0.39    0.17
  11 -11  -5    0.15    0.12
 -11 -11   5    0.63    0.15
 -11 -11   5    0.39    0.14
  11 -11  -5    0.38    0.14
  11 -11  -5    0.20    0.14
  11  11  -5    0.35    0.15
  -9 -11   5    0.04    0.09
  -9 -11   5    0.00    0.05
   9 -11  -5   -0.04    0.08
   9 -11  -5   -0.06    0.08
   9 -11  -5    0.16    0.12
   9  11  -5    0.04    0.10
   7 -11  -5    0.02    0.08
   7 -11  -5    0.04    0.08
  -7 -11   5    0.07    0.08
  -7 -11   5    0.01    0.06
   7 -11  -5    0.05    0.09
   7  11  -5    0.11    0.10
   5 -11  -5    0.23    0.11
  -5 -11   5    0.33    0.10
   5 -11  -5    0.31    0.11
   5 -11  -5    0.22    0.14
  -5 -11   5    0.32    0.13
  -5  11   5    0.18    0.12
   5  11  -5    0.13    0.11
  -3 -11   5    0.81    0.14
   3 -11  -5    0.72    0.17
  -3 -11   5    0.98    0.21
  -3  11   5    0.59    0.17
   3  11  -5    0.88    0.18
  -1 -11   5    0.17    0.11
  -1 -11   5    0.54    0.15
   1 -11  -5    0.27    0.11
   1  11  -5    0.25    0.11
  -1  11   5    0.10    0.10
   1 -11   5    0.08    0.09
   1 -11   5   -0.06    0.07
  -1 -11  -5    0.24    0.12
   1 -11   5    0.09    0.08
   1  11   5    0.00    0.10
   3 -11   5    0.31    0.11
   3 -11   5    0.10    0.08
   3 -11   5    0.22    0.12
  -3 -11  -5    0.40    0.16
   3  11   5    0.37    0.12
   3  11   5    0.18    0.13
   5 -11   5    0.57    0.16
   5 -11   5    0.53    0.18
  -5 -11  -5    0.45    0.16
   5 -11   5    0.56    0.15
   5  11   5    0.59    0.16
   5  11   5    0.40    0.15
   7 -11   5    0.07    0.09
  -7 -11  -5   -0.06    0.09
   7 -11   5    0.23    0.13
   7  11   5   -0.03    0.07
   7  11   5    0.04    0.11
  -9 -11  -5    0.08    0.11
   9 -11   5    0.08    0.13
   9 -11   5    0.00    0.10
   9  11   5    0.18    0.12
   9  11   5    0.02    0.12
  11 -11   5    0.29    0.17
  11 -11   5    0.88    0.27
 -11 -11  -5    0.85    0.21
  11  11   5    1.08    0.24
  11  11   5    0.92    0.22
 -18 -12   5    0.07    0.14
  18 -12  -5    0.12    0.17
 -18 -12   5    0.14    0.12
  18 -12  -5    0.04    0.12
  18 -12  -5    0.14    0.12
  18  12  -5   -0.11    0.20
  16 -12  -5    0.01    0.09
 -16 -12   5   -0.07    0.09
 -16 -12   5    0.20    0.14
  16 -12  -5    0.13    0.16
  16 -12  -5   -0.11    0.08
  16  12  -5    0.26    0.16
 -14 -12   5    0.11    0.12
  14 -12  -5    0.21    0.12
  14 -12  -5    0.30    0.15
 -14 -12   5    0.27    0.14
  14 -12  -5    0.29    0.16
  14  12  -5    0.15    0.16
 -12 -12   5   -0.12    0.08
 -12 -12   5   -0.08    0.08
  12 -12  -5   -0.01    0.09
  12 -12  -5    0.22    0.12
  12 -12  -5    0.00    0.10
  12  12  -5    0.15    0.13
 -10 -12   5    0.85    0.18
 -10 -12   5    0.40    0.14
  10 -12  -5    0.72    0.18
  10 -12  -5    0.99    0.22
  10 -12  -5    0.91    0.19
  10  12  -5    0.86    0.21
   8 -12  -5   -0.11    0.08
   8 -12  -5    0.01    0.09
   8 -12  -5   -0.04    0.09
  -8 -12   5    0.08    0.09
  -8 -12   5   -0.05    0.09
   8  12  -5    0.01    0.11
   6 -12  -5    0.00    0.09
  -6 -12   5   -0.16    0.06
   6 -12  -5    0.04    0.08
  -6 -12   5    0.00    0.06
   6  12  -5    0.03    0.09
  -4 -12   5    0.08    0.09
   4 -12  -5    0.09    0.09
  -4 -12   5    0.08    0.09
   4 -12  -5    0.16    0.11
  -4  12   5    0.10    0.12
   4  12  -5    0.09    0.09
  -2 -12   5   -0.01    0.07
   2 -12  -5   -0.10    0.07
   2  12  -5   -0.05    0.09
  -2  12   5   -0.03    0.07
   0 -12  -5   -0.01    0.11
   0 -12   5    0.08    0.09
   0  12   5    0.00    0.08
   0  12  -5    0.01    0.09
  -2 -12  -5    0.07    0.10
   2 -12   5   -0.07    0.07
   2 -12   5    0.03    0.08
   2 -12   5    0.03    0.09
  -2  12  -5    0.01    0.13
   2  12   5   -0.09    0.09
  -4 -12  -5    0.35    0.15
   4 -12   5    0.14    0.13
   4 -12   5    0.31    0.11
   4  12   5    0.10    0.10
   6 -12   5    0.26    0.13
  -6 -12  -5    0.40    0.17
   6 -12   5    0.07    0.13
   6  12   5    0.35    0.15
   6  12   5    0.30    0.15
  -8 -12  -5   -0.01    0.08
   8 -12   5   -0.04    0.09
   8 -12   5    0.07    0.12
   8  12   5    0.08    0.11
   8  12   5    0.05    0.13
  10 -12   5   -0.01    0.14
  10 -12   5   -0.04    0.09
  10  12   5   -0.06    0.09
  17 -13  -5    0.13    0.14
  17 -13  -5   -0.06    0.12
  17 -13  -5   -0.09    0.13
 -17 -13   5    0.04    0.11
 -17 -13   5    0.05    0.13
  17  13  -5   -0.05    0.17
 -15 -13   5   -0.20    0.09
 -15 -13   5    0.04    0.12
  15 -13  -5   -0.16    0.11
  15 -13  -5   -0.01    0.12
  15 -13  -5    0.09    0.14
  15  13  -5    0.06    0.16
  13 -13  -5    0.04    0.11
 -13 -13   5    0.27    0.16
 -13 -13   5    0.04    0.09
  13 -13  -5    0.16    0.12
  13 -13  -5    0.03    0.12
  13  13  -5    0.18    0.18
 -11 -13   5    0.10    0.10
  11 -13  -5    0.32    0.14
  11 -13  -5    0.25    0.16
 -11 -13   5    0.30    0.14
  11 -13  -5    0.39    0.17
  11  13  -5    0.36    0.18
   9 -13  -5    0.06    0.11
  -9 -13   5    0.19    0.13
  -9 -13   5    0.04    0.08
   9 -13  -5    0.07    0.10
   9 -13  -5    0.10    0.12
   9  13  -5    0.34    0.16
   7 -13  -5    0.04    0.11
  -7 -13   5    0.15    0.11
  -7 -13   5    0.19    0.12
   7 -13  -5    0.00    0.10
   7  13  -5    0.05    0.12
  -5 -13   5    0.05    0.09
   5 -13  -5    0.03    0.08
   5 -13  -5   -0.08    0.08
  -5 -13   5    0.01    0.09
   5  13  -5    0.14    0.12
   3 -13  -5    0.21    0.13
  -3 -13   5    0.29    0.12
   3 -13  -5    0.39    0.15
  -3  13   5    0.25    0.15
   3  13  -5    0.14    0.11
   1 -13  -5    0.12    0.12
  -1 -13   5   -0.03    0.08
  -1  13   5   -0.04    0.09
   1  13  -5   -0.04    0.09
   1 -13   5    0.03    0.09
  -1 -13  -5    0.05    0.09
   1  13   5    0.05    0.11
  -1  13  -5   -0.07    0.12
   3 -13   5   -0.01    0.07
   3 -13   5    0.04    0.10
  -3 -13  -5   -0.12    0.07
   3  13   5    0.02    0.10
   5 -13   5    0.04    0.09
  -5 -13  -5    0.12    0.13
   5 -13   5    0.14    0.15
   5  13   5    0.22    0.14
  -7 -13  -5    0.11    0.12
   7 -13   5    0.01    0.08
   7 -13   5    0.10    0.15
   7  13   5    0.17    0.14
  14 -14  -5    0.22    0.15
 -14 -14   5    0.03    0.11
  14 -14  -5   -0.12    0.12
  14 -14  -5    0.16    0.14
 -14 -14   5    0.10    0.13
  14  14  -5   -0.15    0.14
  12 -14  -5    0.47    0.17
 -12 -14   5    0.30    0.15
  12 -14  -5   -0.07    0.08
  12 -14  -5    0.39    0.17
 -12 -14   5    0.18    0.13
  12  14  -5    0.05    0.16
  10 -14  -5    0.01    0.12
  10 -14  -5    0.04    0.11
 -10 -14   5   -0.05    0.08
  10 -14  -5    0.17    0.12
 -10 -14   5    0.06    0.12
  10  14  -5    0.09    0.14
   8 -14  -5    0.30    0.15
  -8 -14   5    0.24    0.13
   8 -14  -5    0.27    0.15
  -8 -14   5    0.02    0.09
   8  14  -5    0.10    0.14
  -6 -14   5    0.18    0.11
   6 -14  -5    0.05    0.12
   6 -14  -5    0.00    0.12
  -6 -14   5    0.05    0.11
   6  14  -5    0.21    0.14
   4 -14  -5   -0.02    0.09
  -4 -14   5    0.17    0.09
   4 -14  -5   -0.03    0.10
   4  14  -5    0.08    0.11
   2 -14  -5    0.57    0.18
   2 -14  -5    0.41    0.16
  -2 -14   5    0.34    0.12
  -2  14   5    0.32    0.16
   2  14  -5    0.56    0.15
   0 -14  -5   -0.01    0.11
   0 -14   5    0.12    0.11
   0  14   5    0.10    0.12
   2 -14   5    0.72    0.20
  -2 -14  -5    0.50    0.20
   2  14   5    0.55    0.19
  -4 -14  -5    0.48    0.19
   4 -14   5    0.54    0.19
   4  14   5    0.72    0.23
  -6 -14  -5    0.04    0.10
   6 -14   5    0.19    0.16
   6 -14   5   -0.04    0.11
   6  14   5    0.09    0.13
  11 -15  -5   -0.05    0.12
 -11 -15   5   -0.19    0.11
 -11 -15   5   -0.02    0.09
  11 -15  -5    0.14    0.17
  11  15  -5   -0.13    0.12
  -9 -15   5   -0.05    0.08
   9 -15  -5    0.11    0.15
   9 -15  -5    0.04    0.14
  -9 -15   5    0.03    0.11
   9  15  -5   -0.16    0.16
  -7 -15   5    0.02    0.12
  -7 -15   5   -0.02    0.09
   7 -15  -5    0.07    0.12
   7 -15  -5   -0.07    0.13
   7  15  -5   -0.03    0.12
  -5 -15   5    0.16    0.11
   5 -15  -5    0.17    0.15
   5 -15  -5    0.03    0.12
   3 -15  -5    0.54    0.18
   3 -15  -5    0.15    0.13
  -3 -15   5    0.33    0.15
   1 -15  -5    0.03    0.11
  -1 -15   5    0.06    0.12
   1 -15  -5    0.06    0.10
  -1  15   5   -0.11    0.10
   1 -15   5   -0.15    0.10
  -1 -15  -5   -0.16    0.09
   1  15   5    0.10    0.15
  -3 -15  -5    0.04    0.11
   3 -15   5   -0.02    0.12
   3  15   5    0.13    0.14
   6 -16  -5    0.05    0.15
  -6 -16   5   -0.07    0.11
   6 -16  -5   -0.05    0.11
  -4 -16   5   -0.02    0.12
   4 -16  -5    0.11    0.13
   4 -16  -5    0.21    0.17
 -26   0   6    0.19    0.14
  26   0  -6   -0.04    0.14
  26   0  -6    0.33    0.18
  24   0  -6    0.11    0.17
 -24   0   6    0.26    0.14
  24   0  -6    0.12    0.15
 -22   0   6    5.97    0.42
  22   0  -6    5.70    0.43
  22   0  -6    5.19    0.41
  20   0  -6    0.93    0.22
  20   0  -6    1.10    0.21
 -20   0   6    1.00    0.20
  18   0  -6    0.45    0.12
  18   0  -6    0.54    0.17
  18   0  -6    0.38    0.13
 -18   0   6    0.68    0.16
  16   0  -6    1.01    0.19
  16   0  -6    0.87    0.18
 -16   0   6    1.15    0.19
  16   0  -6    0.84    0.14
  14   0  -6    0.62    0.11
 -14   0   6    0.57    0.14
  14   0  -6    0.82    0.16
  14   0  -6    0.64    0.14
 -14   0   6    0.77    0.14
 -12   0   6    2.48    0.21
  12   0  -6    2.65    0.18
  12   0  -6    2.56    0.21
 -12   0   6    2.38    0.21
  10   0  -6    1.26    0.15
  10   0  -6    0.88    0.12
 -10   0   6    1.01    0.12
 -10   0   6    1.08    0.16
 -10   0   6    0.86    0.13
  -8   0   6   35.41    0.81
  -8   0   6   33.87    0.80
  -8   0   6   32.84    0.84
  -8   0   6   35.48    0.88
  -6   0   6   12.24    0.42
  -6   0   6   12.16    0.45
  -6   0   6   11.82    0.38
  -4   0   6   84.56    1.62
  -4   0   6   80.14    1.72
  -4   0   6   83.48    1.69
  -4   0   6   85.64    1.53
  -2   0   6    6.23    0.27
  -2   0   6    6.58    0.33
  -2   0   6    6.14    0.30
   2   0  -6    6.17    0.22
   0   0   6    2.08    0.15
   0   0   6    2.07    0.19
   0   0   6    2.17    0.19
   0   0  -6    1.96    0.11
  -2   0  -6    3.81    0.15
   2   0   6    3.80    0.21
   2   0   6    3.80    0.26
   2   0   6    3.73    0.27
   4   0   6    5.36    0.33
   4   0   6    5.65    0.26
   4   0   6    5.44    0.34
   6   0   6   35.19    1.05
   6   0   6   38.16    1.08
   6   0   6   39.21    0.87
   8   0   6    0.67    0.16
   8   0   6    0.84    0.17
  10   0   6    0.07    0.09
  10   0   6    0.10    0.09
  12   0   6    0.04    0.08
  12   0   6   -0.06    0.06
  14   0   6    2.19    0.28
  14   0   6    1.04    0.21
  25  -1  -6    0.45    0.22
  25  -1  -6    0.19    0.16
 -25  -1   6    0.17    0.13
  25   1  -6    0.28    0.17
  25   1  -6    0.27    0.21
 -25   1   6    0.51    0.18
  23  -1  -6    2.53    0.32
  23  -1  -6    2.60    0.31
 -23  -1   6    2.45    0.28
 -23   1   6    2.27    0.28
  23   1  -6    2.34    0.34
  23   1  -6    2.08    0.31
  21  -1  -6    1.66    0.27
  21  -1  -6    1.35    0.25
 -21  -1   6    0.87    0.20
  21   1  -6    1.22    0.25
  21   1  -6    1.53    0.26
 -21   1   6    1.31    0.23
  19  -1  -6    2.04    0.25
  19  -1  -6    1.55    0.19
  19  -1  -6    2.09    0.25
 -19  -1   6    1.87    0.23
  19   1  -6    2.08    0.27
  19   1  -6    2.22    0.26
 -19   1   6    1.85    0.23
 -17  -1   6    0.07    0.09
  17  -1  -6   -0.09    0.10
  17  -1  -6    0.08    0.08
  17  -1  -6    0.06    0.09
 -17   1   6   -0.06    0.08
  17   1  -6   -0.05    0.09
  17   1  -6    0.02    0.11
 -15  -1   6    0.40    0.11
  15  -1  -6    0.55    0.14
  15  -1  -6    0.55    0.12
  15  -1  -6    0.27    0.12
 -15  -1   6    0.54    0.14
 -15   1   6    0.40    0.12
  15   1  -6    0.61    0.11
  15   1  -6    0.44    0.15
  13  -1  -6    0.62    0.13
  13  -1  -6    0.67    0.12
 -13  -1   6    0.48    0.11
 -13  -1   6    0.53    0.14
  13  -1  -6    0.62    0.14
 -13   1   6    0.57    0.14
 -13   1   6    0.70    0.14
  13   1  -6    0.64    0.10
  13   1  -6    0.73    0.15
 -11  -1   6    2.24    0.20
  11  -1  -6    2.53    0.20
 -11  -1   6    2.46    0.19
  11  -1  -6    2.16    0.17
 -11   1   6    2.83    0.23
  11   1  -6    2.47    0.16
  11   1  -6    2.53    0.21
 -11   1   6    2.57    0.20
  -9  -1   6   -0.05    0.04
  -9  -1   6   -0.01    0.06
  -9  -1   6   -0.01    0.05
  -9  -1   6    0.00    0.06
   9   1  -6    0.00    0.07
  -9   1   6   -0.03    0.05
  -9   1   6   -0.03    0.04
  -9   1   6    0.05    0.06
  -9   1   6   -0.08    0.05
  -7  -1   6   10.61    0.35
  -7  -1   6    9.54    0.34
  -7  -1   6    9.93    0.40
  -7  -1   6    9.96    0.39
  -7   1   6   10.34    0.38
  -7   1   6    9.77    0.35
  -7   1   6   10.03    0.39
  -7   1   6    8.28    0.35
  -5  -1   6   11.11    0.34
  -5  -1   6   11.44    0.41
  -5  -1   6   11.00    0.38
  -5  -1   6   10.14    0.42
  -5   1   6   10.71    0.36
  -5   1   6   10.64    0.41
  -5   1   6   11.22    0.41
  -5   1   6   11.47    0.39
  -3  -1   6    1.25    0.14
   3  -1  -6    1.03    0.11
  -3  -1   6    1.22    0.13
  -3  -1   6    1.31    0.15
  -3  -1   6    1.37    0.10
  -3   1   6    1.34    0.15
  -3   1   6    1.05    0.11
  -3   1   6    1.59    0.16
  -1  -1   6    0.76    0.12
   1  -1  -6    0.90    0.09
  -1  -1   6    1.11    0.13
  -1  -1   6    0.79    0.15
  -1   1   6    0.76    0.14
  -1   1   6    0.85    0.10
  -1   1   6    0.84    0.14
   1   1  -6    0.94    0.07
   1  -1   6    0.33    0.09
  -1  -1  -6    0.30    0.06
   1  -1   6    0.33    0.10
   1  -1   6    0.23    0.09
   1   1   6    0.43    0.11
   1   1   6    0.29    0.10
   1   1   6    0.44    0.08
   3  -1   6    2.70    0.23
  -3  -1  -6    2.71    0.15
   3  -1   6    3.20    0.20
   3  -1   6    2.64    0.23
   3   1   6    2.98    0.25
   3   1   6    2.76    0.17
   3   1   6    3.26    0.26
   5  -1   6    1.42    0.22
   5  -1   6    1.52    0.22
   5  -1   6    1.59    0.16
   5   1   6    1.65    0.20
   5   1   6    1.39    0.13
   5   1   6    1.79    0.25
   7  -1   6    0.85    0.13
   7  -1   6    0.72    0.16
   7  -1   6    0.83    0.17
   7   1   6    0.65    0.16
   7   1   6    0.52    0.15
   9  -1   6    2.87    0.28
   9  -1   6    2.95    0.29
   9   1   6    2.92    0.28
   9   1   6    2.40    0.26
  11  -1   6    0.18    0.11
  11  -1   6    0.56    0.17
  11   1   6    0.49    0.18
  11   1   6    0.34    0.14
  13  -1   6    0.14    0.13
  13  -1   6    0.35    0.14
  13   1   6    0.15    0.13
  13   1   6    0.01    0.09
  15  -1   6   -0.18    0.07
  15  -1   6    0.07    0.10
  15   1   6   -0.06    0.10
  15   1   6    0.13    0.11
  26  -2  -6    0.16    0.19
 -26  -2   6    0.06    0.14
  26   2  -6   -0.16    0.16
 -26   2   6   -0.01    0.10
  26   2  -6   -0.07    0.15
 -24  -2   6   -0.12    0.08
  24  -2  -6    0.04    0.12
  24   2  -6   -0.03    0.14
  24   2  -6   -0.09    0.16
 -24   2   6    0.14    0.11
 -22  -2   6    0.18    0.11
  22  -2  -6    0.12    0.14
  22  -2  -6    0.16    0.11
  22  -2  -6    0.04    0.14
 -22   2   6    0.05    0.09
  22   2  -6    0.10    0.13
  22   2  -6   -0.23    0.14
 -20  -2   6   -0.02    0.09
  20  -2  -6    0.11    0.14
  20  -2  -6   -0.06    0.08
  20  -2  -6    0.10    0.08
  20   2  -6   -0.02    0.13
 -20   2   6    0.14    0.10
  20   2  -6    0.00    0.10
  18  -2  -6    0.16    0.09
 -18  -2   6    0.17    0.12
  18  -2  -6    0.32    0.13
  18  -2  -6    0.19    0.12
 -18  -2   6    0.16    0.11
  18   2  -6    0.20    0.13
  18   2  -6    0.19    0.12
 -18   2   6    0.14    0.11
  16  -2  -6    0.19    0.12
  16  -2  -6    0.30    0.11
  16  -2  -6    0.18    0.10
 -16  -2   6    0.09    0.08
 -16  -2   6    0.39    0.12
 -16   2   6    0.31    0.12
  16   2  -6    0.15    0.12
  14  -2  -6    0.01    0.07
  14  -2  -6    0.06    0.09
 -14  -2   6    0.16    0.08
 -14  -2   6   -0.08    0.06
  14  -2  -6   -0.01    0.08
 -14   2   6    0.02    0.06
  14   2  -6    0.08    0.09
 -12  -2   6   -0.07    0.05
  12  -2  -6    0.13    0.08
 -12  -2   6   -0.04    0.06
  12  -2  -6    0.00    0.06
  12  -2  -6    0.04    0.06
  12   2  -6   -0.02    0.04
 -12   2   6    0.01    0.06
  12   2  -6   -0.05    0.07
 -10  -2   6    0.43    0.08
 -10  -2   6    0.33    0.11
 -10  -2   6    0.31    0.08
  10  -2  -6    0.19    0.08
  10  -2  -6    0.51    0.11
  10  -2  -6    0.34    0.10
 -10   2   6    0.63    0.12
 -10   2   6    0.31    0.10
 -10   2   6    0.26    0.08
  10   2  -6    0.49    0.11
  10   2  -6    0.42    0.07
  -8  -2   6    0.16    0.08
  -8  -2   6    0.27    0.08
  -8  -2   6    0.34    0.07
  -8  -2   6    0.14    0.08
  -8   2   6    0.07    0.06
  -8   2   6    0.32    0.08
  -8   2   6    0.29    0.09
  -8   2   6    0.39    0.10
  -6  -2   6    0.12    0.06
  -6  -2   6   -0.05    0.05
  -6  -2   6    0.02    0.04
  -6  -2   6    0.00    0.04
  -6   2   6    0.05    0.06
  -6   2   6    0.08    0.05
  -6   2   6   -0.01    0.04
  -6   2   6    0.05    0.05
  -4  -2   6    0.05    0.06
  -4  -2   6    0.09    0.06
   4  -2  -6    0.11    0.06
  -4  -2   6    0.11    0.05
  -4  -2   6    0.11    0.07
  -4   2   6    0.07    0.06
  -4   2   6    0.06    0.05
  -4   2   6    0.12    0.06
  -4   2   6    0.07    0.05
  -2  -2   6    0.25    0.09
   2  -2  -6    0.21    0.06
  -2  -2   6    0.16    0.07
  -2  -2   6    0.11    0.06
  -2  -2   6    0.11    0.04
  -2   2   6    0.25    0.09
  -2   2   6    0.17    0.06
  -2   2   6    0.07    0.06
   0  -2   6    0.28    0.09
   0  -2   6    0.18    0.08
   0  -2   6    0.23    0.08
   0  -2  -6    0.19    0.06
   0   2   6    0.28    0.09
   0   2   6    0.21    0.09
   0   2   6    0.28    0.07
   2  -2   6    0.22    0.09
  -2  -2  -6    0.05    0.05
   2  -2   6    0.13    0.07
   2  -2   6    0.14    0.06
   2   2   6    0.24    0.09
   2   2   6    0.06    0.04
   2   2   6    0.03    0.07
   4  -2   6    0.25    0.09
   4  -2   6    0.35    0.11
  -4  -2  -6    0.35    0.08
   4  -2   6    0.31    0.10
   4   2   6    0.34    0.13
   4   2   6    0.21    0.09
   4   2   6    0.14    0.05
   6  -2   6    0.86    0.15
   6  -2   6    0.73    0.17
   6  -2   6    0.66    0.15
   6   2   6    0.59    0.16
   6   2   6    0.58    0.15
   8  -2   6    0.16    0.12
   8  -2   6    0.19    0.10
   8  -2   6    0.57    0.12
   8   2   6    0.42    0.14
   8   2   6    0.31    0.12
  10  -2   6    0.04    0.10
  10  -2   6   -0.06    0.07
  10   2   6   -0.10    0.07
  10   2   6    0.05    0.10
  12  -2   6    0.12    0.10
  12  -2   6    0.00    0.09
  12   2   6    0.20    0.13
  12   2   6    0.03    0.10
  14  -2   6    0.13    0.11
  14  -2   6    0.15    0.13
  14   2   6    0.12    0.12
  14   2   6    0.01    0.08
  25  -3  -6    0.04    0.16
 -25  -3   6    0.08    0.11
 -25   3   6    0.21    0.13
  25   3  -6   -0.13    0.13
  25   3  -6    0.03    0.18
  23  -3  -6    1.69    0.26
  23  -3  -6    1.87    0.31
 -23  -3   6    1.90    0.30
  23   3  -6    1.64    0.30
  23   3  -6    2.62    0.32
 -23   3   6    2.00    0.30
 -21  -3   6    0.63    0.17
  21  -3  -6    0.30    0.12
  21  -3  -6    0.31    0.16
  21  -3  -6    0.42    0.17
 -21   3   6    0.43    0.15
  21   3  -6    0.44    0.21
  21   3  -6    0.15    0.12
  19  -3  -6    2.33    0.24
  19  -3  -6    2.03    0.24
 -19  -3   6    2.71    0.28
 -19  -3   6    2.19    0.25
  19  -3  -6    2.05    0.25
  19   3  -6    2.35    0.32
 -19   3   6    2.82    0.28
  19   3  -6    2.62    0.28
  17  -3  -6    0.40    0.13
  17  -3  -6    0.61    0.16
  17  -3  -6    0.35    0.14
 -17  -3   6    0.20    0.11
 -17  -3   6    0.60    0.16
 -17   3   6    0.24    0.10
  17   3  -6    0.40    0.15
  15  -3  -6    1.95    0.20
 -15  -3   6    2.51    0.23
  15  -3  -6    1.99    0.20
 -15  -3   6    1.91    0.23
  15  -3  -6    1.65    0.23
  15   3  -6    2.01    0.24
 -15   3   6    1.73    0.20
  13  -3  -6    2.08    0.20
 -13  -3   6    1.87    0.18
  13  -3  -6    2.15    0.19
 -13  -3   6    2.37    0.22
  13  -3  -6    1.92    0.21
 -13   3   6    1.95    0.20
  13   3  -6    1.99    0.21
 -11  -3   6    0.43    0.12
  11  -3  -6    0.40    0.09
 -11  -3   6    0.25    0.09
  11  -3  -6    0.44    0.11
  11  -3  -6    0.31    0.11
  11   3  -6    0.38    0.12
 -11   3   6    0.32    0.10
  -9  -3   6   -0.01    0.05
  -9  -3   6    0.03    0.05
  -9  -3   6    0.05    0.06
   9  -3  -6    0.07    0.06
  -9   3   6    0.03    0.05
  -9   3   6   -0.06    0.06
   9   3  -6    0.01    0.07
  -9   3   6    0.01    0.05
  -7  -3   6    8.28    0.37
  -7  -3   6    8.48    0.39
  -7  -3   6    8.31    0.32
  -7  -3   6    9.56    0.30
   7  -3  -6    8.53    0.35
  -7   3   6   10.25    0.38
  -7   3   6    9.46    0.36
  -7   3   6    9.40    0.39
  -7   3   6    9.23    0.35
   5  -3  -6   11.92    0.41
  -5  -3   6   11.69    0.34
  -5  -3   6   11.71    0.44
  -5  -3   6   12.39    0.48
  -5  -3   6   11.86    0.38
  -5   3   6   12.12    0.42
  -5   3   6   12.23    0.43
  -5   3   6   11.80    0.39
  -5   3   6   12.23    0.46
  -3  -3   6   -0.04    0.04
  -3  -3   6   -0.01    0.04
  -3  -3   6    0.03    0.03
   3  -3  -6   -0.02    0.04
  -3  -3   6    0.04    0.05
  -3   3   6    0.06    0.06
  -3   3   6    0.04    0.05
  -3   3   6    0.00    0.06
  -1  -3   6    1.65    0.18
  -1  -3   6    1.70    0.16
   1  -3  -6    1.60    0.14
  -1  -3   6    1.72    0.16
  -1   3   6    1.98    0.18
  -1   3   6    1.97    0.19
  -1   3   6    1.84    0.13
   1  -3   6   -0.02    0.05
   1  -3   6    0.05    0.06
  -1  -3  -6    0.04    0.05
   1  -3   6    0.05    0.06
   1   3   6    0.05    0.07
   1   3   6    0.01    0.04
   1   3   6    0.05    0.08
   3  -3   6   13.31    0.53
   3  -3   6   12.08    0.52
  -3  -3  -6   13.11    0.41
   3  -3   6   12.71    0.47
   3   3   6   12.89    0.52
   3   3   6   12.24    0.54
   5  -3   6    5.59    0.35
   5  -3   6    5.41    0.36
   5  -3   6    6.22    0.32
  -5  -3  -6    6.01    0.27
   5   3   6    5.41    0.37
   5   3   6    6.01    0.37
   7  -3   6    0.22    0.10
   7  -3   6    0.35    0.12
   7  -3   6    0.15    0.11
   7   3   6    0.27    0.12
   7   3   6    0.15    0.11
   9  -3   6    2.70    0.28
   9  -3   6    2.66    0.28
   9  -3   6    3.30    0.25
   9   3   6    2.69    0.28
   9   3   6    3.07    0.30
  11  -3   6    1.11    0.22
  11  -3   6    0.77    0.18
  11  -3   6    1.19    0.23
  11   3   6    1.16    0.24
  11   3   6    0.76    0.19
  13  -3   6    0.18    0.13
  13  -3   6    0.15    0.13
  13   3   6    0.15    0.11
  13   3   6   -0.03    0.09
  15  -3   6    0.21    0.15
  15  -3   6    0.06    0.10
  15   3   6   -0.24    0.09
  15   3   6   -0.01    0.10
  24  -4  -6    0.10    0.11
  24  -4  -6    0.04    0.16
 -24  -4   6    0.04    0.10
 -24   4   6    0.10    0.13
  24   4  -6    0.14    0.15
  24   4  -6    0.11    0.16
 -22  -4   6    1.14    0.24
  22  -4  -6    1.18    0.22
  22  -4  -6    0.90    0.23
  22   4  -6    1.65    0.28
 -22   4   6    0.92    0.21
  22   4  -6    1.39    0.29
  20  -4  -6    0.09    0.12
  20  -4  -6   -0.01    0.08
 -20  -4   6    0.09    0.09
 -20  -4   6    0.13    0.11
  20   4  -6    0.07    0.10
  20   4  -6   -0.06    0.12
 -20   4   6   -0.05    0.08
 -18  -4   6    0.30    0.13
 -18  -4   6    0.57    0.15
  18  -4  -6    0.44    0.15
  18  -4  -6    0.48    0.15
  18  -4  -6    0.36    0.12
  18   4  -6    0.37    0.16
 -18   4   6    0.44    0.13
 -16  -4   6   -0.05    0.08
  16  -4  -6   -0.12    0.08
  16  -4  -6    0.04    0.09
 -16  -4   6   -0.02    0.08
  16  -4  -6   -0.13    0.08
  16   4  -6   -0.02    0.12
 -16   4   6    0.28    0.10
  14  -4  -6    0.11    0.10
 -14  -4   6    0.09    0.08
  14  -4  -6   -0.03    0.08
  14  -4  -6    0.24    0.10
 -14  -4   6   -0.07    0.06
  14   4  -6    0.33    0.15
 -14   4   6   -0.07    0.07
  12  -4  -6    3.64    0.21
 -12  -4   6    3.27    0.26
  12  -4  -6    3.19    0.25
  12  -4  -6    3.65    0.27
 -12  -4   6    3.38    0.24
  12   4  -6    3.79    0.28
 -12   4   6    3.40    0.26
  10  -4  -6   -0.01    0.06
 -10  -4   6    0.02    0.06
  10  -4  -6    0.01    0.05
  10  -4  -6    0.11    0.08
 -10  -4   6    0.02    0.06
  10   4  -6    0.08    0.08
 -10   4   6    0.05    0.08
 -10   4   6    0.08    0.07
   8  -4  -6   12.93    0.45
  -8  -4   6   12.98    0.52
  -8  -4   6   13.82    0.34
  -8  -4   6   12.82    0.42
  -8  -4   6   13.25    0.50
   8   4  -6   13.14    0.51
  -8   4   6   14.28    0.44
  -8   4   6   12.81    0.47
  -8   4   6   13.21    0.50
   6  -4  -6   12.10    0.41
  -6  -4   6   12.04    0.49
  -6  -4   6   12.16    0.37
  -6  -4   6   12.97    0.37
  -6  -4   6   12.07    0.47
   6  -4  -6   11.74    0.44
  -6   4   6   13.09    0.43
  -6   4   6   11.77    0.44
  -6   4   6   12.50    0.48
  -4  -4   6   29.89    0.86
  -4  -4   6   29.93    0.82
  -4  -4   6   30.87    0.73
  -4  -4   6   31.85    0.66
   4  -4  -6   31.75    0.71
   4  -4  -6   30.60    0.77
  -4   4   6   30.19    0.85
  -4   4   6   31.11    0.80
  -2  -4   6    0.68    0.07
   2  -4  -6    0.79    0.09
  -2  -4   6    0.54    0.12
   2  -4  -6    0.65    0.11
  -2  -4   6    0.64    0.13
  -2  -4   6    0.72    0.11
  -2   4   6    0.62    0.12
  -2   4   6    0.39    0.12
   0  -4   6    1.77    0.17
   0  -4   6    1.92    0.18
   0  -4  -6    2.00    0.12
   0  -4  -6    1.85    0.16
   0  -4   6    2.00    0.20
   0   4   6    1.83    0.18
   0   4   6    1.93    0.12
   0   4   6    2.39    0.22
   2  -4   6    2.43    0.21
   2  -4   6    2.16    0.22
   2  -4   6    2.01    0.20
  -2  -4  -6    2.32    0.18
   2   4   6    2.37    0.22
   2   4   6    1.86    0.21
   4  -4   6    1.77    0.21
  -4  -4  -6    1.56    0.16
   4  -4   6    1.89    0.20
   4  -4   6    1.49    0.17
   4   4   6    2.04    0.23
   4   4   6    1.79    0.22
   6  -4   6   28.47    0.91
   6  -4   6   29.61    0.92
  -6  -4  -6   28.57    0.75
   6  -4   6   29.10    0.82
   6   4   6   27.85    0.93
   6   4   6   26.97    0.89
   8  -4   6    0.62    0.16
   8  -4   6    0.42    0.14
   8  -4   6    0.24    0.11
   8   4   6    0.13    0.09
   8   4   6    0.46    0.15
  10  -4   6    0.07    0.08
  10  -4   6   -0.07    0.06
  10  -4   6   -0.02    0.07
  10   4   6   -0.05    0.09
  10   4   6    0.06    0.08
  12  -4   6    0.34    0.16
  12  -4   6    0.25    0.12
  12  -4   6    0.45    0.15
  12   4   6    0.39    0.14
  12   4   6    0.31    0.16
  14  -4   6    2.11    0.34
  14  -4   6    2.49    0.31
  14   4   6    2.97    0.35
  14   4   6    2.45    0.32
 -25  -5   6    0.03    0.12
  25  -5  -6    0.41    0.17
  25  -5  -6   -0.04    0.17
  25   5  -6    0.30    0.21
 -25   5   6    0.22    0.14
  25   5  -6   -0.04    0.15
  23  -5  -6    0.99    0.23
 -23  -5   6    1.20    0.25
  23  -5  -6    0.78    0.21
 -23   5   6    0.64    0.19
  23   5  -6    0.93    0.24
  23   5  -6    0.68    0.23
 -21  -5   6    1.27    0.24
 -21  -5   6    1.16    0.23
  21  -5  -6    1.36    0.24
  21  -5  -6    0.93    0.22
  21   5  -6    1.34    0.24
 -21   5   6    1.00    0.21
  21   5  -6    0.74    0.24
  19  -5  -6    0.95    0.21
 -19  -5   6    0.94    0.19
  19  -5  -6    0.79    0.19
 -19  -5   6    0.65    0.18
 -19   5   6    0.87    0.18
  19   5  -6    0.86    0.22
  17  -5  -6    0.22    0.11
  17  -5  -6    0.15    0.12
 -17  -5   6    0.02    0.10
 -17  -5   6    0.18    0.11
  17   5  -6    0.22    0.14
 -17   5   6    0.09    0.08
 -15  -5   6    0.51    0.13
  15  -5  -6    0.37    0.14
  15  -5  -6    0.50    0.15
 -15  -5   6    0.45    0.13
  15   5  -6    0.53    0.17
 -15   5   6    0.42    0.12
 -13  -5   6    1.28    0.19
  13  -5  -6    1.28    0.19
  13  -5  -6    1.76    0.21
  13  -5  -6    1.64    0.16
 -13  -5   6    1.65    0.19
  13   5  -6    1.86    0.26
 -13   5   6    1.44    0.21
  11  -5  -6    0.69    0.14
  11  -5  -6    0.76    0.11
  11  -5  -6    0.90    0.17
 -11  -5   6    0.86    0.14
 -11  -5   6    0.96    0.17
  11   5  -6    0.74    0.15
 -11   5   6    0.54    0.13
  -9  -5   6   -0.02    0.04
  -9  -5   6    0.03    0.06
   9  -5  -6    0.08    0.08
  -9   5   6   -0.01    0.05
  -9   5   6    0.07    0.07
   9   5  -6    0.03    0.08
  -9   5   6   -0.05    0.07
   7  -5  -6    5.46    0.30
   7  -5  -6    5.75    0.28
  -7  -5   6    5.68    0.20
  -7  -5   6    5.21    0.31
  -7  -5   6    5.04    0.32
  -7  -5   6    5.44    0.25
   7   5  -6    5.55    0.34
  -7   5   6    5.45    0.33
  -7   5   6    5.72    0.27
  -7   5   6    5.20    0.30
   5  -5  -6    4.52    0.27
  -5  -5   6    4.56    0.30
  -5  -5   6    4.67    0.21
  -5  -5   6    4.86    0.29
  -5  -5   6    4.95    0.22
   5  -5  -6    4.43    0.22
  -5   5   6    4.75    0.25
  -5   5   6    4.55    0.30
  -3  -5   6    0.75    0.08
  -3  -5   6    0.75    0.14
  -3  -5   6    0.88    0.16
   3  -5  -6    0.85    0.13
   3  -5  -6    0.69    0.10
  -3  -5   6    0.92    0.12
  -3   5   6    0.68    0.12
  -3   5   6    0.81    0.16
   1  -5  -6   -0.02    0.04
  -1  -5   6   -0.02    0.06
  -1  -5   6    0.04    0.05
   1  -5  -6   -0.06    0.05
  -1  -5   6    0.00    0.06
  -1   5   6    0.02    0.06
  -1   5   6    0.04    0.07
   1  -5   6    0.99    0.17
   1  -5   6    0.89    0.15
   1  -5   6    0.99    0.17
  -1  -5  -6    1.24    0.14
   1   5   6    1.19    0.21
   1   5   6    0.94    0.17
   3  -5   6   -0.04    0.06
   3  -5   6    0.10    0.09
   3  -5   6    0.00    0.07
  -3  -5  -6   -0.01    0.07
   3   5   6   -0.02    0.07
   3   5   6    0.02    0.07
   5  -5   6    0.00    0.07
  -5  -5  -6    0.20    0.08
   5  -5   6   -0.03    0.08
   5  -5   6    0.19    0.10
   5   5   6    0.01    0.08
   5   5   6    0.22    0.11
   7  -5   6    2.51    0.25
  -7  -5  -6    2.66    0.22
   7  -5   6    2.73    0.27
   7  -5   6    2.88    0.26
   7   5   6    2.50    0.27
   7   5   6    3.02    0.29
   9  -5   6    1.21    0.22
   9  -5   6    1.19    0.22
   9  -5   6    1.54    0.23
   9   5   6    1.29    0.24
   9   5   6    1.07    0.23
  11  -5   6   -0.02    0.08
  11  -5   6    0.04    0.08
  11  -5   6   -0.06    0.09
  11   5   6    0.01    0.08
  11   5   6   -0.11    0.07
  13  -5   6   -0.10    0.10
  13  -5   6    0.09    0.12
  13  -5   6    0.15    0.14
  13   5   6   -0.12    0.11
  13   5   6   -0.06    0.11
  24  -6  -6    0.15    0.16
  24  -6  -6    0.02    0.12
 -24  -6   6    0.07    0.15
  24   6  -6    0.38    0.18
  24   6  -6    0.22    0.18
 -24   6   6    0.16    0.12
 -22  -6   6    0.27    0.16
  22  -6  -6    0.22    0.12
  22  -6  -6   -0.07    0.13
 -22  -6   6    0.25    0.13
  22   6  -6    0.24    0.15
  22   6  -6    0.18    0.20
 -22   6   6   -0.15    0.06
  20  -6  -6    0.92    0.21
  20  -6  -6    1.34    0.25
 -20  -6   6    0.81    0.20
 -20  -6   6    1.35    0.25
  20   6  -6    0.99    0.24
 -20   6   6    1.38    0.23
  18  -6  -6    0.02    0.10
 -18  -6   6    0.14    0.10
  18  -6  -6    0.14    0.10
 -18  -6   6    0.03    0.10
 -18   6   6    0.05    0.08
  18   6  -6    0.04    0.12
  16  -6  -6    0.23    0.14
 -16  -6   6    0.36    0.12
  16  -6  -6    0.59    0.16
 -16  -6   6    0.42    0.13
 -16   6   6    0.52    0.15
  16   6  -6    0.48    0.17
  14  -6  -6    3.51    0.29
 -14  -6   6    3.10    0.27
 -14  -6   6    2.83    0.24
  14  -6  -6    3.61    0.29
  14   6  -6    3.88    0.33
 -14   6   6    3.26    0.27
 -12  -6   6    2.46    0.22
  12  -6  -6    2.24    0.23
  12  -6  -6    2.11    0.24
 -12  -6   6    2.28    0.23
  12   6  -6    2.18    0.24
 -12   6   6    2.47    0.23
 -10  -6   6    0.27    0.09
  10  -6  -6    0.14    0.07
  10  -6  -6    0.18    0.11
 -10  -6   6    0.19    0.10
  10  -6  -6    0.24    0.11
  10   6  -6    0.24    0.12
 -10   6   6    0.31    0.11
 -10   6   6    0.48    0.14
  -8  -6   6    1.78    0.16
   8  -6  -6    1.62    0.18
  -8  -6   6    2.03    0.20
   8  -6  -6    2.12    0.19
  -8   6   6    1.99    0.19
  -8   6   6    2.22    0.15
   8   6  -6    1.88    0.21
  -8   6   6    2.13    0.23
  -6  -6   6    1.73    0.19
   6  -6  -6    1.63    0.16
   6  -6  -6    1.75    0.19
  -6  -6   6    1.60    0.19
  -6  -6   6    1.49    0.14
  -6  -6   6    1.53    0.13
   6   6  -6    1.77    0.24
  -6   6   6    1.41    0.14
  -6   6   6    1.68    0.20
   4  -6  -6    6.03    0.32
  -4  -6   6    5.83    0.25
  -4  -6   6    6.03    0.34
  -4  -6   6    5.93    0.23
  -4  -6   6    5.54    0.33
   4  -6  -6    6.09    0.26
  -4   6   6    5.25    0.34
  -4   6   6    6.47    0.30
   2  -6  -6    0.05    0.05
  -2  -6   6    0.08    0.07
   2  -6  -6    0.05    0.07
  -2  -6   6    0.04    0.06
  -2  -6   6    0.11    0.08
  -2   6   6    0.03    0.06
  -2   6   6    0.10    0.08
   0  -6   6    1.09    0.19
   0  -6   6    1.14    0.18
   0  -6  -6    0.67    0.14
   0   6   6    0.91    0.16
   0   6   6    0.80    0.16
   2  -6   6    2.91    0.26
   2  -6   6    3.34    0.26
   2  -6   6    2.81    0.23
  -2  -6  -6    2.92    0.23
   2   6   6    2.90    0.24
   2   6   6    3.17    0.28
   4  -6   6    4.95    0.33
  -4  -6  -6    5.03    0.30
   4  -6   6    5.15    0.35
   4  -6   6    5.07    0.32
   4   6   6    4.31    0.34
   4   6   6    5.29    0.34
   6  -6   6    0.19    0.11
   6  -6   6    0.42    0.13
  -6  -6  -6    0.30    0.10
   6  -6   6    0.27    0.12
   6   6   6    0.52    0.15
   6   6   6    0.21    0.12
   8  -6   6    0.30    0.12
  -8  -6  -6    0.68    0.15
   8  -6   6    0.46    0.13
   8  -6   6    0.53    0.16
   8   6   6    0.66    0.19
   8   6   6    0.52    0.17
  10  -6   6   -0.10    0.07
  10  -6   6    0.14    0.10
  10  -6   6    0.12    0.12
  10   6   6    0.02    0.10
  10   6   6   -0.04    0.09
  12  -6   6    0.16    0.13
  12  -6   6    0.24    0.14
  12  -6   6   -0.06    0.08
  12   6   6    0.00    0.10
  12   6   6    0.02    0.11
  23  -7  -6    0.62    0.20
 -23  -7   6    0.10    0.15
  23  -7  -6    0.47    0.22
  23   7  -6    0.30    0.23
 -23   7   6    0.49    0.16
  23   7  -6    0.51    0.21
  21  -7  -6   -0.02    0.11
 -21  -7   6    0.34    0.15
 -21  -7   6    0.24    0.14
  21  -7  -6    0.37    0.17
 -21   7   6    0.00    0.11
  21   7  -6    0.19    0.18
  19  -7  -6    2.11    0.30
 -19  -7   6    2.25    0.26
 -19  -7   6    2.35    0.28
  19  -7  -6    2.57    0.28
 -19   7   6    2.06    0.30
  19   7  -6    1.67    0.31
 -17  -7   6    0.30    0.14
  17  -7  -6    0.35    0.15
  17  -7  -6    0.25    0.13
 -17  -7   6    0.36    0.14
  17   7  -6   -0.04    0.14
 -17   7   6    0.19    0.11
 -15  -7   6    0.27    0.11
 -15  -7   6    0.46    0.14
  15  -7  -6    0.33    0.13
  15  -7  -6    0.50    0.15
 -15   7   6    0.30    0.13
  15   7  -6    0.27    0.14
  13  -7  -6    0.37    0.15
 -13  -7   6    0.41    0.13
  13  -7  -6    0.31    0.12
 -13  -7   6    0.57    0.13
 -13   7   6    0.53    0.13
  13   7  -6    0.60    0.17
  11  -7  -6    0.01    0.10
  11  -7  -6    0.16    0.10
 -11  -7   6    0.01    0.06
  11  -7  -6    0.10    0.07
 -11  -7   6    0.06    0.07
  11   7  -6    0.17    0.12
 -11   7   6   -0.04    0.07
  -9  -7   6    0.32    0.09
  -9  -7   6    0.21    0.09
   9  -7  -6    0.20    0.10
   9  -7  -6    0.30    0.13
   9  -7  -6    0.33    0.11
  -9   7   6    0.44    0.14
   9   7  -6    0.31    0.12
   7  -7  -6    7.08    0.38
   7  -7  -6    7.16    0.33
  -7  -7   6    7.29    0.39
  -7  -7   6    7.25    0.31
   7   7  -6    8.21    0.42
  -7   7   6    7.86    0.30
  -7   7   6    7.51    0.42
   5  -7  -6    3.22    0.20
  -5  -7   6    2.73    0.24
  -5  -7   6    3.32    0.19
   5  -7  -6    3.22    0.25
  -5  -7   6    2.83    0.25
  -5   7   6    3.26    0.20
   5   7  -6    3.15    0.28
  -5   7   6    3.09    0.28
  -3  -7   6    0.43    0.08
  -3  -7   6    0.25    0.11
  -3  -7   6    0.37    0.11
  -3  -7   6    0.49    0.10
   3  -7  -6    0.40    0.12
   3  -7  -6    0.43    0.10
  -3   7   6    0.69    0.13
  -3   7   6    0.34    0.12
  -1  -7   6    0.39    0.13
  -1  -7   6    0.39    0.10
   1  -7  -6    0.33    0.12
  -1  -7   6    0.25    0.10
  -1   7   6    0.25    0.11
  -1   7   6    0.39    0.11
   1  -7   6    0.07    0.05
   1  -7   6    0.33    0.12
  -1  -7  -6    0.28    0.11
   1  -7   6    0.08    0.08
   1   7   6    0.13    0.08
   1   7   6    0.28    0.11
   3  -7   6   10.97    0.52
   3  -7   6   11.15    0.51
  -3  -7  -6   12.25    0.49
   3  -7   6   10.55    0.48
   3   7   6   10.71    0.49
   3   7   6   11.26    0.55
  -5  -7  -6    3.86    0.28
   5  -7   6    4.00    0.31
   5  -7   6    3.80    0.31
   5  -7   6    4.04    0.31
   5   7   6    3.53    0.32
   5   7   6    3.26    0.29
   7  -7   6    0.26    0.12
   7  -7   6    0.24    0.13
   7  -7   6    0.45    0.15
  -7  -7  -6    0.09    0.09
   7   7   6    0.11    0.12
   7   7   6    0.12    0.09
  -9  -7  -6    0.71    0.16
   9  -7   6    0.42    0.15
   9  -7   6    1.00    0.21
   9  -7   6    1.10    0.21
   9   7   6    0.51    0.18
   9   7   6    0.66    0.19
  11  -7   6    0.31    0.13
  11  -7   6    0.45    0.17
  11  -7   6    0.41    0.15
  11   7   6    0.79    0.21
  11   7   6    0.39    0.16
  13  -7   6    0.11    0.11
  13  -7   6   -0.05    0.09
  13  -7   6    0.28    0.17
  13   7   6    0.03    0.11
  13   7   6   -0.07    0.09
  22  -8  -6    0.73    0.21
 -22  -8   6    0.65    0.21
 -22  -8   6    0.52    0.20
  22  -8  -6    0.79    0.23
  22   8  -6    0.51    0.26
  22   8  -6    0.60    0.18
 -22   8   6    0.50    0.18
  20  -8  -6    0.06    0.15
 -20  -8   6    0.00    0.10
 -20  -8   6   -0.02    0.10
  20  -8  -6    0.11    0.11
 -20   8   6   -0.04    0.09
  20   8  -6    0.17    0.19
 -18  -8   6    0.97    0.21
  18  -8  -6    0.54    0.19
  18  -8  -6    0.80    0.20
 -18  -8   6    0.65    0.16
  18   8  -6    0.90    0.24
 -18   8   6    0.80    0.21
 -16  -8   6    0.86    0.19
 -16  -8   6    0.49    0.16
  16  -8  -6    0.34    0.16
  16  -8  -6    0.52    0.17
 -16   8   6    0.45    0.14
  16   8  -6    0.40    0.17
  14  -8  -6    0.70    0.17
 -14  -8   6    0.59    0.16
 -14  -8   6    0.76    0.17
  14  -8  -6    1.06    0.19
  14   8  -6    0.54    0.17
 -14   8   6    0.68    0.17
  12  -8  -6    0.07    0.09
  12  -8  -6    0.11    0.10
  12  -8  -6    0.17    0.11
 -12  -8   6    0.16    0.10
 -12  -8   6   -0.05    0.07
  12   8  -6    0.06    0.10
 -12   8   6    0.18    0.11
  10  -8  -6    2.87    0.26
 -10  -8   6    3.23    0.27
 -10  -8   6    3.08    0.23
  10  -8  -6    3.22    0.26
  10  -8  -6    3.10    0.29
  10   8  -6    3.37    0.29
   8  -8  -6    1.56    0.18
   8  -8  -6    1.52    0.22
  -8  -8   6    1.56    0.16
   8  -8  -6    1.28    0.21
  -8  -8   6    1.07    0.19
   8   8  -6    1.77    0.21
  -8   8   6    1.26    0.22
   6  -8  -6    0.82    0.14
   6  -8  -6    0.59    0.15
  -6  -8   6    0.60    0.15
  -6  -8   6    0.90    0.13
  -6   8   6    0.94    0.20
   6   8  -6    0.82    0.17
  -4  -8   6   11.01    0.37
  -4  -8   6   11.13    0.50
  -4  -8   6   11.31    0.51
   4  -8  -6   10.21    0.47
   4  -8  -6   11.59    0.38
  -4   8   6   10.40    0.52
  -4   8   6   11.63    0.41
  -2  -8   6    0.32    0.09
   2  -8  -6    0.27    0.11
  -2  -8   6    0.33    0.12
  -2  -8   6    0.33    0.12
  -2   8   6    0.28    0.12
  -2   8   6    0.38    0.10
   0  -8   6    1.66    0.18
   0  -8   6    2.09    0.23
   0  -8  -6    1.58    0.19
   0  -8   6    1.80    0.21
   0   8   6    1.34    0.23
   0   8   6    1.48    0.18
   2  -8   6    6.29    0.39
   2  -8   6    6.50    0.39
  -2  -8  -6    6.34    0.37
   2  -8   6    6.37    0.35
   2   8   6    6.54    0.42
   2   8   6    6.22    0.36
   4  -8   6    3.24    0.29
  -4  -8  -6    4.02    0.29
   4  -8   6    4.37    0.33
   4  -8   6    4.11    0.30
   4   8   6    4.38    0.32
   4   8   6    3.82    0.33
  -6  -8  -6    4.35    0.32
   6  -8   6    4.03    0.32
   6  -8   6    3.86    0.32
   6  -8   6    4.56    0.35
   6   8   6    4.55    0.37
   6   8   6    3.60    0.32
   8  -8   6    0.05    0.09
  -8  -8  -6    0.05    0.09
   8  -8   6    0.33    0.14
   8  -8   6    0.24    0.12
   8   8   6    0.18    0.12
   8   8   6    0.25    0.12
  10  -8   6   -0.04    0.08
  10  -8   6   -0.02    0.09
  10  -8   6    0.16    0.14
 -10  -8  -6    0.08    0.10
  10   8   6   -0.02    0.10
  10   8   6    0.08    0.10
  12  -8   6    0.11    0.12
  12  -8   6    0.13    0.12
  12  -8   6   -0.09    0.12
  12   8   6    0.02    0.13
  12   8   6    0.00    0.12
 -21  -9   6    0.48    0.18
 -21  -9   6    0.75    0.21
  21  -9  -6    0.37    0.16
  21  -9  -6    0.06    0.15
  21   9  -6    0.44    0.25
 -21   9   6    0.51    0.18
 -19  -9   6    1.09    0.23
  19  -9  -6    0.87    0.22
  19  -9  -6    0.75    0.23
 -19  -9   6    1.13    0.23
  19   9  -6    0.90    0.28
 -19   9   6    0.81    0.21
  17  -9  -6   -0.07    0.12
  17  -9  -6   -0.09    0.08
 -17  -9   6   -0.04    0.09
 -17  -9   6    0.09    0.09
 -17   9   6   -0.01    0.10
  17   9  -6   -0.17    0.10
 -15  -9   6    0.30    0.13
  15  -9  -6    0.33    0.14
  15  -9  -6    0.26    0.14
 -15  -9   6    0.30    0.12
  15  -9  -6    0.25    0.13
 -15   9   6    0.18    0.12
  15   9  -6   -0.02    0.12
 -13  -9   6    3.96    0.32
 -13  -9   6    3.80    0.29
  13  -9  -6    4.03    0.33
  13  -9  -6    4.20    0.33
  13  -9  -6    3.58    0.31
  13   9  -6    3.47    0.33
 -13   9   6    2.74    0.27
  11  -9  -6    0.09    0.11
  11  -9  -6    0.15    0.10
  11  -9  -6    0.15    0.12
 -11  -9   6    0.17    0.09
 -11  -9   6    0.16    0.11
  11   9  -6    0.03    0.09
  -9  -9   6    0.46    0.14
  -9  -9   6    0.44    0.12
   9  -9  -6    0.68    0.16
   9  -9  -6    0.64    0.15
   9  -9  -6    0.38    0.14
   9   9  -6    0.62    0.16
   7  -9  -6    0.54    0.14
  -7  -9   6    0.42    0.11
  -7  -9   6    0.42    0.13
   7  -9  -6    0.38    0.13
   7   9  -6    0.31    0.11
  -7   9   6    0.51    0.15
  -5  -9   6    2.61    0.25
   5  -9  -6    2.68    0.25
   5  -9  -6    2.23    0.20
  -5  -9   6    2.04    0.17
   5   9  -6    2.10    0.23
  -5   9   6    1.97    0.24
   3  -9  -6    0.11    0.09
  -3  -9   6    0.32    0.13
  -3  -9   6    0.41    0.14
  -3   9   6    0.31    0.14
  -3   9   6    0.27    0.09
   3   9  -6    0.17    0.15
  -1  -9   6    0.24    0.12
  -1  -9   6    0.36    0.12
   1  -9  -6    0.25    0.12
  -1  -9   6    0.38    0.11
  -1   9   6    0.33    0.10
  -1   9   6    0.13    0.11
   1  -9   6    2.77    0.26
  -1  -9  -6    2.35    0.25
   1  -9   6    2.75    0.23
   1  -9   6    3.05    0.29
   1   9   6    2.25    0.27
   1   9   6    2.41    0.22
   3  -9   6    0.39    0.13
   3  -9   6    0.82    0.16
  -3  -9  -6    0.59    0.15
   3  -9   6    1.06    0.21
   3   9   6    0.74    0.19
   3   9   6    1.21    0.20
   5  -9   6    0.48    0.15
  -5  -9  -6    0.55    0.16
   5  -9   6    0.46    0.14
   5  -9   6    0.34    0.16
   5   9   6    0.48    0.16
   5   9   6    0.57    0.16
  -7  -9  -6    0.73    0.17
   7  -9   6    0.57    0.16
   7  -9   6    0.52    0.16
   7  -9   6    0.69    0.21
   7   9   6    0.85    0.20
   7   9   6    1.08    0.23
  -9  -9  -6    0.55    0.15
   9  -9   6    0.69    0.18
   9  -9   6    0.51    0.16
   9  -9   6    0.51    0.18
   9   9   6    0.25    0.14
   9   9   6    0.84    0.22
  11  -9   6    0.64    0.22
  11  -9   6    0.05    0.12
  11  -9   6    0.14    0.11
  11   9   6    0.31    0.17
  11   9   6    0.20    0.14
  20 -10  -6    0.01    0.13
  20 -10  -6    0.07    0.15
 -20 -10   6    0.06    0.11
 -20 -10   6    0.01    0.11
  20  10  -6   -0.07    0.19
 -20  10   6   -0.06    0.10
  18 -10  -6    0.05    0.11
 -18 -10   6    0.12    0.13
 -18 -10   6   -0.22    0.08
  18 -10  -6   -0.18    0.07
  18 -10  -6   -0.01    0.14
 -18  10   6    0.03    0.11
  18  10  -6   -0.11    0.13
 -16 -10   6    0.10    0.11
 -16 -10   6    0.19    0.13
  16 -10  -6    0.01    0.12
  16 -10  -6    0.15    0.12
  16 -10  -6   -0.12    0.07
  16  10  -6    0.36    0.19
 -16  10   6    0.09    0.11
  14 -10  -6    0.48    0.16
  14 -10  -6    0.49    0.16
 -14 -10   6    0.33    0.13
 -14 -10   6    0.47    0.15
  14 -10  -6    0.79    0.20
  14  10  -6    1.01    0.23
 -12 -10   6    0.16    0.10
  12 -10  -6    0.22    0.13
 -12 -10   6    0.01    0.07
  12 -10  -6    0.19    0.14
  12 -10  -6    0.16    0.11
  12  10  -6   -0.02    0.13
 -10 -10   6    0.29    0.12
  10 -10  -6    0.24    0.14
  10 -10  -6    0.15    0.12
 -10 -10   6    0.02    0.07
  10 -10  -6    0.15    0.11
  10  10  -6    0.13    0.12
  -8 -10   6    0.00    0.07
   8 -10  -6    0.01    0.09
   8 -10  -6    0.12    0.09
   8 -10  -6    0.03    0.08
  -8 -10   6    0.00    0.07
  -8  10   6    0.01    0.09
   8  10  -6    0.00    0.09
  -6 -10   6    0.18    0.08
   6 -10  -6   -0.04    0.07
  -6 -10   6    0.00    0.07
  -6  10   6    0.07    0.11
   6  10  -6    0.08    0.10
   4 -10  -6    0.06    0.09
  -4 -10   6    0.06    0.07
   4  10  -6   -0.03    0.08
  -4  10   6    0.15    0.11
   2 -10  -6    0.84    0.19
  -2 -10   6    0.68    0.17
  -2 -10   6    0.85    0.18
   2  10  -6    1.29    0.24
  -2  10   6    0.93    0.20
   0 -10   6    0.58    0.14
   0 -10   6    0.37    0.14
   0 -10   6    0.41    0.12
   0 -10  -6    0.26    0.11
   0  10   6    0.25    0.12
   0  10   6    0.44    0.12
   2 -10   6    0.26    0.12
   2 -10   6   -0.08    0.06
   2 -10   6    0.25    0.11
  -2 -10  -6   -0.09    0.09
   2  10   6    0.47    0.14
   2  10   6    0.05    0.10
   4 -10   6    1.16    0.24
   4 -10   6    0.98    0.20
   4 -10   6    1.17    0.22
  -4 -10  -6    1.09    0.22
   4  10   6    0.77    0.18
   4  10   6    1.07    0.23
   6 -10   6    0.51    0.15
  -6 -10  -6    0.37    0.14
   6 -10   6    0.35    0.14
   6 -10   6    0.37    0.15
   6  10   6    0.28    0.14
   6  10   6    0.46    0.17
  -8 -10  -6   -0.18    0.08
   8 -10   6    0.02    0.08
   8 -10   6   -0.09    0.08
   8 -10   6    0.09    0.13
   8  10   6    0.01    0.10
   8  10   6    0.31    0.14
 -10 -10  -6   -0.03    0.11
  10 -10   6    0.04    0.13
  10 -10   6    0.44    0.20
  10  10   6    0.27    0.15
  10  10   6    0.02    0.13
  19 -11  -6    1.11    0.26
 -19 -11   6    1.31    0.26
 -19 -11   6    1.66    0.29
  19 -11  -6    1.53    0.30
  19 -11  -6    1.18    0.27
  19  11  -6    2.11    0.39
 -19  11   6    1.25    0.26
 -17 -11   6    0.27    0.14
  17 -11  -6    0.26    0.14
  17 -11  -6    0.44    0.16
 -17 -11   6    0.03    0.09
  17 -11  -6    0.42    0.18
  17  11  -6    0.35    0.18
  15 -11  -6   -0.09    0.10
  15 -11  -6    0.00    0.13
 -15 -11   6   -0.03    0.09
  15 -11  -6    0.03    0.11
 -15 -11   6   -0.01    0.08
  15  11  -6    0.03    0.14
  13 -11  -6    0.26    0.14
 -13 -11   6   -0.13    0.07
 -13 -11   6    0.17    0.12
  13 -11  -6    0.11    0.12
  13 -11  -6    0.05    0.11
  13  11  -6   -0.13    0.12
  11 -11  -6    0.00    0.09
  11 -11  -6    0.36    0.15
 -11 -11   6   -0.06    0.08
  11 -11  -6    0.06    0.10
 -11 -11   6   -0.05    0.08
  11  11  -6    0.15    0.14
  -9 -11   6   -0.07    0.05
   9 -11  -6   -0.07    0.07
  -9 -11   6    0.00    0.08
   9 -11  -6   -0.05    0.10
   9 -11  -6    0.09    0.11
   9  11  -6   -0.10    0.09
  -7 -11   6    1.07    0.21
   7 -11  -6    1.83    0.28
  -7 -11   6    1.08    0.17
   7 -11  -6    1.52    0.24
  -7  11   6    1.07    0.23
   7  11  -6    0.99    0.19
  -5 -11   6    0.26    0.11
   5 -11  -6    0.15    0.11
  -5  11   6    0.27    0.13
   5  11  -6    0.52    0.15
   3 -11  -6    0.13    0.10
  -3 -11   6    0.04    0.08
   3  11  -6   -0.03    0.08
  -3  11   6   -0.07    0.08
  -1 -11   6    0.35    0.15
   1 -11  -6    0.48    0.15
  -1 -11   6    0.33    0.13
  -1  11   6    0.64    0.18
   1  11  -6    0.59    0.17
   1 -11   6    0.12    0.12
   1 -11   6    0.33    0.13
  -1 -11  -6    0.12    0.11
   1 -11   6    0.26    0.14
   1  11   6    0.09    0.11
   3 -11   6    1.47    0.27
   3 -11   6    1.88    0.27
  -3 -11  -6    1.94    0.28
   3  11   6    1.41    0.25
   3  11   6    2.35    0.26
  -5 -11  -6    0.42    0.17
   5 -11   6    0.50    0.16
   5 -11   6    0.39    0.18
   5 -11   6    0.24    0.12
   5  11   6    0.40    0.15
   5  11   6    0.34    0.14
   7 -11   6   -0.04    0.12
   7 -11   6    0.06    0.11
   7 -11   6    0.04    0.08
  -7 -11  -6    0.04    0.10
   7  11   6   -0.04    0.11
   7  11   6   -0.02    0.12
   9 -11   6    0.39    0.20
   9 -11   6    0.18    0.14
  -9 -11  -6    0.39    0.17
   9  11   6    0.36    0.17
   9  11   6    0.22    0.16
  18 -12  -6    0.52    0.20
 -18 -12   6    0.49    0.17
 -18 -12   6    0.33    0.16
  18 -12  -6    0.69    0.21
  18 -12  -6    0.69    0.23
  18  12  -6    0.30    0.21
  16 -12  -6    0.04    0.13
 -16 -12   6   -0.06    0.10
 -16 -12   6    0.02    0.11
  16 -12  -6    0.04    0.12
  16 -12  -6   -0.19    0.10
  16  12  -6   -0.17    0.15
  14 -12  -6   -0.13    0.08
  14 -12  -6    0.07    0.11
  14 -12  -6   -0.03    0.10
 -14 -12   6    0.01    0.10
 -14 -12   6    0.06    0.10
  14  12  -6   -0.19    0.11
  12 -12  -6    0.06    0.13
 -12 -12   6    0.13    0.12
  12 -12  -6   -0.01    0.09
 -12 -12   6   -0.05    0.08
  12 -12  -6    0.16    0.14
  12  12  -6   -0.25    0.07
  10 -12  -6    0.42    0.16
 -10 -12   6    1.22    0.21
 -10 -12   6    0.88    0.20
  10 -12  -6    1.02    0.20
  10 -12  -6    1.20    0.22
  10  12  -6    1.35    0.26
  -8 -12   6    0.01    0.11
  -8 -12   6    0.00    0.09
   8 -12  -6    0.27    0.13
   8 -12  -6   -0.09    0.07
   8  12  -6   -0.10    0.09
   6 -12  -6    0.43    0.16
   6 -12  -6    0.68    0.18
  -6 -12   6    0.41    0.14
   6  12  -6    0.41    0.14
  -6  12   6    0.83    0.20
   4 -12  -6    0.87    0.20
  -4 -12   6    0.57    0.16
  -4  12   6    0.88    0.20
   4  12  -6    0.47    0.17
   2 -12  -6    0.17    0.12
  -2 -12   6    0.16    0.09
  -2  12   6    0.14    0.11
   2  12  -6    0.23    0.12
   0 -12  -6    0.14    0.10
   0 -12   6    0.01    0.10
   0 -12   6    0.15    0.11
   0  12  -6    0.15    0.14
   0  12   6    0.14    0.10
   2 -12   6    0.98    0.22
   2 -12   6    1.45    0.24
  -2 -12  -6    0.90    0.21
   2  12   6    1.14    0.24
   4 -12   6    0.50    0.17
   4 -12   6    0.75    0.21
   4 -12   6    0.39    0.16
  -4 -12  -6    0.49    0.18
   4  12   6    0.39    0.16
   6 -12   6    0.34    0.16
   6 -12   6    0.35    0.18
  -6 -12  -6    0.73    0.20
   6  12   6    0.56    0.20
   6  12   6    0.26    0.13
  15 -13  -6    0.11    0.14
 -15 -13   6    0.18    0.14
  15 -13  -6   -0.02    0.14
  15 -13  -6    0.08    0.11
 -15 -13   6    0.14    0.12
  15  13  -6   -0.07    0.14
 -13 -13   6    1.26    0.23
  13 -13  -6    1.79    0.31
  13 -13  -6    1.18    0.24
 -13 -13   6    1.37    0.27
  13 -13  -6    0.78    0.22
  13  13  -6    1.93    0.33
  11 -13  -6    0.12    0.12
  11 -13  -6    0.11    0.12
 -11 -13   6    0.17    0.14
  11 -13  -6    0.32    0.16
 -11 -13   6    0.19    0.13
  11  13  -6   -0.12    0.11
   9 -13  -6    0.14    0.12
  -9 -13   6   -0.10    0.08
   9 -13  -6   -0.05    0.09
  -9 -13   6    0.09    0.09
   9  13  -6    0.15    0.15
   7 -13  -6   -0.02    0.12
   7 -13  -6    0.01    0.10
  -7 -13   6    0.20    0.12
   7  13  -6    0.08    0.11
  -5 -13   6    0.71    0.19
   5 -13  -6    0.23    0.14
   5 -13  -6    0.22    0.14
   5  13  -6    0.48    0.17
  -5  13   6    0.29    0.17
  -3 -13   6   -0.08    0.07
   3 -13  -6    0.11    0.12
   3  13  -6    0.05    0.11
  -3  13   6    0.16    0.12
   1 -13  -6   -0.03    0.10
  -1 -13   6    0.10    0.11
   1  13  -6    0.05    0.12
  -1  13   6    0.07    0.09
   1 -13   6    0.68    0.18
  -1 -13  -6    0.79    0.20
  -1  13  -6    0.32    0.18
   1  13   6    0.44    0.17
   3 -13   6    0.08    0.15
  -3 -13  -6   -0.02    0.13
   3  13   6    0.01    0.12
   5 -13   6    0.38    0.16
   5 -13   6    0.22    0.17
  -5 -13  -6    0.59    0.19
   5  13   6    0.32    0.17
 -14 -14   6    0.17    0.17
 -14 -14   6    0.30    0.15
  14 -14  -6    0.11    0.16
  14 -14  -6    0.56    0.21
  14 -14  -6    0.24    0.16
  14  14  -6    0.24    0.20
  12 -14  -6    0.07    0.15
  12 -14  -6    0.22    0.16
 -12 -14   6    0.14    0.10
 -12 -14   6    0.14    0.13
  12  14  -6   -0.05    0.14
  10 -14  -6    0.03    0.11
 -10 -14   6    0.14    0.13
  10 -14  -6   -0.07    0.13
 -10 -14   6   -0.01    0.11
  10  14  -6   -0.14    0.13
  -8 -14   6    0.09    0.10
   8 -14  -6    0.02    0.11
   8 -14  -6    0.18    0.16
   8  14  -6   -0.10    0.12
   6 -14  -6    0.09    0.12
   6 -14  -6   -0.01    0.09
  -6 -14   6    0.01    0.11
   6  14  -6    0.11    0.11
  -4 -14   6    0.08    0.11
   4 -14  -6    0.14    0.12
   4 -14  -6   -0.05    0.12
   4  14  -6   -0.05    0.10
  -4  14   6   -0.15    0.08
  -2 -14   6    0.50    0.16
   2 -14  -6    0.56    0.20
  -2  14   6    0.35    0.16
   2  14  -6    0.02    0.15
   0 -14  -6   -0.15    0.10
   0 -14   6   -0.11    0.08
   0  14   6    0.11    0.12
   2 -14   6    0.04    0.11
  -2 -14  -6    0.20    0.12
   2  14   6    0.17    0.13
   9 -15  -6   -0.14    0.12
   9 -15  -6   -0.05    0.14
  -9 -15   6   -0.09    0.09
   9  15  -6   -0.11    0.11
   7 -15  -6    0.18    0.15
   7 -15  -6    0.37    0.17
  -7 -15   6    0.60    0.20
   7  15  -6    0.31    0.17
  -5 -15   6   -0.12    0.11
   5 -15  -6   -0.01    0.12
   5 -15  -6    0.20    0.14
   3 -15  -6    0.06    0.14
  -3 -15   6   -0.12    0.08
   3 -15  -6    0.00    0.12
  -3  15   6    0.04    0.11
  -1 -15   6    0.16    0.15
   1 -15  -6   -0.05    0.12
  -1  15   6    0.00    0.12
 -26   0   7   -0.09    0.10
  26   0  -7   -0.21    0.15
  26   0  -7   -0.28    0.15
  24   0  -7   -0.16    0.12
 -24   0   7    0.13    0.12
  24   0  -7   -0.15    0.13
  22   0  -7    0.12    0.13
  22   0  -7   -0.01    0.13
 -22   0   7    0.10    0.12
 -20   0   7    0.09    0.10
  20   0  -7    0.13    0.13
  20   0  -7   -0.15    0.09
  18   0  -7    0.12    0.11
  18   0  -7    0.08    0.10
 -18   0   7    0.01    0.07
  16   0  -7    0.05    0.09
  16   0  -7    0.06    0.08
  16   0  -7   -0.03    0.09
 -16   0   7    0.00    0.09
 -16   0   7    0.02    0.09
 -14   0   7    0.30    0.10
  14   0  -7    0.04    0.07
  14   0  -7    0.00    0.08
 -14   0   7    0.11    0.10
 -12   0   7    0.10    0.08
  12   0  -7   -0.05    0.06
 -12   0   7   -0.03    0.07
  12   0  -7    0.00    0.06
 -10   0   7    0.00    0.06
 -10   0   7    0.02    0.07
 -10   0   7    0.01    0.06
  10   0  -7   -0.06    0.07
 -10   0   7   -0.02    0.06
  -8   0   7   -0.04    0.04
  -8   0   7    0.01    0.06
  -8   0   7   -0.04    0.05
  -8   0   7   -0.03    0.05
  -6   0   7   -0.01    0.05
  -6   0   7   -0.02    0.05
  -6   0   7    0.00    0.03
  -6   0   7    0.12    0.08
  -4   0   7   -0.08    0.04
  -4   0   7   -0.04    0.04
  -4   0   7   -0.04    0.05
  -4   0   7   -0.05    0.04
  -2   0   7    0.08    0.06
   2   0  -7   -0.02    0.04
  -2   0   7    0.00    0.05
  -2   0   7    0.01    0.05
   0   0   7    0.04    0.08
   0   0   7    0.03    0.05
   0   0   7   -0.05    0.05
   2   0   7    0.04    0.06
   2   0   7   -0.07    0.05
   2   0   7    0.04    0.07
   4   0   7   -0.09    0.05
   4   0   7    0.10    0.09
   4   0   7    0.05    0.06
   6   0   7   -0.07    0.05
   6   0   7   -0.05    0.07
   8   0   7    0.15    0.10
   8   0   7    0.12    0.09
  10   0   7   -0.04    0.07
  10   0   7    0.06    0.09
  12   0   7   -0.04    0.08
  12   0   7    0.16    0.12
 -25  -1   7    1.42    0.27
  25  -1  -7    1.41    0.29
  25  -1  -7    1.02    0.27
 -25   1   7    1.00    0.22
  25   1  -7    1.59    0.31
  25   1  -7    1.80    0.33
  23  -1  -7    0.27    0.17
  23  -1  -7    0.17    0.17
 -23  -1   7    0.16    0.14
 -23   1   7    0.38    0.15
  23   1  -7    0.19    0.17
  23   1  -7    0.50    0.21
 -21  -1   7    0.98    0.20
  21  -1  -7    1.49    0.26
  21  -1  -7    1.06    0.23
 -21   1   7    1.17    0.23
  21   1  -7    1.06    0.23
  21   1  -7    1.68    0.28
 -19  -1   7    0.84    0.18
  19  -1  -7    0.59    0.17
  19  -1  -7    0.78    0.19
 -19   1   7    0.78    0.18
  19   1  -7    0.49    0.17
  19   1  -7    0.70    0.19
  17  -1  -7    0.66    0.14
 -17  -1   7    0.60    0.15
  17  -1  -7    0.64    0.16
  17  -1  -7    0.58    0.16
 -17  -1   7    0.71    0.16
  17   1  -7    0.74    0.18
 -17   1   7    0.81    0.17
  17   1  -7    0.57    0.16
 -15  -1   7    4.59    0.30
  15  -1  -7    3.66    0.28
  15  -1  -7    3.76    0.25
 -15  -1   7    4.12    0.32
  15  -1  -7    3.70    0.29
 -15   1   7    3.76    0.29
  15   1  -7    3.78    0.29
  13  -1  -7    0.18    0.09
 -13  -1   7    0.17    0.11
  13  -1  -7   -0.03    0.05
  13  -1  -7    0.13    0.09
 -13  -1   7    0.07    0.08
 -13   1   7    0.20    0.11
  13   1  -7   -0.05    0.05
  13   1  -7    0.05    0.08
 -13   1   7    0.06    0.07
  11  -1  -7    0.10    0.08
 -11  -1   7   -0.01    0.07
 -11  -1   7    0.00    0.06
 -11  -1   7    0.02    0.06
  11   1  -7    0.09    0.06
 -11   1   7    0.03    0.07
 -11   1   7   -0.06    0.06
  11   1  -7   -0.04    0.07
 -11   1   7    0.14    0.08
  -9  -1   7    2.77    0.20
  -9  -1   7    2.92    0.19
  -9  -1   7    2.73    0.23
  -9  -1   7    2.55    0.22
  -9   1   7    2.81    0.23
  -9   1   7    2.77    0.20
  -9   1   7    2.96    0.23
  -7  -1   7    2.65    0.22
  -7  -1   7    2.71    0.19
  -7  -1   7    2.61    0.22
  -7  -1   7    2.44    0.17
  -7   1   7    2.76    0.21
  -7   1   7    2.76    0.21
  -7   1   7    2.70    0.19
  -7   1   7    2.60    0.21
  -5  -1   7    0.14    0.06
  -5  -1   7    0.34    0.10
  -5  -1   7    0.38    0.11
  -5   1   7    0.22    0.08
  -5   1   7    0.41    0.11
  -5   1   7    0.36    0.10
  -5   1   7    0.30    0.08
  -3  -1   7    0.18    0.08
  -3  -1   7   -0.01    0.04
   3  -1  -7    0.09    0.05
  -3  -1   7   -0.01    0.05
  -3  -1   7    0.20    0.08
  -3   1   7    0.02    0.05
  -3   1   7   -0.02    0.05
   3   1  -7    0.08    0.04
  -3   1   7    0.07    0.07
   1  -1  -7   -0.03    0.04
  -1  -1   7   -0.03    0.05
  -1  -1   7   -0.01    0.05
  -1  -1   7   -0.06    0.06
  -1   1   7   -0.01    0.05
  -1   1   7    0.02    0.06
  -1   1   7    0.01    0.05
   1  -1   7    0.42    0.10
   1  -1   7    0.28    0.10
   1  -1   7    0.42    0.14
   1   1   7    0.79    0.12
   1   1   7    0.29    0.10
   1   1   7    0.39    0.12
   3  -1   7   51.31    1.12
   3  -1   7   50.20    1.32
   3  -1   7   49.23    1.28
   3   1   7   47.08    1.28
   3   1   7   51.10    1.04
   3   1   7   46.11    1.28
   5  -1   7   -0.08    0.06
   5  -1   7    0.06    0.08
   5  -1   7    0.16    0.11
   5   1   7    0.06    0.08
   5   1   7   -0.01    0.06
   7  -1   7    1.66    0.26
   7  -1   7    1.58    0.25
   7   1   7    2.15    0.26
   7   1   7    1.65    0.26
   9  -1   7    0.06    0.10
   9  -1   7    0.03    0.08
   9   1   7    0.13    0.10
   9   1   7    0.05    0.09
  11  -1   7    0.05    0.09
  11  -1   7    0.01    0.08
  11   1   7   -0.06    0.07
  11   1   7   -0.09    0.08
  13  -1   7   -0.02    0.09
  13  -1   7    0.08    0.11
  13   1   7   -0.10    0.08
  13   1   7    0.05    0.12
  24  -2  -7    0.28    0.17
 -24  -2   7    0.17    0.14
 -24   2   7    0.38    0.17
  24   2  -7    0.34    0.17
  24   2  -7    0.14    0.16
 -22  -2   7    3.00    0.31
  22  -2  -7    3.05    0.32
  22  -2  -7    2.87    0.32
  22   2  -7    3.23    0.36
  22   2  -7    2.74    0.33
 -22   2   7    2.67    0.31
  20  -2  -7    6.37    0.38
  20  -2  -7    6.44    0.43
  20  -2  -7    6.01    0.39
 -20  -2   7    5.95    0.41
  20   2  -7    6.38    0.43
 -20   2   7    6.33    0.43
  20   2  -7    5.47    0.41
 -18  -2   7    8.50    0.47
 -18  -2   7    8.50    0.46
  18  -2  -7    8.55    0.41
  18  -2  -7    8.20    0.46
  18  -2  -7    7.30    0.41
  18   2  -7    8.00    0.46
  18   2  -7    7.76    0.46
 -18   2   7    7.68    0.45
 -16  -2   7    0.03    0.07
  16  -2  -7    0.01    0.08
  16  -2  -7   -0.02    0.09
  16  -2  -7    0.05    0.09
 -16  -2   7   -0.04    0.08
  16   2  -7   -0.04    0.10
 -16   2   7   -0.05    0.07
  14  -2  -7    8.63    0.39
  14  -2  -7    8.67    0.43
 -14  -2   7    8.01    0.43
  14  -2  -7    8.33    0.38
 -14  -2   7    7.93    0.40
  14   2  -7    7.96    0.42
 -14   2   7    8.58    0.42
  12  -2  -7   23.81    0.71
 -12  -2   7   24.35    0.71
  12  -2  -7   24.85    0.71
  12  -2  -7   24.87    0.75
 -12  -2   7   25.09    0.77
  12   2  -7   24.41    0.77
 -12   2   7   24.13    0.74
 -12   2   7   23.66    0.73
 -10  -2   7    1.91    0.15
 -10  -2   7    1.14    0.18
 -10  -2   7    0.89    0.16
 -10  -2   7    1.51    0.15
 -10   2   7    1.62    0.18
  10   2  -7    1.21    0.19
 -10   2   7    1.57    0.17
 -10   2   7    1.27    0.18
 -10   2   7    1.42    0.17
  -8  -2   7    0.35    0.10
  -8  -2   7    0.52    0.13
  -8  -2   7    0.47    0.10
  -8  -2   7    0.19    0.07
  -8   2   7    0.51    0.11
  -8   2   7    0.54    0.12
  -8   2   7    0.28    0.09
  -8   2   7    0.56    0.12
  -6  -2   7    0.06    0.06
  -6  -2   7    0.13    0.08
  -6  -2   7    0.08    0.06
  -6  -2   7    0.12    0.07
  -6   2   7    0.11    0.07
  -6   2   7    0.06    0.06
  -6   2   7    0.15    0.07
  -6   2   7    0.11    0.08
  -4  -2   7    0.99    0.15
   4  -2  -7    0.88    0.11
  -4  -2   7    0.77    0.13
  -4  -2   7    0.84    0.10
  -4  -2   7    0.81    0.16
  -4   2   7    0.67    0.13
  -4   2   7    0.86    0.13
  -4   2   7    0.82    0.15
   2  -2  -7    3.96    0.21
  -2  -2   7    3.68    0.28
  -2  -2   7    4.35    0.27
  -2  -2   7    3.73    0.25
  -2   2   7    4.21    0.22
  -2   2   7    4.09    0.28
  -2   2   7    4.42    0.29
   0  -2   7    0.32    0.11
   0  -2   7    0.43    0.12
   0  -2  -7    0.33    0.08
   0  -2   7    0.41    0.11
   0   2   7    0.25    0.10
   0   2   7    0.37    0.09
   0   2   7    0.43    0.13
   2  -2   7   29.91    0.90
   2  -2   7   31.10    0.81
   2  -2   7   29.14    0.93
   2   2   7   30.11    0.93
   2   2   7   30.08    0.93
   4  -2   7   12.22    0.57
   4  -2   7   12.61    0.55
   4  -2   7   12.54    0.47
   4   2   7   12.09    0.57
   4   2   7   12.27    0.56
   6  -2   7   11.60    0.46
   6  -2   7   10.68    0.55
   6  -2   7   10.45    0.52
   6   2   7   10.73    0.55
   6   2   7   10.18    0.53
   8  -2   7    0.35    0.13
   8  -2   7    0.36    0.13
   8   2   7    0.20    0.12
   8   2   7    0.53    0.16
  10  -2   7    0.66    0.18
  10  -2   7    1.62    0.29
  10   2   7    1.86    0.30
  10   2   7    0.46    0.16
  12  -2   7   -0.17    0.09
  12  -2   7    0.03    0.10
  12   2   7    0.15    0.12
  12   2   7   -0.07    0.09
  25  -3  -7    0.93    0.26
 -25  -3   7    0.45    0.19
 -25   3   7    0.75    0.20
  25   3  -7    0.69    0.22
  25   3  -7    0.64    0.26
  23  -3  -7    0.26    0.15
 -23  -3   7    0.19    0.14
  23   3  -7   -0.05    0.19
  23   3  -7    0.24    0.16
 -23   3   7    0.21    0.12
  21  -3  -7    2.94    0.28
 -21  -3   7    3.76    0.34
  21  -3  -7    3.23    0.33
  21   3  -7    3.16    0.33
  21   3  -7    2.66    0.32
 -21   3   7    3.25    0.32
  19  -3  -7    2.69    0.30
  19  -3  -7    2.00    0.24
  19  -3  -7    2.18    0.23
 -19  -3   7    2.07    0.25
 -19  -3   7    2.58    0.27
  19   3  -7    2.22    0.28
 -19   3   7    2.25    0.26
  19   3  -7    2.44    0.27
  17  -3  -7   -0.16    0.09
  17  -3  -7    0.07    0.08
 -17  -3   7   -0.06    0.08
  17  -3  -7    0.00    0.09
 -17  -3   7    0.04    0.09
 -17   3   7   -0.03    0.07
  17   3  -7    0.00    0.10
 -15  -3   7    2.23    0.24
  15  -3  -7    2.35    0.22
  15  -3  -7    2.00    0.21
 -15  -3   7    2.59    0.24
  15  -3  -7    2.01    0.24
 -15   3   7    2.34    0.23
  15   3  -7    2.10    0.24
  13  -3  -7    2.34    0.24
  13  -3  -7    2.56    0.22
 -13  -3   7    3.09    0.26
  13  -3  -7    2.12    0.20
 -13  -3   7    2.55    0.22
  13   3  -7    2.31    0.24
 -13   3   7    2.61    0.24
  11  -3  -7    0.34    0.12
 -11  -3   7    0.25    0.10
 -11  -3   7    0.38    0.10
  11  -3  -7    0.28    0.10
  11  -3  -7    0.46    0.11
  11   3  -7    0.36    0.12
 -11   3   7    0.48    0.13
 -11   3   7    0.36    0.10
 -11   3   7    0.54    0.14
  -9  -3   7    2.85    0.24
   9  -3  -7    2.72    0.22
  -9  -3   7    2.70    0.19
  -9  -3   7    2.63    0.24
  -9  -3   7    3.16    0.18
  -9   3   7    2.85    0.23
   9   3  -7    2.57    0.25
  -9   3   7    3.06    0.24
  -9   3   7    2.80    0.21
  -9   3   7    2.84    0.22
   7  -3  -7    0.53    0.11
  -7  -3   7    0.94    0.16
  -7  -3   7    0.49    0.13
  -7  -3   7    0.69    0.11
  -7  -3   7    0.69    0.11
  -7   3   7    0.99    0.15
  -7   3   7    0.83    0.14
  -7   3   7    0.68    0.14
  -7   3   7    0.61    0.13
  -5  -3   7    0.09    0.07
   5  -3  -7    0.12    0.07
  -5  -3   7    0.16    0.09
  -5  -3   7    0.13    0.07
  -5  -3   7    0.15    0.06
  -5   3   7    0.13    0.06
  -5   3   7    0.16    0.10
  -5   3   7    0.20    0.08
  -3  -3   7    0.09    0.07
  -3  -3   7    0.06    0.06
   3  -3  -7    0.08    0.06
  -3  -3   7    0.00    0.07
  -3   3   7    0.12    0.08
  -3   3   7    0.02    0.07
  -3   3   7    0.09    0.07
  -1  -3   7    0.25    0.10
  -1  -3   7    0.53    0.12
  -1  -3   7    0.31    0.11
   1  -3  -7    0.46    0.10
  -1   3   7    0.32    0.08
  -1   3   7    0.40    0.12
  -1   3   7    0.56    0.14
   1  -3   7    2.07    0.23
  -1  -3  -7    2.42    0.18
   1  -3   7    1.92    0.20
   1  -3   7    1.74    0.20
   1   3   7    2.12    0.22
   1   3   7    2.40    0.24
   3  -3   7   38.02    1.05
   3  -3   7   35.86    1.09
   3  -3   7   39.55    0.98
   3   3   7   36.39    1.06
   3   3   7   37.91    1.12
   5  -3   7    0.01    0.06
   5  -3   7   -0.05    0.07
   5  -3   7   -0.08    0.06
   5   3   7    0.13    0.10
   5   3   7   -0.09    0.06
   7  -3   7    0.56    0.17
   7  -3   7    0.40    0.12
   7  -3   7    0.34    0.15
   7   3   7    0.30    0.15
   7   3   7    0.37    0.12
   9  -3   7    0.05    0.11
   9  -3   7    0.20    0.12
   9   3   7   -0.06    0.10
   9   3   7    0.21    0.11
  11  -3   7    0.10    0.09
  11  -3   7   -0.03    0.08
  11   3   7    0.08    0.10
  11   3   7    0.04    0.10
  13  -3   7    0.07    0.12
  13  -3   7    0.13    0.12
  13   3   7    0.14    0.13
  13   3   7    0.07    0.12
 -24  -4   7    0.09    0.13
  24  -4  -7   -0.10    0.13
  24  -4  -7    0.10    0.10
  24   4  -7   -0.10    0.14
  24   4  -7   -0.11    0.15
 -24   4   7   -0.01    0.08
 -22  -4   7    0.05    0.12
  22  -4  -7    0.03    0.15
  22  -4  -7   -0.03    0.09
  22   4  -7    0.06    0.13
 -22   4   7    0.13    0.11
  22   4  -7   -0.20    0.10
  20  -4  -7    0.23    0.12
 -20  -4   7    0.29    0.15
 -20  -4   7    0.15    0.12
  20  -4  -7    0.04    0.10
  20   4  -7    0.04    0.12
 -20   4   7    0.01    0.09
  20   4  -7   -0.04    0.15
  18  -4  -7    0.00    0.09
 -18  -4   7    0.03    0.09
 -18  -4   7    0.04    0.08
  18  -4  -7    0.01    0.09
  18   4  -7    0.01    0.11
 -18   4   7   -0.09    0.08
 -16  -4   7    0.18    0.10
  16  -4  -7    0.28    0.12
  16  -4  -7    0.32    0.12
 -16  -4   7    0.28    0.13
  16  -4  -7    0.33    0.11
 -16   4   7    0.16    0.10
  16   4  -7    0.05    0.10
 -14  -4   7    1.26    0.19
  14  -4  -7    1.16    0.21
  14  -4  -7    1.21    0.15
 -14  -4   7    1.10    0.19
  14  -4  -7    1.09    0.18
  14   4  -7    1.19    0.20
 -14   4   7    1.02    0.18
 -12  -4   7    0.47    0.13
  12  -4  -7    0.56    0.13
 -12  -4   7    0.44    0.11
  12  -4  -7    0.41    0.11
  12  -4  -7    0.24    0.11
 -12   4   7    0.07    0.09
  12   4  -7    0.37    0.13
 -10  -4   7    6.73    0.32
 -10  -4   7    6.79    0.37
  10  -4  -7    6.98    0.35
 -10   4   7    7.19    0.32
  10   4  -7    5.66    0.36
 -10   4   7    6.61    0.35
 -10   4   7    6.84    0.37
   8  -4  -7    2.70    0.21
  -8  -4   7    2.14    0.21
  -8  -4   7    2.28    0.23
  -8  -4   7    2.42    0.16
  -8  -4   7    2.17    0.17
  -8   4   7    2.21    0.19
  -8   4   7    2.32    0.22
  -8   4   7    2.30    0.20
  -6  -4   7   -0.03    0.05
  -6  -4   7    0.03    0.05
   6  -4  -7   -0.01    0.06
  -6  -4   7    0.01    0.05
  -6  -4   7    0.09    0.06
   6  -4  -7   -0.01    0.06
  -6   4   7    0.01    0.05
  -6   4   7   -0.12    0.05
  -4  -4   7    1.26    0.19
  -4  -4   7    1.13    0.11
   4  -4  -7    1.17    0.13
  -4  -4   7    1.37    0.21
  -4  -4   7    1.33    0.14
   4  -4  -7    1.21    0.14
  -4   4   7    1.37    0.14
  -4   4   7    1.02    0.16
  -4   4   7    1.15    0.18
   2  -4  -7    0.54    0.11
  -2  -4   7    0.24    0.09
  -2  -4   7    0.44    0.13
   2  -4  -7    0.43    0.09
  -2  -4   7    0.57    0.13
  -2   4   7    0.46    0.13
  -2   4   7    0.19    0.08
  -2   4   7    0.45    0.09
   0  -4  -7    0.14    0.07
   0  -4   7    0.07    0.08
   0  -4   7    0.00    0.06
   0  -4   7    0.06    0.07
   0   4   7    0.04    0.07
   0   4   7    0.08    0.07
   2  -4   7   -0.06    0.06
  -2  -4  -7   -0.05    0.06
   2  -4   7    0.03    0.08
   2  -4   7    0.10    0.08
   2   4   7    0.12    0.09
   2   4   7    0.15    0.10
   4  -4   7    0.97    0.19
   4  -4   7    0.70    0.16
   4  -4   7    0.64    0.17
   4   4   7    1.15    0.21
   4   4   7    0.65    0.17
   6  -4   7    0.00    0.08
   6  -4   7    0.01    0.08
   6  -4   7   -0.02    0.07
   6   4   7    0.01    0.08
   6   4   7    0.00    0.08
   8  -4   7    0.02    0.09
   8  -4   7    0.09    0.10
   8  -4   7    0.23    0.12
   8   4   7    0.07    0.10
   8   4   7    0.28    0.13
  10  -4   7    0.26    0.15
  10  -4   7    0.03    0.10
  10   4   7    0.16    0.15
  10   4   7    0.35    0.15
  12  -4   7   -0.01    0.11
  12  -4   7    0.16    0.13
  12   4   7    0.02    0.11
  12   4   7    0.19    0.14
  23  -5  -7   -0.09    0.11
 -23  -5   7    0.18    0.14
  23  -5  -7    0.14    0.13
  23   5  -7    0.09    0.13
  23   5  -7   -0.19    0.17
 -23   5   7    0.08    0.10
 -21  -5   7    2.66    0.31
  21  -5  -7    2.17    0.27
 -21  -5   7    1.85    0.29
  21  -5  -7    2.23    0.32
  21   5  -7    2.02    0.30
 -21   5   7    2.33    0.28
  21   5  -7    2.06    0.34
  19  -5  -7    1.37    0.24
  19  -5  -7    1.74    0.28
 -19  -5   7    1.47    0.25
 -19  -5   7    1.59    0.25
  19   5  -7    1.58    0.30
 -19   5   7    1.47    0.24
 -17  -5   7   -0.03    0.08
 -17  -5   7    0.12    0.11
  17  -5  -7   -0.06    0.10
  17  -5  -7   -0.01    0.07
 -17   5   7    0.08    0.08
  17   5  -7    0.20    0.13
 -15  -5   7    3.15    0.28
  15  -5  -7    2.93    0.27
 -15  -5   7    2.98    0.26
  15  -5  -7    2.65    0.26
 -15   5   7    3.05    0.27
  15   5  -7    3.37    0.32
  13  -5  -7    0.34    0.12
  13  -5  -7    0.33    0.09
 -13  -5   7    0.23    0.10
  13  -5  -7    0.08    0.10
 -13  -5   7    0.18    0.11
  13   5  -7    0.12    0.10
 -13   5   7    0.13    0.10
  11  -5  -7    0.17    0.09
 -11  -5   7    0.13    0.10
 -11  -5   7   -0.01    0.06
  11  -5  -7    0.17    0.10
  11  -5  -7    0.08    0.10
 -11   5   7    0.19    0.10
 -11   5   7    0.19    0.11
  11   5  -7    0.29    0.12
  -9  -5   7    6.34    0.37
  -9  -5   7    6.92    0.32
   9  -5  -7    7.08    0.35
   9   5  -7    6.78    0.40
  -9   5   7    8.16    0.42
  -9   5   7    6.81    0.31
  -9   5   7    6.43    0.35
  -7  -5   7    0.18    0.10
  -7  -5   7    0.13    0.09
   7  -5  -7    0.18    0.08
  -7  -5   7    0.21    0.08
   7  -5  -7    0.24    0.09
  -7   5   7    0.32    0.11
  -7   5   7    0.12    0.07
  -5  -5   7    0.04    0.07
   5  -5  -7    0.08    0.06
  -5  -5   7    0.01    0.05
  -5  -5   7    0.09    0.08
   5  -5  -7   -0.04    0.05
  -5  -5   7    0.07    0.06
  -5   5   7    0.04    0.07
  -5   5   7   -0.02    0.05
   3  -5  -7    0.14    0.08
  -3  -5   7    0.42    0.10
  -3  -5   7    0.26    0.11
   3  -5  -7    0.42    0.09
  -3  -5   7    0.29    0.10
  -3   5   7    0.24    0.09
  -3   5   7    0.04    0.08
   1  -5  -7    1.26    0.16
  -1  -5   7    0.90    0.17
  -1  -5   7    1.08    0.20
  -1   5   7    1.03    0.19
  -1   5   7    1.28    0.20
   1  -5   7    2.16    0.22
   1  -5   7    1.92    0.22
  -1  -5  -7    1.96    0.19
   1  -5   7    2.12    0.21
   1   5   7    1.98    0.23
   1   5   7    1.93    0.21
  -3  -5  -7   20.75    0.62
   3  -5   7   19.02    0.74
   3  -5   7   20.10    0.69
   3  -5   7   19.20    0.70
   3   5   7   18.91    0.75
   3   5   7   20.76    0.74
   5  -5   7    0.19    0.10
   5  -5   7    0.28    0.12
   5  -5   7    0.29    0.12
   5   5   7    0.26    0.13
   5   5   7    0.08    0.10
   7  -5   7    0.56    0.16
   7  -5   7    0.70    0.16
   7  -5   7    0.47    0.16
   7   5   7    0.37    0.14
   7   5   7    0.81    0.20
   9  -5   7    0.50    0.16
   9  -5   7    0.82    0.21
   9  -5   7    0.59    0.17
   9   5   7    0.35    0.16
   9   5   7    0.45    0.18
  11  -5   7    0.15    0.12
  11  -5   7    0.01    0.09
  11   5   7    0.04    0.12
  11   5   7   -0.06    0.10
  24  -6  -7    0.13    0.18
  24  -6  -7    0.09    0.13
 -24  -6   7   -0.08    0.12
 -24   6   7    0.14    0.14
  24   6  -7   -0.12    0.18
  24   6  -7    0.03    0.14
 -22  -6   7    2.77    0.33
  22  -6  -7    2.50    0.30
 -22  -6   7    3.09    0.34
  22  -6  -7    2.92    0.35
  22   6  -7    3.22    0.39
  22   6  -7    2.45    0.35
 -22   6   7    2.83    0.33
  20  -6  -7    0.66    0.18
 -20  -6   7    0.97    0.21
  20  -6  -7    0.79    0.20
 -20  -6   7    0.74    0.20
 -20   6   7    0.84    0.21
  20   6  -7    0.44    0.21
  18  -6  -7    1.86    0.24
 -18  -6   7    1.84    0.28
 -18  -6   7    1.84    0.27
  18  -6  -7    1.76    0.27
 -18   6   7    2.02    0.25
  18   6  -7    2.22    0.33
  16  -6  -7    0.44    0.15
 -16  -6   7    0.35    0.13
 -16  -6   7    0.23    0.11
  16  -6  -7    0.25    0.14
  16   6  -7    0.04    0.14
 -16   6   7    0.06    0.11
  14  -6  -7    2.06    0.24
  14  -6  -7    2.22    0.25
 -14  -6   7    2.07    0.22
 -14  -6   7    1.79    0.22
  14   6  -7    2.58    0.28
 -14   6   7    2.36    0.25
  12  -6  -7    8.78    0.46
 -12  -6   7    8.04    0.44
 -12  -6   7    8.44    0.39
  12  -6  -7    8.89    0.43
 -12   6   7    8.58    0.44
  12   6  -7    8.39    0.46
  10  -6  -7    0.14    0.10
  10  -6  -7    0.33    0.11
 -10  -6   7    0.13    0.07
 -10  -6   7    0.24    0.11
  10   6  -7    0.34    0.13
 -10   6   7    0.30    0.13
 -10   6   7    0.23    0.09
 -10   6   7    0.18    0.10
   8  -6  -7    1.40    0.20
   8  -6  -7    1.12    0.16
  -8  -6   7    1.28    0.14
  -8  -6   7    0.92    0.19
  -8  -6   7    1.44    0.22
  -8   6   7    1.01    0.19
   8   6  -7    1.36    0.21
  -8   6   7    1.19    0.14
  -6  -6   7    0.33    0.12
   6  -6  -7    0.32    0.10
   6  -6  -7    0.31    0.11
  -6  -6   7    0.29    0.08
  -6  -6   7    0.29    0.11
  -6   6   7    0.27    0.09
  -6   6   7    0.37    0.13
   4  -6  -7    0.03    0.07
   4  -6  -7    0.15    0.08
  -4  -6   7    0.20    0.08
  -4  -6   7    0.17    0.09
  -4  -6   7    0.05    0.08
  -4   6   7    0.05    0.07
  -4   6   7   -0.01    0.07
  -2  -6   7    3.05    0.26
  -2  -6   7    2.58    0.25
  -2  -6   7    3.09    0.22
   2  -6  -7    2.92    0.24
  -2   6   7    2.65    0.26
  -2   6   7    2.88    0.24
   0  -6   7   -0.08    0.04
   0  -6  -7   -0.03    0.06
   0  -6   7    0.05    0.07
   0  -6   7    0.13    0.10
   0   6   7    0.13    0.09
   0   6   7    0.05    0.09
   2  -6   7   19.05    0.68
   2  -6   7   16.76    0.63
   2  -6   7   17.67    0.71
  -2  -6  -7   18.01    0.60
   2   6   7   17.10    0.66
   2   6   7   16.25    0.70
   4  -6   7    7.78    0.44
  -4  -6  -7    8.53    0.40
   4  -6   7    8.55    0.44
   4  -6   7    7.86    0.46
   4   6   7    7.75    0.48
   4   6   7    8.09    0.46
   6  -6   7    1.42    0.24
   6  -6   7    1.43    0.22
   6  -6   7    1.45    0.26
   6   6   7    1.27    0.24
   6   6   7    1.16    0.23
[truncated: 115,600 more chars]
