# Supplementary material for: N-Benzyl-2-hy­droxy­ethanaminium cyanurate
Source: Acta Crystallogr Sect E Struct Rep Online. 2013 Nov 6;69(Pt 12):o1741–2. doi: 10.1107/S1600536813029383 (PMC3885023; doi:10.1107/S1600536813029383)
Supplement: Supplementary file 2 [file e-69-o1741-Isup2.hkl]

#
# h,k,l, Fc-squared, Fo-squared, sigma(Fo-squared), status flag
#
data_I
_shelx_title ' 141MMD13'
_shelx_refln_list_code          4
_shelx_F_calc_maximum      584.89
_exptl_crystal_F_000      1184.00
_reflns_d_resolution_high  0.8003

loop_
 _space_group_symop_operation_xyz
 'x, y, z'
 '-x, y, -z+1/2'
 'x+1/2, y+1/2, z'
 '-x+1/2, y+1/2, -z+1/2'
 '-x, -y, -z'
 'x, -y, z-1/2'
 '-x+1/2, -y+1/2, -z'
 'x+1/2, -y+1/2, z-1/2'

_cell_length_a    21.0855
_cell_length_b    14.0236
_cell_length_c    10.0626
_cell_angle_alpha  90.000
_cell_angle_beta  115.474
_cell_angle_gamma  90.000

_shelx_F_squared_multiplier     1.000

loop_
 _refln_index_h
 _refln_index_k
 _refln_index_l
 _refln_F_squared_calc
 _refln_F_squared_meas
 _refln_F_squared_sigma
 _refln_observed_status
   2   0   0       1828.58       1616.09        24.15 o
   4   0   0         18.56         29.65         4.18 o
   6   0   0        129.17        153.61         8.47 o
   8   0   0       7287.10       7707.06        83.42 o
  10   0   0        233.74        280.15        13.64 o
  12   0   0        429.18        431.27        18.55 o
  14   0   0         11.29         20.91        12.88 o
  16   0   0         64.09         41.02        10.28 o
  18   0   0        771.26        833.40        30.95 o
  20   0   0        102.91         99.81        16.17 o
  22   0   0        528.35        578.13        30.84 o
   1   1   0      13059.54      13281.29        90.11 o
   3   1   0       3137.62       2794.98        21.47 o
   5   1   0        110.90        100.60         5.21 o
   7   1   0        694.53        752.81        12.68 o
   9   1   0       1032.53        988.78        16.45 o
  11   1   0        138.74        128.49         7.86 o
  13   1   0         18.26          8.01         4.86 o
  15   1   0        214.25        215.04        12.30 o
  17   1   0       1169.32       1105.07        24.46 o
  19   1   0          5.29          1.56         6.14 o
  21   1   0        228.05        266.58        19.09 o
  23   1   0         95.08        121.74        15.52 o
   2   2   0       2678.47       2475.03        20.31 o
   4   2   0         39.47         37.49         3.31 o
   6   2   0        438.55        402.75        10.79 o
   8   2   0        877.81        779.66        14.05 o
  10   2   0       1363.50       1399.74        20.88 o
  12   2   0         26.60         33.49         5.51 o
  14   2   0          2.10          2.26         5.01 o
  16   2   0        121.11        124.54        10.53 o
  18   2   0          0.27         -5.34         5.34 o
  20   2   0          2.39          2.16         7.05 o
  22   2   0          0.95          5.16         7.98 o
   1   3   0      12878.57      13344.10        83.48 o
   3   3   0         27.35         20.35         2.78 o
   5   3   0         73.93         70.20         4.46 o
   7   3   0          7.08          1.94         2.36 o
   9   3   0        434.15        368.07        10.58 o
  11   3   0        408.45        406.04        12.02 o
  13   3   0        136.31        154.22         9.82 o
  15   3   0       1179.09       1125.89        23.93 o
  17   3   0       2075.50       2023.53        33.44 o
  19   3   0          7.88         12.38         7.51 o
  21   3   0        112.24        115.37        14.84 o
  23   3   0         62.97         89.27        18.33 o
   0   4   0     342100.28     309124.91      5407.18 o
   2   4   0       8307.16       7616.25        53.25 o
   4   4   0        769.46        868.72        11.84 o
   6   4   0         23.46         17.25         3.12 o
   8   4   0       1500.27       1495.89        20.29 o
  10   4   0        365.65        358.79        12.18 o
  12   4   0        279.86        268.18        11.30 o
  14   4   0         61.66         65.91         7.43 o
  16   4   0        596.34        587.60        20.96 o
  18   4   0        139.43        138.73        12.91 o
  20   4   0         20.46         19.80         8.22 o
  22   4   0        357.77        431.81        23.27 o
   1   5   0      10382.60       9704.36        67.04 o
   3   5   0       1353.96       1321.99        17.30 o
   5   5   0         14.66          9.73         2.76 o
   7   5   0          1.39          1.69         2.87 o
   9   5   0          3.77          0.91         3.06 o
  11   5   0         67.46         74.78         7.06 o
  13   5   0        238.69        244.37        11.93 o
  15   5   0          7.30          0.04         5.15 o
  17   5   0        115.76        110.70        12.43 o
  19   5   0        150.33        149.45        15.04 o
  21   5   0        145.71        148.93        17.81 o
   0   6   0       1278.78       1369.65        24.82 o
   2   6   0        475.00        436.51         9.62 o
   4   6   0        254.43        221.33         7.38 o
   6   6   0        510.71        431.57        12.19 o
   8   6   0        162.29        166.01         7.92 o
  10   6   0        512.22        543.85        13.99 o
  12   6   0          3.31          4.66         4.61 o
  14   6   0         25.60         20.48         7.21 o
  16   6   0       1290.06       1356.14        29.51 o
  18   6   0        133.29        154.94        16.98 o
  20   6   0         13.25          7.25        11.48 o
  22   6   0          4.38         -3.35        13.09 o
   1   7   0       5307.76       5246.69        42.29 o
   3   7   0        552.69        566.05        11.82 o
   5   7   0        236.26        223.34         8.29 o
   7   7   0        581.44        532.54        12.63 o
   9   7   0          4.02         -0.70         3.29 o
  11   7   0        429.10        439.51        14.47 o
  13   7   0         63.60         40.95         7.52 o
  15   7   0        394.19        426.48        19.58 o
  17   7   0        639.05        632.41        24.55 o
  19   7   0          4.41         -7.91         9.46 o
  21   7   0          6.00         13.19        12.94 o
   0   8   0      30904.03      30219.83       271.90 o
   2   8   0       3030.84       2799.92        30.65 o
   4   8   0        276.33        304.46         9.68 o
   6   8   0        146.64        136.91         7.54 o
   8   8   0        627.24        575.29        14.12 o
  10   8   0         69.64         73.31         8.20 o
  12   8   0          0.32         -0.13         6.07 o
  14   8   0        118.84        119.40        12.44 o
  16   8   0        279.67        269.41        23.11 o
  18   8   0        239.26        247.14        24.79 o
  20   8   0        120.85        117.20        26.19 o
   1   9   0       4007.63       3873.49        47.72 o
   3   9   0          0.16         -3.41         3.41 o
   5   9   0         11.15          7.13         4.31 o
   7   9   0         60.67         49.07         7.01 o
   9   9   0         37.95         31.30         6.73 o
  11   9   0         32.08         30.72         8.30 o
  13   9   0         60.82         65.29        13.36 o
  15   9   0         18.41         38.96         9.23 o
  17   9   0         14.67         27.52        14.75 o
  19   9   0        222.63        237.33        26.42 o
   0  10   0         27.70         38.73         8.99 o
   2  10   0       1047.05       1075.04        21.27 o
   4  10   0        370.40        382.65        13.47 o
   6  10   0        467.78        482.07        17.05 o
   8  10   0        118.57        130.49        12.20 o
  10  10   0        245.21        225.23        15.87 o
  12  10   0         26.86         22.12         8.37 o
  14  10   0         12.66         12.99         9.75 o
  16  10   0        323.32        325.53        28.92 o
  18  10   0         10.76         25.96        14.56 o
   1  11   0       1235.11       1160.43        22.26 o
   3  11   0        789.66        806.08        22.68 o
   5  11   0         26.27         22.31         7.05 o
   7  11   0        113.54        115.48        10.55 o
   9  11   0         67.08         47.76         9.96 o
  11  11   0        392.73        418.54        22.81 o
  13  11   0         50.99         52.19        12.25 o
  15  11   0         26.07         -7.64        10.53 o
  17  11   0         56.30         43.97        14.33 o
   0  12   0        724.30        655.34        42.26 o
   2  12   0       1505.44       1445.52        30.95 o
   4  12   0        243.34        235.83        14.65 o
   6  12   0         21.04          7.19         6.05 o
   8  12   0         38.36         39.40        12.47 o
  10  12   0         29.81         14.77         9.69 o
  12  12   0         18.46         24.61        10.25 o
  14  12   0         79.99         87.99        15.81 o
  16  12   0        184.31        173.98        23.39 o
   1  13   0        580.90        640.10        22.34 o
   3  13   0         38.23         21.35         7.51 o
   5  13   0         37.06         37.80         8.70 o
   7  13   0         85.93         78.13        12.12 o
   9  13   0          0.21         -2.20        11.11 o
  11  13   0          4.35         -2.57         9.24 o
  13  13   0         44.99         41.58        12.72 o
  15  13   0         12.25          8.47        13.39 o
   0  14   0         16.96         20.55        11.11 o
   2  14   0         85.02        124.51        14.85 o
   4  14   0         56.73         46.70        11.64 o
   6  14   0        302.40        351.44        23.63 o
   8  14   0        213.80        275.69        22.72 o
  10  14   0          2.37         -4.70         9.78 o
  12  14   0          0.97        -10.38        10.71 o
  14  14   0          2.45         12.74        13.49 o
   1  15   0         78.47         60.84        11.69 o
   3  15   0         24.48         14.25        10.07 o
   5  15   0          8.79          4.15         9.78 o
   7  15   0         39.10         65.17        15.05 o
   9  15   0          6.28         17.26        12.81 o
  11  15   0         22.28         12.93        13.29 o
   0  16   0        161.92        149.91        21.71 o
   2  16   0         81.98         73.65        16.69 o
   4  16   0         29.55          2.42        11.98 o
   6  16   0          8.57          1.55        13.09 o
   8  16   0         28.53         32.34        14.29 o
   1  17   0        118.33        129.03        20.51 o
   3  17   0          6.98         17.97        13.89 o
   5  17   0          8.51          5.74        14.49 o
 -23   1   1         13.48          8.47         7.79 o
 -21   1   1          1.91         -0.74         6.86 o
 -19   1   1         11.23          4.49         6.09 o
 -17   1   1       3750.14       3761.02        46.67 o
 -15   1   1        474.10        482.25        15.25 o
 -13   1   1          9.19          4.13         4.20 o
 -11   1   1        748.69        729.02        15.17 o
  -9   1   1         74.22         68.59         5.40 o
  -7   1   1        257.50        221.84         7.28 o
  -5   1   1      10965.29       9996.37        71.05 o
  -3   1   1      21338.67      21316.56       120.21 o
  -1   1   1        550.60        572.32         8.73 o
   1   1   1       3216.56       3225.62        28.02 o
   3   1   1      21534.42      19694.21       138.91 o
   5   1   1      15080.93      14781.79       102.43 o
   7   1   1      18452.83      19325.52       125.82 o
   9   1   1        307.38        261.97         9.14 o
  11   1   1         97.29         77.84         6.74 o
  13   1   1        431.13        407.28        14.77 o
  15   1   1         11.08         16.84         5.99 o
  17   1   1         72.05         67.26         8.52 o
  19   1   1         97.00         79.80        10.94 o
  21   1   1         90.17         97.02        17.62 o
 -24   2   1         81.52         61.44        11.81 o
 -22   2   1         14.79         11.14         7.89 o
 -20   2   1         82.61         98.19        13.28 o
 -18   2   1       6361.13       6438.66        80.39 o
 -16   2   1       9650.49       9688.01        84.28 o
 -14   2   1        840.41        825.18        18.80 o
 -12   2   1       2435.03       2533.85        31.38 o
 -10   2   1        347.40        319.63        10.10 o
  -8   2   1       1111.21       1116.70        15.23 o
  -6   2   1          9.52          4.28         2.44 o
  -4   2   1         22.36          4.45         2.78 o
  -2   2   1       2138.94       1784.30        15.55 o
   0   2   1          6.98         -3.46         3.46 o
   2   2   1        845.07        726.02        18.53 o
   4   2   1      28719.55      30579.18       173.45 o
   6   2   1          1.43          0.85         2.76 o
   8   2   1       4486.99       4815.17        42.62 o
  10   2   1       4172.53       4550.18        43.75 o
  12   2   1       2055.53       2027.61        28.59 o
  14   2   1        222.88        226.58        12.26 o
  16   2   1        188.88        156.90        11.11 o
  18   2   1        820.18        784.47        32.83 o
  20   2   1         14.37         10.02         9.01 o
  22   2   1        317.43        442.40        31.57 o
 -23   3   1         72.06         58.47        11.72 o
 -21   3   1         42.26         42.37         8.85 o
 -19   3   1        359.77        361.07        16.87 o
 -17   3   1       3884.93       3969.11        48.72 o
 -15   3   1          2.11          3.81         6.31 o
 -13   3   1        513.05        516.68        14.44 o
 -11   3   1       1678.05       1697.85        24.20 o
  -9   3   1         49.95         36.00         4.58 o
  -7   3   1       1919.30       2003.12        23.16 o
  -5   3   1        712.56        723.74        12.06 o
  -3   3   1      46340.98      48898.71       332.73 o
  -1   3   1        646.88        690.73        10.36 o
   1   3   1      46491.88      49203.01       271.68 o
   3   3   1       1174.14       1235.35        11.94 o
   5   3   1       1346.19       1287.32        14.62 o
   7   3   1      14252.36      14783.94       100.66 o
   9   3   1         90.12         87.30         6.35 o
  11   3   1        766.41        742.09        16.51 o
  13   3   1          2.37          0.96         4.70 o
  15   3   1        262.21        265.13        13.07 o
  17   3   1        163.43        154.97        12.76 o
  19   3   1         61.95         72.81        11.40 o
  21   3   1         71.34         87.06        12.90 o
 -22   4   1        100.68        111.40        14.43 o
 -20   4   1         20.44         17.28         7.49 o
 -18   4   1        160.84        175.43        12.38 o
 -16   4   1       1397.36       1346.13        26.17 o
 -14   4   1        452.69        437.51        14.37 o
 -12   4   1       1153.56       1211.63        21.21 o
 -10   4   1        795.84        797.03        15.61 o
  -8   4   1         98.22        115.95         6.19 o
  -6   4   1        596.43        613.60        10.87 o
  -4   4   1        391.87        357.59         8.48 o
  -2   4   1        776.56        911.37        11.15 o
   0   4   1      16397.07      15931.46       107.76 o
   2   4   1         48.45         41.21         6.11 o
   4   4   1        959.04        890.01        11.48 o
   6   4   1        262.36        271.66         7.19 o
   8   4   1        700.30        729.27        14.12 o
  10   4   1        800.14        813.25        16.44 o
  12   4   1        181.61        192.11        10.63 o
  14   4   1         78.85         77.83         8.49 o
  16   4   1         82.59         91.56        10.38 o
  18   4   1        105.01         94.88        12.19 o
  20   4   1         76.82         68.02        11.80 o
  22   4   1         47.65         60.06        12.75 o
 -23   5   1        128.21        136.46        21.54 o
 -21   5   1        114.77        125.66        20.03 o
 -19   5   1         26.48          4.93         6.63 o
 -17   5   1       2241.59       2278.65        35.41 o
 -15   5   1        248.94        233.43        12.56 o
 -13   5   1         31.49         44.77         6.72 o
 -11   5   1        566.79        575.92        14.46 o
  -9   5   1         16.13         16.58         4.10 o
  -7   5   1       1048.96        988.76        15.23 o
  -5   5   1         44.00         53.83         4.54 o
  -3   5   1       9439.77       8904.68        63.99 o
  -1   5   1       1148.78       1169.91        15.19 o
   1   5   1        278.51        283.15         7.72 o
   3   5   1       4603.47       4139.82        33.15 o
   5   5   1       2449.97       2378.04        23.50 o
   7   5   1       3414.19       3303.87        30.35 o
   9   5   1        477.58        523.15        13.10 o
  11   5   1        393.33        424.04        13.06 o
  13   5   1        146.72        130.79         9.32 o
  15   5   1         11.70          5.51         5.91 o
  17   5   1          7.06          6.14        11.41 o
  19   5   1        237.64        251.43        20.50 o
  21   5   1        332.39        380.59        26.80 o
 -22   6   1         13.41          4.40        11.12 o
 -20   6   1        220.03        255.91        22.12 o
 -18   6   1       3832.68       4014.46        75.79 o
 -16   6   1       4666.28       5005.43        55.43 o
 -14   6   1         46.70         59.04         7.67 o
 -12   6   1        462.75        477.95        14.00 o
 -10   6   1         19.80         38.28         5.12 o
  -8   6   1       1727.63       1730.32        22.45 o
  -6   6   1        538.73        544.70        12.36 o
  -4   6   1          0.15          1.87         3.16 o
  -2   6   1        716.75        756.70        12.49 o
   0   6   1       5549.65       5422.76        47.12 o
   2   6   1        327.16        336.07         9.21 o
   4   6   1       4282.57       4304.83        38.57 o
   6   6   1          3.57          4.86         3.24 o
   8   6   1       1851.68       1904.77        23.32 o
  10   6   1       1441.14       1566.74        25.33 o
  12   6   1        458.65        470.92        14.74 o
  14   6   1         75.20         64.93         8.30 o
  16   6   1         69.56         72.12        13.31 o
  18   6   1         17.63         -8.78         8.78 o
  20   6   1         15.65         14.04        14.52 o
 -21   7   1          1.40          6.49        15.88 o
 -19   7   1        297.82        286.80        24.85 o
 -17   7   1        954.26        973.20        32.91 o
 -15   7   1        342.73        358.55        16.69 o
 -13   7   1          2.92          6.14         5.32 o
 -11   7   1        239.31        237.26        15.69 o
  -9   7   1         46.66         38.88         4.66 o
  -7   7   1        578.79        627.52        11.84 o
  -5   7   1         86.80         86.99         6.95 o
  -3   7   1       3549.77       3479.98        33.17 o
  -1   7   1       3793.25       3876.49        34.50 o
   1   7   1      14615.65      14293.82       106.02 o
   3   7   1        831.36        918.49        15.79 o
   5   7   1        161.85        151.27         7.56 o
   7   7   1       3076.93       3176.64        34.66 o
   9   7   1         40.09         52.91         6.12 o
  11   7   1          7.15         11.54         5.55 o
  13   7   1        242.03        234.98        13.55 o
  15   7   1          2.70          2.57         6.96 o
  17   7   1        121.99        101.70        14.41 o
  19   7   1         18.24         12.08        10.12 o
 -20   8   1          0.04         -6.11         9.42 o
 -18   8   1        100.25         91.91        15.58 o
 -16   8   1       1054.46       1128.27        35.45 o
 -14   8   1        200.96        191.89        14.79 o
 -12   8   1        475.63        467.13        16.58 o
 -10   8   1        112.55        104.93         8.67 o
  -8   8   1        351.90        364.41        13.18 o
  -6   8   1        148.53        151.00        11.60 o
  -4   8   1         65.87         64.91         6.86 o
  -2   8   1          3.54          3.64         3.45 o
   0   8   1       4959.70       4642.90        43.10 o
   2   8   1         17.19         33.54         5.03 o
   4   8   1        665.75        668.61        14.24 o
   6   8   1          0.03          2.49         3.69 o
   8   8   1          0.12          5.71         3.98 o
  10   8   1         37.88         53.10         7.47 o
  12   8   1         16.39         19.82         6.72 o
  14   8   1         51.19         64.33        10.22 o
  16   8   1         79.66         68.82        12.13 o
  18   8   1         29.80         69.04        22.11 o
  20   8   1         41.48         48.15        15.75 o
 -21   9   1         15.36         15.53        14.34 o
 -19   9   1         44.50         41.93        12.80 o
 -17   9   1        391.80        416.69        26.12 o
 -15   9   1        427.90        517.14        22.34 o
 -13   9   1         61.57         64.52         9.31 o
 -11   9   1         37.61         47.71         7.61 o
  -9   9   1        144.05        161.71        11.25 o
  -7   9   1         39.20         39.40         6.79 o
  -5   9   1        224.92        246.70        10.95 o
  -3   9   1        210.18        200.73         9.24 o
  -1   9   1        100.83        125.09         8.03 o
   1   9   1         21.54         20.02         5.06 o
   3   9   1       1447.27       1508.31        22.90 o
   5   9   1       1447.94       1439.63        22.80 o
   7   9   1        852.90        907.52        18.49 o
   9   9   1        264.07        255.92        19.06 o
  11   9   1          5.28         11.14         6.98 o
  13   9   1        433.96        489.11        21.41 o
  15   9   1        126.17        136.72        29.68 o
  17   9   1         16.08         13.95        12.36 o
  19   9   1         17.39         23.98        14.69 o
 -20  10   1         47.14         32.29        14.84 o
 -18  10   1        829.10        920.79        37.13 o
 -16  10   1       1489.80       1692.80        52.46 o
 -14  10   1          9.65          3.21         8.36 o
 -12  10   1         38.67         21.08         9.17 o
 -10  10   1        172.67        220.34        15.53 o
  -8  10   1        580.38        607.37        18.71 o
  -6  10   1        289.71        295.12        12.65 o
  -4  10   1         35.58         39.95         7.35 o
  -2  10   1        385.13        418.73        13.08 o
   0  10   1       1640.56       1617.85        26.61 o
   2  10   1          0.04          3.16         4.48 o
   4  10   1        340.16        380.43        12.98 o
   6  10   1         35.13         32.71         6.45 o
   8  10   1        645.77        644.32        21.83 o
  10  10   1        159.89        165.09        14.10 o
  12  10   1         68.96         65.76        10.81 o
  14  10   1          9.38         -0.56         8.93 o
  16  10   1        153.14        143.56        21.47 o
  18  10   1         11.81         12.31        13.68 o
 -19  11   1         67.52         71.38        18.13 o
 -17  11   1        320.07        403.26        28.87 o
 -15  11   1        175.90        166.23        18.24 o
 -13  11   1          0.79          2.86         9.24 o
 -11  11   1          0.15         -7.14         7.14 o
  -9  11   1         87.86         77.53        10.32 o
  -7  11   1        502.94        519.58        16.70 o
  -5  11   1        219.71        252.35        14.29 o
  -3  11   1        432.79        430.75        16.14 o
  -1  11   1       1044.23        992.60        29.68 o
   1  11   1       2682.04       2568.94        33.82 o
   3  11   1        614.39        700.62        19.53 o
   5  11   1        219.37        182.21        12.23 o
   7  11   1         51.28         47.15         9.05 o
   9  11   1        107.45        113.97        12.39 o
  11  11   1          8.12         12.88        10.33 o
  13  11   1          9.17         14.76        10.53 o
  15  11   1         26.30         16.17        19.50 o
  17  11   1         20.63         19.68        13.56 o
 -18  12   1         17.12         37.38        16.08 o
 -16  12   1         69.79         67.25        15.08 o
 -14  12   1          3.70         10.48        10.97 o
 -12  12   1        109.15        103.64        14.80 o
 -10  12   1         42.00         39.86        10.90 o
  -8  12   1         10.21          9.11         7.03 o
  -6  12   1         50.95         55.47         8.60 o
  -4  12   1          7.53         -1.27         5.63 o
  -2  12   1        578.37        563.10        18.83 o
   0  12   1         26.38         17.80         6.28 o
   2  12   1         33.58          9.88         7.07 o
   4  12   1         78.60         72.05         9.85 o
   6  12   1         20.37         13.24         8.02 o
   8  12   1          9.96         12.51         7.52 o
  10  12   1         13.63         24.42         9.10 o
  12  12   1          5.75         13.79        11.58 o
  14  12   1          0.68        -14.15        16.88 o
  16  12   1        108.71        160.90        23.61 o
 -15  13   1         19.33         14.43        11.91 o
 -13  13   1          1.01         -0.94        10.43 o
 -11  13   1          2.77         11.27         9.39 o
  -9  13   1         12.29         12.56        10.12 o
  -7  13   1         68.25        111.18        13.03 o
  -5  13   1          1.29          6.89         7.15 o
  -3  13   1         59.47         60.61         9.61 o
  -1  13   1         18.20          7.21         6.65 o
   1  13   1        220.91        267.99        17.01 o
   3  13   1          0.18         -4.89         7.14 o
   5  13   1         58.31         65.19        10.72 o
   7  13   1         58.64         63.58        11.27 o
   9  13   1         26.49         34.13        11.90 o
  11  13   1         30.22         36.52        12.86 o
  13  13   1         23.46         15.00        13.51 o
 -14  14   1         13.83          6.50        11.32 o
 -12  14   1         29.53         51.29        14.36 o
 -10  14   1         17.01         18.63        10.86 o
  -8  14   1         31.96         17.51        12.01 o
  -6  14   1          0.59          1.81        10.82 o
  -4  14   1          4.15         19.88         8.83 o
  -2  14   1        351.43        395.18        20.52 o
   0  14   1        631.95        586.12        25.07 o
   2  14   1         11.88         13.01         8.89 o
   4  14   1        166.26        103.97        14.27 o
   6  14   1         64.94         69.98        11.77 o
   8  14   1          0.77          7.80         9.59 o
  10  14   1         88.81         78.31        17.71 o
  12  14   1          6.04          9.11        19.79 o
 -13  15   1         78.81        119.56        22.44 o
 -11  15   1         66.60         32.50        14.21 o
  -9  15   1          3.92          1.74        11.35 o
  -7  15   1          1.13          3.85        10.87 o
  -5  15   1         19.80         25.45        11.81 o
  -3  15   1          0.48          0.15         7.95 o
  -1  15   1        137.27        146.12        14.64 o
   1  15   1        124.24        116.04        15.66 o
   3  15   1          0.00          3.93         9.56 o
   5  15   1          5.81          8.00         9.03 o
   7  15   1          1.62         11.49        10.61 o
   9  15   1        142.77        141.47        23.98 o
  11  15   1         24.02         41.05        18.62 o
 -10  16   1          4.64          3.20        12.43 o
  -8  16   1          7.97          9.29        12.21 o
  -6  16   1          2.30          3.87        13.68 o
  -4  16   1          0.01          6.01        11.58 o
  -2  16   1         81.01         86.24        14.63 o
   0  16   1          2.81          0.38        10.04 o
   2  16   1          0.01         -9.24         9.24 o
   4  16   1          9.14        -10.76        11.02 o
   6  16   1          0.34         -5.51        12.26 o
   8  16   1         47.26         79.75        22.23 o
  -5  17   1          9.84         10.12        14.47 o
  -3  17   1          0.05         18.94        16.34 o
  -1  17   1          4.68         -1.67        16.49 o
   1  17   1         40.81         45.68        16.08 o
   3  17   1          0.88          4.26        19.50 o
 -24   0   2          2.66          6.15        11.51 o
 -22   0   2          0.01         -7.97         7.97 o
 -20   0   2        945.75       1088.45        44.55 o
 -18   0   2        402.58        412.63        23.50 o
 -16   0   2         58.95         52.91        10.81 o
 -14   0   2        866.00        802.41        25.78 o
 -12   0   2        988.80        864.39        24.33 o
 -10   0   2       2822.31       3325.12        47.74 o
  -8   0   2       4800.73       5129.94        59.67 o
  -6   0   2      55840.87      58820.37       688.43 o
  -4   0   2      12865.94      11142.40       125.05 o
  -2   0   2      60948.32      63646.83       811.10 o
   0   0   2       4186.19       3990.40        36.73 o
   2   0   2       5925.95       6071.16        62.34 o
   4   0   2      35404.82      37562.25       375.37 o
   6   0   2       4117.86       4519.55        54.74 o
   8   0   2      11930.80      12113.19       123.49 o
  10   0   2       1418.97       1618.35        33.95 o
  12   0   2        593.81        558.99        21.67 o
  14   0   2        656.00        683.53        37.56 o
  16   0   2        210.89        218.26        26.92 o
  18   0   2         68.36         51.02        32.26 o
  20   0   2        116.69        148.78        26.97 o
 -25   1   2         45.10         59.56        11.81 o
 -23   1   2         74.52         66.05        10.55 o
 -21   1   2         48.87         52.74         8.65 o
 -19   1   2       2956.27       2936.80        42.28 o
 -17   1   2         59.39         50.85         7.93 o
 -15   1   2       4133.11       4048.79        45.51 o
 -13   1   2       3170.74       3068.27        35.86 o
 -11   1   2       3908.78       4146.71        40.52 o
  -9   1   2       2638.25       2741.75        27.06 o
  -7   1   2       6043.89       5534.24        43.46 o
  -5   1   2       2131.58       2025.27        25.47 o
  -3   1   2         28.24         35.04         3.34 o
  -1   1   2        163.90        168.75         4.29 o
   1   1   2        264.65        226.37         5.51 o
   3   1   2         15.68         32.47         2.79 o
   5   1   2        525.89        428.49         9.44 o
   7   1   2        123.40        138.64         6.73 o
   9   1   2       2644.47       2797.00        33.93 o
  11   1   2          8.83          5.69         4.12 o
  13   1   2          2.71          0.18         4.60 o
  15   1   2       1076.58       1035.60        22.85 o
  17   1   2        270.46        255.59        17.89 o
  19   1   2         40.02         39.95        11.61 o
  21   1   2        148.74        147.32        21.38 o
 -24   2   2          1.20          2.10         8.45 o
 -22   2   2          2.13         -1.33         7.38 o
 -20   2   2          6.74          9.64         6.83 o
 -18   2   2         16.78          8.04         6.60 o
 -16   2   2          6.43         -1.16         6.30 o
 -14   2   2         21.65          5.20         5.35 o
 -12   2   2        115.20        100.42         7.64 o
 -10   2   2        858.99        819.30        17.06 o
  -8   2   2       1127.22       1127.84        16.02 o
  -6   2   2          3.94         -0.17         2.61 o
  -4   2   2       2593.02       2478.34        21.27 o
  -2   2   2          4.56         -2.86         2.86 o
   0   2   2        466.99        440.24         6.21 o
   2   2   2        515.52        487.01         5.88 o
   4   2   2       2982.36       2881.87        23.51 o
   6   2   2       1582.48       1481.08        21.81 o
   8   2   2       1272.94       1266.71        18.93 o
  10   2   2        450.72        463.30        14.96 o
  12   2   2          0.37          6.51         4.29 o
  14   2   2         12.95          4.29         4.94 o
  16   2   2          6.26         13.77         7.49 o
  18   2   2          4.13         -0.49         7.40 o
  20   2   2         39.76         61.47        13.84 o
 -23   3   2        242.36        282.56        19.53 o
 -21   3   2          6.20          0.60         6.72 o
 -19   3   2       1826.83       1854.88        32.89 o
 -17   3   2        427.21        418.39        15.85 o
 -15   3   2       2799.53       2891.90        37.73 o
 -13   3   2       3749.56       3727.86        40.69 o
 -11   3   2       3788.14       4097.78        40.75 o
  -9   3   2        461.35        518.05        11.59 o
  -7   3   2       4596.41       4501.63        41.53 o
  -5   3   2       1794.10       1665.11        19.78 o
  -3   3   2       3242.01       3318.16        30.01 o
  -1   3   2       2668.58       2811.74        22.47 o
   1   3   2       1402.56       1285.47        12.31 o
   3   3   2        179.42        183.62         7.29 o
   5   3   2        877.13        868.59        10.90 o
   7   3   2        166.92        156.82         8.30 o
   9   3   2        591.08        607.08        13.89 o
  11   3   2        209.81        221.76        10.25 o
  13   3   2        172.93        184.53        13.53 o
  15   3   2        260.82        253.36        16.99 o
  17   3   2         99.30        102.80        12.57 o
  19   3   2         97.28        121.26        14.28 o
  21   3   2        220.14        201.41        23.28 o
 -24   4   2         10.15         -6.50        10.28 o
 -22   4   2         16.97          7.23        10.47 o
 -20   4   2        189.21        204.67        15.39 o
 -18   4   2         39.51         27.26         8.67 o
 -16   4   2        136.23        142.58        10.71 o
 -14   4   2        259.79        257.87        12.07 o
 -12   4   2       1833.26       1813.71        25.52 o
 -10   4   2       3854.65       3978.88        38.67 o
  -8   4   2       1817.44       1797.40        21.19 o
  -6   4   2      19406.49      19117.06       132.25 o
  -4   4   2          2.98          4.54         2.50 o
  -2   4   2       2563.07       2556.38        22.60 o
   0   4   2      18238.70      18114.90       113.80 o
   2   4   2       6033.78       5990.03        50.29 o
   4   4   2      12324.67      12717.95        95.04 o
   6   4   2        177.54        208.72         5.75 o
   8   4   2       8636.73       8961.03        69.83 o
  10   4   2       1064.35       1085.18        19.19 o
  12   4   2        562.21        575.76        23.25 o
  14   4   2        112.11        103.43        10.99 o
  16   4   2        496.03        522.71        21.53 o
  18   4   2          0.49          3.82        10.85 o
  20   4   2         26.21         23.40        10.67 o
 -23   5   2          0.20         -6.12         8.69 o
 -21   5   2        174.88        187.96        17.20 o
 -19   5   2       1632.63       1614.96        37.46 o
 -17   5   2          0.43         -2.24         6.32 o
 -15   5   2       1479.10       1495.28        31.37 o
 -13   5   2        370.09        321.17        14.86 o
 -11   5   2        890.49        942.10        17.33 o
  -9   5   2       2976.63       3103.67        31.83 o
  -7   5   2       1821.17       1627.88        20.83 o
  -5   5   2        787.08        911.27        16.65 o
  -3   5   2        489.89        510.66        11.13 o
  -1   5   2        401.42        368.91         8.58 o
   1   5   2       1682.25       1564.98        16.87 o
   3   5   2        512.05        578.97         8.56 o
   5   5   2       1959.28       1852.23        25.33 o
   7   5   2         59.76         50.60         4.79 o
   9   5   2       1533.73       1521.80        24.42 o
  11   5   2         95.32         99.79         9.28 o
  13   5   2        191.70        207.18        15.36 o
  15   5   2        984.86        958.57        27.93 o
  17   5   2        386.41        320.07        20.97 o
  19   5   2         19.98         25.13         9.94 o
 -22   6   2          9.95          3.50        10.13 o
 -20   6   2         91.63         88.45        13.81 o
 -18   6   2         28.70         29.13         9.57 o
 -16   6   2        103.55         96.52        11.68 o
 -14   6   2         15.45         16.79         5.55 o
 -12   6   2        399.78        397.59        12.60 o
 -10   6   2         84.59         98.91         6.53 o
  -8   6   2         28.42         30.63         4.70 o
  -6   6   2        108.09        100.54         6.28 o
  -4   6   2        449.10        392.07        10.76 o
  -2   6   2       4788.92       4919.84        41.34 o
   0   6   2       4367.90       4240.62        37.60 o
   2   6   2       1388.61       1498.33        17.79 o
   4   6   2       2649.39       2515.25        23.61 o
   6   6   2        503.93        568.40        10.88 o
   8   6   2        693.87        747.96        14.51 o
  10   6   2        544.77        528.25        16.64 o
  12   6   2         39.18         25.97         9.05 o
  14   6   2        411.43        416.05        22.09 o
  16   6   2         32.05         13.73         7.94 o
  18   6   2         14.91         26.16        10.33 o
  20   6   2         95.87         91.70        15.74 o
 -23   7   2        187.13        192.91        22.72 o
 -21   7   2         24.08         -6.24         9.08 o
 -19   7   2        235.32        226.86        20.35 o
 -17   7   2        327.55        324.44        20.86 o
 -15   7   2        590.47        646.56        22.84 o
 -13   7   2        808.38        755.27        23.76 o
 -11   7   2        546.19        570.47        18.37 o
  -9   7   2         21.21         11.06         4.52 o
  -7   7   2       1894.46       1919.87        25.87 o
  -5   7   2        323.75        339.57        11.35 o
  -3   7   2       1313.27       1232.98        18.53 o
  -1   7   2        277.62        225.51         8.30 o
   1   7   2       1795.43       1855.81        24.68 o
   3   7   2          3.95         -2.52         2.80 o
   5   7   2       1533.57       1601.68        19.06 o
   7   7   2        574.84        566.79        12.55 o
   9   7   2         59.32         56.33         7.55 o
  11   7   2          8.43          1.99         4.82 o
  13   7   2          4.09         10.02         6.96 o
  15   7   2         73.16         82.78        14.73 o
  17   7   2         16.47          8.48        12.86 o
  19   7   2          3.38         -7.31         9.61 o
 -22   8   2          7.68         -4.44        11.21 o
 -20   8   2        227.00        251.63        22.67 o
 -18   8   2        117.79         80.25        13.50 o
 -16   8   2        435.80        457.33        20.75 o
 -14   8   2         93.11         84.89        11.03 o
 -12   8   2        176.81        193.72        14.90 o
 -10   8   2        167.90        148.11        10.00 o
  -8   8   2       1913.49       1874.18        28.75 o
  -6   8   2       1266.45       1201.63        22.06 o
  -4   8   2        228.11        243.44        10.67 o
  -2   8   2        123.28        145.89         7.40 o
   0   8   2       2682.49       2621.92        30.04 o
   2   8   2        228.29        193.74         8.69 o
   4   8   2       1138.64       1100.76        18.60 o
   6   8   2          0.57         -1.03         4.38 o
   8   8   2        602.20        559.63        17.50 o
  10   8   2       1127.41       1120.95        34.32 o
  12   8   2        148.33        159.84        13.74 o
  14   8   2         70.82         66.06        12.52 o
  16   8   2         56.30         48.60        12.92 o
  18   8   2         36.48         26.31        11.25 o
 -21   9   2        139.63        134.40        19.10 o
 -19   9   2        592.99        639.50        34.47 o
 -17   9   2         68.99         62.30        12.89 o
 -15   9   2         32.84         40.75         8.62 o
 -13   9   2         40.77         32.64         8.07 o
 -11   9   2         26.43         21.37         7.47 o
  -9   9   2       1316.70       1326.19        29.42 o
  -7   9   2         66.66         75.57         8.21 o
  -5   9   2        105.35        104.62         9.75 o
  -3   9   2         17.29         29.16         4.76 o
  -1   9   2        294.33        308.37        10.80 o
   1   9   2         48.07         46.49         6.59 o
   3   9   2          4.60         -0.01         3.90 o
   5   9   2        593.31        577.09        14.79 o
   7   9   2        137.05        128.71        10.35 o
   9   9   2        175.29        176.77        12.38 o
  11   9   2          9.73         19.49         8.43 o
  13   9   2          5.54          4.88         8.36 o
  15   9   2        164.04        167.51        18.44 o
  17   9   2        188.36        182.94        28.48 o
 -20  10   2          0.01         -7.44        11.75 o
 -18  10   2         38.52         29.83        10.46 o
 -16  10   2         15.90          8.82         8.39 o
 -14  10   2          0.23          0.27         7.25 o
 -12  10   2        164.42        165.90        18.33 o
 -10  10   2         58.54         49.46        10.15 o
  -8  10   2         95.74        102.54        11.39 o
  -6  10   2         50.81         33.49         7.57 o
  -4  10   2        115.37        140.91        10.43 o
  -2  10   2        160.58        172.96        13.20 o
   0  10   2         55.02         49.56         6.38 o
   2  10   2          9.38          1.79         4.62 o
   4  10   2        356.02        333.92        14.10 o
   6  10   2        319.31        332.18        14.51 o
   8  10   2        451.48        451.71        18.70 o
  10  10   2        303.02        313.79        23.06 o
  12  10   2          5.68         12.72        10.62 o
  14  10   2         45.42         33.62        10.87 o
  16  10   2        100.03        118.98        17.18 o
 -19  11   2          4.55         10.23         9.57 o
 -17  11   2        203.20        223.92        23.20 o
 -15  11   2          0.01         -4.63         9.57 o
 -13  11   2          3.30          5.58         7.46 o
 -11  11   2          7.20          7.60         7.20 o
  -9  11   2          5.81          0.88         9.17 o
  -7  11   2       1026.40       1025.64        37.04 o
  -5  11   2         74.53         94.43         9.78 o
  -3  11   2        514.11        492.39        17.02 o
  -1  11   2          1.33          4.78         5.86 o
   1  11   2       1111.45       1103.43        24.03 o
   3  11   2         37.27         41.23         7.49 o
   5  11   2        353.31        401.08        17.61 o
   7  11   2        178.22        178.86        16.32 o
   9  11   2          0.11          6.24         8.59 o
  11  11   2          1.56         13.94         9.41 o
  13  11   2         12.75         10.06        10.58 o
  15  11   2         20.14         29.14        14.65 o
 -18  12   2        142.81        139.10        19.64 o
 -16  12   2        321.39        374.57        27.47 o
 -14  12   2          0.42          4.00        10.64 o
 -12  12   2        158.80        150.20        16.86 o
 -10  12   2        109.18        119.86        13.21 o
  -8  12   2        282.94        273.15        21.78 o
  -6  12   2         15.84         15.35         7.44 o
  -4  12   2        422.15        427.39        17.00 o
  -2  12   2        128.55        137.65        11.59 o
   0  12   2        749.35        726.08        19.56 o
   2  12   2          5.38          4.76         7.41 o
   4  12   2         11.03         15.33         7.66 o
   6  12   2        471.65        453.51        20.20 o
   8  12   2        277.89        276.95        29.51 o
  10  12   2        109.63         97.94        18.63 o
  12  12   2         18.19         11.77        10.06 o
  14  12   2          6.65         15.84        12.36 o
 -17  13   2         11.74         -3.85        12.64 o
 -15  13   2         14.68          3.11        10.79 o
 -13  13   2          9.18          6.40        10.36 o
 -11  13   2          1.56          6.86        10.39 o
  -9  13   2        482.79        517.66        22.69 o
  -7  13   2         68.12         90.04        12.05 o
  -5  13   2        116.65        130.66        13.25 o
  -3  13   2         13.74          4.50         7.73 o
  -1  13   2         46.73         64.97        10.02 o
   1  13   2         48.42         29.45        10.82 o
   3  13   2         10.34         13.84         8.33 o
   5  13   2        230.76        246.33        17.35 o
   7  13   2         27.31         52.53        11.57 o
   9  13   2         17.74         18.87        10.16 o
  11  13   2          0.61         16.96        13.39 o
  13  13   2          1.28          7.36        13.07 o
 -14  14   2          3.96         15.86        13.73 o
 -12  14   2        188.03        198.50        21.69 o
 -10  14   2        151.39        157.41        17.71 o
  -8  14   2        145.77        170.37        16.36 o
  -6  14   2          7.24          9.63         8.79 o
  -4  14   2         12.47         10.80         9.62 o
  -2  14   2         40.15         39.66        10.54 o
   0  14   2        116.42        123.83        14.67 o
   2  14   2         32.55         29.31        10.17 o
   4  14   2          3.27          0.74         7.57 o
   6  14   2          0.25          1.76         9.27 o
   8  14   2          6.05          5.50         8.81 o
  10  14   2         17.68          0.73        18.62 o
 -13  15   2          0.47         10.61        16.68 o
 -11  15   2         30.04         27.69        12.35 o
  -9  15   2          8.09          4.49        10.51 o
  -7  15   2         47.04         57.63        12.07 o
  -5  15   2          4.35         -5.75         9.65 o
  -3  15   2         25.56         19.70        10.06 o
  -1  15   2          0.11         -8.78         8.78 o
   1  15   2         84.57         77.31        15.59 o
   3  15   2          9.09          7.83         9.32 o
   5  15   2         83.08         64.10        17.58 o
   7  15   2          6.05         18.85        11.84 o
   9  15   2         14.01         -5.59        13.89 o
 -10  16   2          4.30          3.63        16.88 o
  -8  16   2         38.86         44.16        19.50 o
  -6  16   2         10.05          4.56        11.56 o
  -4  16   2          9.14         -2.86        11.04 o
  -2  16   2         11.10         27.46        12.24 o
   0  16   2          7.32        -10.76        10.76 o
   2  16   2          3.98         -3.63         8.37 o
   4  16   2         23.48         38.48        13.45 o
   6  16   2        193.99        249.37        44.35 o
  -5  17   2          0.33         16.02        18.55 o
  -3  17   2         14.25          4.27        12.33 o
  -1  17   2         31.28         27.07        15.16 o
   1  17   2          4.47          3.44        13.43 o
 -25   1   3        156.91        197.70        17.24 o
 -23   1   3        471.09        537.54        22.96 o
 -21   1   3         13.02         10.02         6.46 o
 -19   1   3         67.27         67.87         8.87 o
 -17   1   3         33.99         22.48         7.04 o
 -15   1   3        797.96        788.42        19.73 o
 -13   1   3       2641.27       2688.66        32.89 o
 -11   1   3        699.60        776.85        14.65 o
  -9   1   3       1561.34       1638.87        21.14 o
  -7   1   3         56.34         62.51         4.29 o
  -5   1   3          2.70          6.91         2.71 o
  -3   1   3         33.71         20.34         2.84 o
  -1   1   3      22431.40      22432.83       138.73 o
   1   1   3        831.13        764.99         9.37 o
   3   1   3        876.54        919.84        12.36 o
   5   1   3       1301.23       1333.12        17.35 o
   7   1   3       5889.51       6077.14        53.30 o
   9   1   3       1681.07       1706.26        24.35 o
  11   1   3        435.92        458.38        13.72 o
  13   1   3        338.20        304.26        14.62 o
  15   1   3         13.19         10.01         7.34 o
  17   1   3        103.60        121.59        17.14 o
  19   1   3        163.69        165.69        21.24 o
 -24   2   3        737.19        877.98        29.03 o
 -22   2   3          1.73         -0.18         7.83 o
 -20   2   3        202.30        168.50        12.79 o
 -18   2   3       2423.96       2355.04        36.00 o
 -16   2   3         45.68         40.06         8.41 o
 -14   2   3          3.21         -4.11         4.11 o
 -12   2   3       1480.39       1640.55        22.43 o
 -10   2   3        198.50        223.37         8.57 o
  -8   2   3      29511.34      31932.06       212.86 o
  -6   2   3       5055.17       5548.66        44.77 o
  -4   2   3        300.12        288.50         7.48 o
  -2   2   3      27609.73      29481.84       169.33 o
   0   2   3       3591.77       3757.46        29.24 o
   2   2   3          7.73          1.13         1.95 o
   4   2   3        571.37        682.02         9.66 o
   6   2   3       5365.57       5546.62        46.37 o
   8   2   3          3.48         25.02         4.40 o
  10   2   3          2.28          6.34         3.90 o
  12   2   3        105.74        113.06         9.85 o
  14   2   3       2653.85       2232.13        41.76 o
  16   2   3          8.53         16.18         7.89 o
  18   2   3          5.89         -0.15         8.59 o
  20   2   3        234.51        252.37        25.90 o
 -25   3   3        271.88        314.68        23.96 o
 -23   3   3        134.19        129.73        14.07 o
 -21   3   3         94.14         93.55        11.85 o
 -19   3   3          0.61         -0.40         6.34 o
 -17   3   3        293.19        334.05        19.78 o
 -15   3   3        105.49        102.30         8.58 o
 -13   3   3        477.85        527.75        14.33 o
 -11   3   3         26.47         20.30         4.19 o
  -9   3   3        167.19        187.85         8.78 o
  -7   3   3        866.53        894.44        15.52 o
  -5   3   3        363.89        399.22        10.01 o
  -3   3   3        158.19        168.15         5.56 o
  -1   3   3       5275.80       5335.92        38.28 o
   1   3   3        776.89        759.05         9.44 o
   3   3   3       1030.16       1064.04        19.82 o
   5   3   3       3108.28       3359.05        26.65 o
   7   3   3        934.99        943.74        15.46 o
   9   3   3          2.12         11.39         3.86 o
  11   3   3          8.34          3.68         6.06 o
  13   3   3          5.98          5.02         5.46 o
  15   3   3        244.22        214.87        22.54 o
  17   3   3         66.92         45.06        13.98 o
  19   3   3         61.62         65.90        15.30 o
 -24   4   3          0.15         -9.42         9.42 o
 -22   4   3         26.98         19.36         9.59 o
 -20   4   3        276.22        292.04        17.50 o
 -18   4   3       1069.44       1103.25        27.38 o
 -16   4   3        188.62        214.56        13.11 o
 -14   4   3        127.97        137.78         9.30 o
 -12   4   3        541.57        591.79        14.10 o
 -10   4   3        307.94        345.10        11.92 o
  -8   4   3         44.27         51.24         5.58 o
  -6   4   3        198.04        195.99         7.25 o
  -4   4   3         41.93         45.77         4.07 o
  -2   4   3       2606.89       2473.48        24.70 o
   0   4   3        249.01        229.63         6.07 o
   2   4   3         10.34          6.64         2.64 o
   4   4   3         75.62         69.18         5.11 o
   6   4   3          9.22         15.37         4.10 o
   8   4   3       2349.10       2295.52        26.74 o
  10   4   3        227.24        252.37        15.33 o
  12   4   3         77.77         85.85        10.63 o
  14   4   3          0.04         -2.62         6.16 o
  16   4   3         19.88         18.24         8.87 o
  18   4   3          5.63         12.00         9.50 o
 -23   5   3         47.36         53.78        12.11 o
 -21   5   3         23.74         27.29        10.34 o
 -19   5   3          3.41         -3.50         7.47 o
 -17   5   3          0.00          2.07         6.45 o
 -15   5   3        362.72        345.20        15.48 o
 -13   5   3       1130.09       1076.46        20.14 o
 -11   5   3        443.39        484.67        11.70 o
  -9   5   3         63.70         61.36         6.22 o
  -7   5   3       2678.64       2619.44        29.88 o
  -5   5   3       1960.31       1933.39        21.73 o
  -3   5   3        108.17         69.51         4.78 o
  -1   5   3       6543.60       6150.04        48.76 o
   1   5   3         33.07         43.30         3.19 o
   3   5   3       3177.98       3334.09        35.99 o
   5   5   3         90.94         77.47         6.76 o
   7   5   3       4970.11       5102.97        52.65 o
   9   5   3       1169.46       1144.28        27.05 o
  11   5   3         83.17         59.35         9.92 o
  13   5   3        253.10        200.97        15.71 o
  15   5   3         12.42         24.39         7.88 o
  17   5   3        108.95         92.42        13.04 o
  19   5   3          8.55         11.58         9.55 o
 -24   6   3        543.40        613.02        32.26 o
 -22   6   3          1.64          3.61         9.94 o
 -20   6   3        121.75        108.36        16.61 o
 -18   6   3        885.78        892.62        41.20 o
 -16   6   3         40.03         34.32         8.94 o
 -14   6   3         35.94         33.31         8.42 o
 -12   6   3       1812.12       1951.66        30.31 o
 -10   6   3        621.47        617.60        14.96 o
  -8   6   3       5314.47       5530.08        60.35 o
  -6   6   3        996.33       1056.02        20.16 o
  -4   6   3         14.87         12.35         3.19 o
  -2   6   3       1311.98       1267.19        17.25 o
   0   6   3        381.52        405.20        10.07 o
   2   6   3        109.03        100.47         7.36 o
   4   6   3        379.77        322.64        12.00 o
   6   6   3       1193.16       1203.69        22.27 o
   8   6   3          4.38         19.44         5.77 o
  10   6   3         16.66         14.99         6.89 o
  12   6   3          9.57          5.70         6.41 o
  14   6   3        500.35        453.52        22.10 o
  16   6   3        116.44        149.72        15.08 o
  18   6   3         21.76         13.19        13.97 o
 -23   7   3        117.99        128.81        18.42 o
 -21   7   3         17.99         12.69         9.97 o
 -19   7   3          6.70          9.63         8.24 o
 -17   7   3          7.21          3.39         7.96 o
 -15   7   3          0.48         -6.16         6.16 o
 -13   7   3        184.14        204.49        16.38 o
 -11   7   3         52.38         44.88         8.22 o
  -9   7   3         21.28         13.73         5.50 o
  -7   7   3        176.38        209.34        12.36 o
  -5   7   3       1195.81       1189.72        19.06 o
  -3   7   3       3130.27       3365.85        33.76 o
  -1   7   3        318.01        278.57         9.32 o
   1   7   3         43.10         33.22         4.70 o
   3   7   3        402.65        349.37        11.99 o
   5   7   3       2485.52       2505.28        34.05 o
   7   7   3        299.28        315.90        16.15 o
   9   7   3          0.33          2.79         6.32 o
  11   7   3          4.53          5.72         8.01 o
  13   7   3         90.49         78.66        11.01 o
  15   7   3        144.64        140.05        15.32 o
  17   7   3          0.85         10.93        10.30 o
 -22   8   3         58.35         71.89        17.20 o
 -20   8   3        264.17        275.55        23.68 o
 -18   8   3        781.15        849.26        26.32 o
 -16   8   3         32.08          9.00         7.24 o
 -14   8   3        206.11        190.78        18.82 o
 -12   8   3        659.04        643.96        22.25 o
 -10   8   3        644.67        699.16        23.60 o
  -8   8   3        226.68        226.37        14.18 o
  -6   8   3         69.41         71.63         7.04 o
  -4   8   3        174.25        184.91         7.93 o
  -2   8   3       1641.27       1703.92        25.47 o
   0   8   3        193.28        189.12         9.12 o
   2   8   3         22.75         28.15         5.44 o
   4   8   3         65.29         50.55         7.12 o
   6   8   3        250.79        264.55        12.69 o
   8   8   3        761.51        785.31        24.04 o
  10   8   3         28.32         19.55         7.13 o
  12   8   3         48.25         45.02         9.50 o
  14   8   3         35.76         38.90        11.23 o
  16   8   3          2.19         -1.14         8.88 o
 -21   9   3          9.42         10.24        12.48 o
 -19   9   3          3.91          6.05         9.62 o
 -17   9   3         56.50         30.75         9.57 o
 -15   9   3        498.86        496.25        21.60 o
 -13   9   3        578.51        536.56        22.35 o
 -11   9   3         96.34         88.55        10.95 o
  -9   9   3         65.90         63.27         9.30 o
  -7   9   3        125.89        125.66        11.54 o
  -5   9   3         48.58         73.50         7.64 o
  -3   9   3        176.14        178.08         8.73 o
  -1   9   3        809.22        845.91        17.16 o
   1   9   3        570.11        675.91        15.60 o
   3   9   3         23.95         12.31         5.67 o
   5   9   3         13.52         15.25         5.75 o
   7   9   3       1285.22       1251.69        31.14 o
   9   9   3        805.44        780.91        24.77 o
  11   9   3        212.30        219.63        19.05 o
  13   9   3        258.01        223.53        20.14 o
  15   9   3          0.68          3.95         9.90 o
 -20  10   3          0.16         -9.00         9.00 o
 -18  10   3        289.52        289.23        21.61 o
 -16  10   3         22.16         18.64         9.20 o
 -14  10   3        116.69        122.84        12.39 o
 -12  10   3       1259.21       1304.76        32.47 o
 -10  10   3        417.03        388.84        18.70 o
  -8  10   3         99.15        110.09        11.40 o
  -6  10   3          0.00         -3.66         5.21 o
  -4  10   3          0.00          8.07         5.64 o
  -2  10   3          0.23         -4.96         4.96 o
   0  10   3        281.24        294.92        12.08 o
   2  10   3          0.29         -4.27         4.88 o
   4  10   3         61.46         68.94         9.62 o
   6  10   3        305.25        345.32        16.86 o
   8  10   3         25.34         27.72         9.59 o
  10  10   3         49.42         51.63        15.04 o
  12  10   3         83.43         80.17        16.48 o
  14  10   3         32.03         31.90        11.01 o
 -19  11   3         45.78         36.35        11.55 o
 -17  11   3         28.48         45.34        13.00 o
 -15  11   3          0.07          7.73         8.01 o
 -13  11   3         25.74         11.50         7.97 o
 -11  11   3         40.55         31.10         8.67 o
  -9  11   3          4.17         -6.04         6.04 o
  -7  11   3          0.56          0.53         6.11 o
  -5  11   3        113.20        100.53        11.19 o
  -3  11   3        696.66        706.77        21.95 o
  -1  11   3          4.08          5.33         6.19 o
   1  11   3          3.09         -4.90         4.90 o
   3  11   3         24.26         32.28         6.60 o
   5  11   3        170.41        181.96        17.89 o
   7  11   3        100.25         69.26        12.30 o
   9  11   3         86.58         96.62        13.71 o
  11  11   3        135.14        131.17        16.37 o
  13  11   3          3.67          6.36        10.54 o
 -18  12   3         35.08         26.05        12.82 o
 -16  12   3         11.30          6.12        10.88 o
 -14  12   3          6.09          1.63         8.34 o
 -12  12   3         39.10         25.00         9.92 o
 -10  12   3         77.80        102.33        12.31 o
  -8  12   3        147.49        147.88        13.84 o
  -6  12   3        196.29        199.95        15.55 o
  -4  12   3        449.11        502.30        19.89 o
  -2  12   3          8.53         22.45         6.66 o
   0  12   3        333.75        398.14        17.55 o
   2  12   3         35.86         13.16         9.62 o
   4  12   3         26.83         26.10         8.24 o
   6  12   3        100.11        143.62        15.89 o
   8  12   3         75.57         67.72        12.70 o
  10  12   3          0.11         -2.15         9.47 o
  12  12   3          9.18         17.80        11.02 o
 -17  13   3          3.68        -11.55        11.55 o
 -15  13   3         46.63         34.57        12.43 o
 -13  13   3         65.48         70.67        15.33 o
 -11  13   3          2.76         -4.37         8.26 o
  -9  13   3          4.76          4.03         8.02 o
  -7  13   3         40.56         30.86        12.32 o
  -5  13   3         20.18         15.80         7.81 o
  -3  13   3         11.43         -6.16         6.16 o
  -1  13   3          2.89         -1.40         6.44 o
   1  13   3         10.38         32.40         9.38 o
   3  13   3          2.60         -3.31         8.21 o
   5  13   3         25.53         10.79         9.98 o
   7  13   3         42.56         59.21        12.19 o
   9  13   3         23.31         40.53        10.85 o
  11  13   3          0.22         -4.71        10.55 o
 -14  14   3          1.53          3.97        10.97 o
 -12  14   3         66.25         84.96        22.41 o
 -10  14   3          3.63          9.72         9.08 o
  -8  14   3          2.08          7.26         8.40 o
  -6  14   3         79.32         61.57        11.31 o
  -4  14   3         82.87         66.94        10.94 o
  -2  14   3        104.06         85.55        15.39 o
   0  14   3         49.51         62.98        14.19 o
   2  14   3         59.95         27.37         9.87 o
   4  14   3        113.15        107.79        17.01 o
   6  14   3          0.00          7.27         9.20 o
   8  14   3          4.85         -7.29        11.12 o
  10  14   3          1.15          8.50        10.51 o
 -13  15   3         35.76         12.63        13.09 o
 -11  15   3         42.34         18.14        12.89 o
  -9  15   3         33.01         51.62        15.78 o
  -7  15   3         54.00         38.96        11.31 o
  -5  15   3         70.06         51.46        14.29 o
  -3  15   3         73.85         73.19        15.70 o
  -1  15   3         52.43         33.83        12.77 o
   1  15   3         31.51         20.08        12.19 o
   3  15   3         19.36         15.97         9.50 o
   5  15   3          0.16         10.69        11.43 o
   7  15   3         65.26         28.73        13.24 o
 -10  16   3         13.32         35.70        19.50 o
  -8  16   3         32.97         23.33        11.97 o
  -6  16   3         25.64         47.68        16.30 o
  -4  16   3         59.18         58.19        14.39 o
  -2  16   3          6.90         11.66        15.42 o
   0  16   3         26.74         15.88        12.81 o
   2  16   3          3.09          5.53        18.88 o
   4  16   3         20.02         18.40        13.47 o
  -3  17   3          2.07        -11.30        13.23 o
 -26   0   4        174.93        224.77        31.13 o
 -24   0   4         16.61         34.30        26.60 o
 -22   0   4          3.81         -8.65         8.65 o
 -20   0   4         19.34         19.41         9.79 o
 -18   0   4        916.95        929.84        31.97 o
 -16   0   4         30.16         39.17         9.71 o
 -14   0   4       1052.01       1029.38        28.71 o
 -12   0   4        342.17        344.80        18.16 o
 -10   0   4       2476.82       2444.53        55.17 o
  -8   0   4       1448.52       1307.65        26.14 o
  -6   0   4       1582.98       1704.69        32.38 o
  -4   0   4      11294.10      10849.60       123.44 o
  -2   0   4      17081.46      19438.74       176.83 o
   0   0   4        667.04        734.91        16.81 o
   2   0   4         78.85         84.18         6.91 o
   4   0   4        207.50        164.18         9.55 o
   6   0   4       1266.60       1195.86        31.76 o
   8   0   4       1469.53       1380.68        30.05 o
  10   0   4       1051.35        892.54        32.93 o
  12   0   4        248.06        208.60        21.05 o
  14   0   4         75.92        107.87        22.81 o
  16   0   4        884.53        871.04       104.89 o
  18   0   4        217.25        239.70        99.80 o
 -25   1   4          5.01          8.59        10.33 o
 -23   1   4          9.92         13.23         8.63 o
 -21   1   4         35.07         29.36         9.04 o
 -19   1   4       1289.53       1302.55        27.06 o
 -17   1   4       1297.37       1331.79        25.78 o
 -15   1   4         20.17         24.33         6.05 o
 -13   1   4       1055.83       1083.42        19.12 o
 -11   1   4      10591.90      11646.58        86.77 o
  -9   1   4        897.61       1012.63        15.52 o
  -7   1   4         13.51          7.06         2.81 o
  -5   1   4        803.37        716.96        12.50 o
  -3   1   4        377.31        379.71         8.71 o
  -1   1   4       2396.85       2715.19        26.36 o
   1   1   4        594.97        595.13        10.30 o
   3   1   4       2676.75       2731.34        30.94 o
   5   1   4       1864.86       1853.06        22.62 o
   7   1   4         42.94         43.10         5.31 o
   9   1   4        133.90        151.96        11.33 o
  11   1   4         17.79         25.70         6.50 o
  13   1   4         30.58         23.40         8.57 o
  15   1   4        411.00        349.08        27.36 o
  17   1   4         92.13        100.48        16.91 o
 -24   2   4          0.11         13.66         9.61 o
 -22   2   4         17.87         11.77         8.60 o
 -20   2   4         17.51         10.50         7.97 o
 -18   2   4        142.43        117.02        10.58 o
 -16   2   4        126.02        131.17        10.19 o
 -14   2   4        321.02        338.16        11.78 o
 -12   2   4        653.62        634.53        14.51 o
 -10   2   4        101.88         85.91         6.69 o
  -8   2   4        457.48        430.14        10.13 o
  -6   2   4          1.86          1.06         2.36 o
  -4   2   4         15.99         25.29         4.29 o
  -2   2   4       1182.88       1134.77        15.65 o
   0   2   4        454.18        458.56        10.96 o
   2   2   4        297.31        269.78         8.76 o
   4   2   4        104.84        120.03         7.13 o
   6   2   4          7.75          0.68         2.55 o
   8   2   4         79.29         52.58         6.49 o
  10   2   4         20.00          9.02         6.17 o
  12   2   4         16.12         13.79         8.11 o
  14   2   4         39.41         40.17        11.91 o
  16   2   4         53.49         53.22        14.26 o
  18   2   4         41.11         24.84        12.70 o
 -25   3   4          2.15         -8.68         8.68 o
 -23   3   4          0.41         -6.14         8.30 o
 -21   3   4          6.42         -2.94         6.91 o
 -19   3   4       1386.46       1420.55        31.42 o
 -17   3   4       1035.53        976.56        25.08 o
 -15   3   4          7.87          3.91         4.95 o
 -13   3   4       1120.04       1107.11        19.71 o
 -11   3   4       5416.64       5979.43        55.43 o
  -9   3   4       1159.09       1231.07        21.04 o
  -7   3   4         82.44         88.36         6.03 o
  -5   3   4        183.20        166.21         6.69 o
  -3   3   4        125.11        132.70         6.07 o
  -1   3   4       3798.59       4134.23        38.04 o
   1   3   4          2.03         -0.04         2.39 o
   3   3   4       3121.01       3015.60        29.01 o
   5   3   4        110.94        117.73         6.67 o
   7   3   4        414.66        386.10        11.96 o
   9   3   4          2.85          2.37         5.25 o
  11   3   4         69.22        108.75        13.54 o
  13   3   4          2.15         11.58         6.56 o
  15   3   4        234.45        227.62        19.95 o
  17   3   4        129.30        115.62        17.57 o
 -24   4   4          0.32         -2.72         9.64 o
 -22   4   4         84.32         78.51        13.72 o
 -20   4   4        159.79        179.63        16.62 o
 -18   4   4        112.52        116.78        11.67 o
 -16   4   4          0.01         -5.73         5.73 o
 -14   4   4          6.42         -5.48         5.48 o
 -12   4   4       1749.32       1769.60        28.30 o
 -10   4   4        930.57        955.47        19.16 o
  -8   4   4         76.15         71.61         6.45 o
  -6   4   4       2972.87       3024.36        33.71 o
  -4   4   4      12019.03      11854.87        83.47 o
  -2   4   4       3203.51       3401.81        32.35 o
   0   4   4       1135.93       1074.87        14.11 o
   2   4   4        165.94        133.46         9.59 o
   4   4   4        721.82        720.57        18.73 o
   6   4   4        282.94        270.95        13.43 o
   8   4   4        612.97        582.44        21.13 o
  10   4   4        413.37        385.51        18.89 o
  12   4   4         53.39         42.40        12.47 o
  14   4   4         19.43          1.03         7.97 o
  16   4   4        230.74        216.48        20.80 o
  18   4   4         49.53         49.11        17.83 o
 -25   5   4          7.87          0.97        10.72 o
 -23   5   4          6.29         -7.86         7.86 o
 -21   5   4         57.97         48.82        10.82 o
 -19   5   4        388.51        427.26        22.85 o
 -17   5   4        254.48        206.94        16.08 o
 -15   5   4          0.02          5.90         5.72 o
 -13   5   4        435.02        419.78        15.52 o
 -11   5   4       3830.99       3989.68        45.64 o
  -9   5   4         76.49         62.34         6.29 o
  -7   5   4        117.87        129.98         6.85 o
  -5   5   4        554.14        567.48        12.64 o
  -3   5   4       1569.72       1522.96        20.09 o
  -1   5   4         12.03          3.98         3.10 o
   1   5   4       1759.67       1829.53        24.35 o
   3   5   4         50.87         33.46         6.16 o
   5   5   4       1183.20       1204.83        26.58 o
   7   5   4        275.88        274.96        15.15 o
   9   5   4        379.25        392.92        17.35 o
  11   5   4          9.28         17.47         7.21 o
  13   5   4         22.35         17.64         7.92 o
  15   5   4        708.51        651.15        32.10 o
  17   5   4          0.27         -7.23        17.86 o
 -24   6   4         23.67         35.04        11.73 o
 -22   6   4         34.79         25.08        12.30 o
 -20   6   4         38.23         37.60        10.77 o
 -18   6   4        788.89        817.05        24.96 o
 -16   6   4         67.17         74.90        11.23 o
 -14   6   4          0.02          2.51         6.17 o
 -12   6   4          4.08         -5.55         5.55 o
 -10   6   4        345.01        328.94        12.17 o
  -8   6   4        581.30        606.01        14.27 o
  -6   6   4        540.22        548.34        14.49 o
  -4   6   4       1024.19       1116.90        16.70 o
  -2   6   4       7776.10       7843.36        62.01 o
   0   6   4       2424.12       2512.32        25.13 o
   2   6   4        252.36        247.84         9.91 o
   4   6   4        101.88         92.84         9.03 o
   6   6   4        529.42        513.29        22.85 o
   8   6   4          0.51         -3.82         5.55 o
  10   6   4         91.49        107.41        11.41 o
  12   6   4          0.99          2.95         6.50 o
  14   6   4          2.21          3.92         6.83 o
  16   6   4         24.56         22.53        11.07 o
 -23   7   4          0.01         -2.06        10.98 o
 -21   7   4         60.49         43.81        12.62 o
 -19   7   4        419.47        467.11        21.25 o
 -17   7   4        138.28        128.59        13.82 o
 -15   7   4         17.60          6.29         7.25 o
 -13   7   4        336.64        341.36        18.79 o
 -11   7   4        592.19        561.80        25.72 o
  -9   7   4        197.83        164.67        14.90 o
  -7   7   4        364.54        362.09        10.74 o
  -5   7   4        385.18        313.09         9.54 o
  -3   7   4         39.69         44.08         4.94 o
  -1   7   4       1477.62       1556.70        21.93 o
   1   7   4          1.13          2.57         2.94 o
   3   7   4        426.90        410.33        13.18 o
   5   7   4        219.49        221.70        14.29 o
   7   7   4        291.84        308.82        16.41 o
   9   7   4         20.71         17.38         7.21 o
  11   7   4          1.15         11.84         7.56 o
  13   7   4         10.40          8.13         7.90 o
  15   7   4        173.76        179.91        17.34 o
 -22   8   4          1.75        -11.85        11.85 o
 -20   8   4         38.75         26.26         9.96 o
 -18   8   4          0.01         -5.17         7.32 o
 -16   8   4          5.61          7.19         7.10 o
 -14   8   4          3.65         -1.15         6.20 o
 -12   8   4        139.83        142.34        13.31 o
 -10   8   4       1618.15       1720.01        31.60 o
  -8   8   4        548.86        517.87        18.32 o
  -6   8   4        757.04        745.77        19.09 o
  -4   8   4       1343.52       1327.72        20.96 o
  -2   8   4       1495.82       1453.00        21.31 o
   0   8   4         20.43         16.78         4.34 o
   2   8   4         56.72         43.36         6.24 o
   4   8   4          2.13         -2.93         5.18 o
   6   8   4        953.87        922.93        25.65 o
   8   8   4        214.09        203.19        15.28 o
  10   8   4          5.73         -4.97         6.76 o
  12   8   4         67.10         51.99        10.37 o
  14   8   4         12.82          6.16         8.70 o
  16   8   4         74.35         85.07        20.12 o
 -21   9   4         40.79         18.99        12.52 o
 -19   9   4          5.44         -7.64         8.02 o
 -17   9   4         58.69         67.82        12.27 o
 -15   9   4         91.54         82.92        11.50 o
 -13   9   4         10.42         -2.02         5.92 o
 -11   9   4        566.88        565.74        21.14 o
  -9   9   4        480.02        497.81        19.21 o
  -7   9   4        241.05        243.92        14.48 o
  -5   9   4          2.62         -1.29         5.47 o
  -3   9   4       1649.31       1770.75        25.66 o
  -1   9   4         15.54         17.69         5.06 o
   1   9   4        126.32        123.35         9.86 o
   3   9   4          1.39          4.24         5.83 o
   5   9   4        238.78        276.00        16.25 o
   7   9   4          8.89          5.63         6.35 o
   9   9   4         31.77         23.70         8.00 o
  11   9   4          4.04          7.09         7.09 o
  13   9   4          2.09          5.68         8.38 o
  15   9   4        482.21        570.03        36.97 o
 -20  10   4         14.84          6.75        11.69 o
 -18  10   4        161.87        185.96        20.44 o
 -16  10   4          3.33          1.89         7.09 o
 -14  10   4          0.28          6.72         7.08 o
 -12  10   4         20.50         24.59        10.22 o
 -10  10   4         60.54         68.04        10.32 o
  -8  10   4        276.93        300.35        19.09 o
  -6  10   4         76.29         89.84        10.56 o
  -4  10   4          9.16         -4.65         5.17 o
  -2  10   4        306.04        297.75        13.47 o
   0  10   4         30.40         27.87         6.42 o
   2  10   4         12.19         14.84         6.98 o
   4  10   4          7.34          3.92         5.89 o
   6  10   4         66.17         64.69        10.00 o
   8  10   4          3.30          7.48         7.28 o
  10  10   4        128.01        181.50        18.86 o
  12  10   4         55.91         49.44        13.23 o
  14  10   4        122.11        131.96        17.80 o
 -19  11   4          0.27          0.06        10.54 o
 -17  11   4         40.48         30.34         9.36 o
 -15  11   4         97.35        103.66        14.50 o
 -13  11   4         23.83         14.26         7.88 o
 -11  11   4          0.06          2.05         7.96 o
  -9  11   4         72.49         60.39        10.25 o
  -7  11   4          6.44          9.16         7.16 o
  -5  11   4          8.58         -5.81         5.81 o
  -3  11   4         26.48         28.57         7.69 o
  -1  11   4        437.72        456.48        18.32 o
   1  11   4         46.01         46.64         7.06 o
   3  11   4         83.31        115.35        13.14 o
   5  11   4        109.30        105.85        11.86 o
   7  11   4         15.23          7.79         9.19 o
   9  11   4         14.69          3.64         9.51 o
  11  11   4          1.13         22.63        10.37 o
  13  11   4          6.48          9.16        11.40 o
 -18  12   4         20.70          6.64        11.75 o
 -16  12   4          0.07         17.87        10.04 o
 -14  12   4         57.67         36.59        10.73 o
 -12  12   4        156.82        190.08        25.18 o
 -10  12   4        160.10        165.98        15.33 o
  -8  12   4        106.71        117.71        15.18 o
  -6  12   4        184.64        193.86        15.41 o
  -4  12   4        484.80        446.63        23.46 o
  -2  12   4         46.66         29.17         8.82 o
   0  12   4         90.93         91.14        12.92 o
   2  12   4        136.72        124.29        25.74 o
   4  12   4         51.50         53.37        11.13 o
   6  12   4         60.98         66.82        14.49 o
   8  12   4        130.72        122.46        19.81 o
  10  12   4         21.18         29.15        10.98 o
 -17  13   4         12.57         15.01        14.60 o
 -15  13   4         15.14         20.41        10.23 o
 -13  13   4         11.41          6.86         8.91 o
 -11  13   4        132.31        115.56        18.69 o
  -9  13   4         79.77         78.22        12.28 o
  -7  13   4         22.03         30.08         8.86 o
  -5  13   4          8.44          3.46         8.26 o
  -3  13   4        552.28        569.82        30.75 o
  -1  13   4         56.35         38.22         9.54 o
   1  13   4         24.25         31.19        11.02 o
   3  13   4         54.19         52.21        24.21 o
   5  13   4          0.65         23.10        10.85 o
   7  13   4         15.81         21.95        12.88 o
   9  13   4          0.51         -7.83         9.88 o
 -14  14   4         26.18         23.82        14.35 o
 -12  14   4         22.00         17.53         9.50 o
 -10  14   4         65.97         76.31        13.39 o
  -8  14   4         28.44         20.80        16.08 o
  -6  14   4         26.83         12.39         9.53 o
  -4  14   4          9.35         -1.34         9.02 o
  -2  14   4          1.62         -3.01        12.80 o
   0  14   4         20.64         20.05        10.40 o
   2  14   4          7.34         13.78        16.08 o
   4  14   4          0.43         10.22        10.55 o
   6  14   4         58.26         97.45        21.05 o
   8  14   4          4.89          8.77        11.98 o
 -13  15   4          1.82          6.43        13.14 o
 -11  15   4          0.44         -2.39        10.97 o
  -9  15   4          8.74          4.01         9.89 o
  -7  15   4          0.80         -0.54        10.47 o
  -5  15   4          3.16         -2.68         9.26 o
  -3  15   4          2.04          1.02        10.33 o
  -1  15   4         17.65         36.24        15.32 o
   1  15   4          0.34         11.94         8.76 o
   3  15   4          0.05          7.31        13.96 o
   5  15   4         17.81         15.97        13.05 o
  -8  16   4          1.94         22.18        13.66 o
  -6  16   4          0.77          0.64        11.43 o
  -4  16   4         14.54         -4.67        12.20 o
  -2  16   4         29.51         19.54        19.63 o
   0  16   4         76.85         66.42        18.56 o
   2  16   4         51.50         45.03        15.50 o
 -25   1   5         12.91         30.39        11.53 o
 -23   1   5          0.20          2.87         9.74 o
 -21   1   5        155.58        137.70        12.91 o
 -19   1   5        223.42        225.12        15.47 o
 -17   1   5         65.79         48.86         8.43 o
 -15   1   5        594.34        580.88        15.51 o
 -13   1   5       1425.88       1441.97        23.74 o
 -11   1   5        193.02        192.00         8.66 o
  -9   1   5       1799.21       1813.67        22.48 o
  -7   1   5         77.36        107.40         7.13 o
  -5   1   5       2834.30       3173.47        32.39 o
  -3   1   5        197.92        235.55         8.50 o
  -1   1   5       9368.33      10000.73        73.22 o
   1   1   5        950.88       1006.32        14.94 o
   3   1   5        948.11        977.93        20.31 o
   5   1   5         57.70         58.66         6.73 o
   7   1   5        791.98        808.89        18.73 o
   9   1   5        219.71        188.46        15.51 o
  11   1   5        602.26        578.16        26.42 o
  13   1   5        396.40        352.67        36.03 o
  15   1   5         80.36         91.77        16.08 o
  17   1   5        218.03        267.44        35.21 o
 -26   2   5          2.81         15.11        12.50 o
 -24   2   5        119.38        102.80        14.24 o
 -22   2   5         21.51         -1.11         8.06 o
 -20   2   5        189.28        136.82        13.30 o
 -18   2   5        779.45        715.32        22.53 o
 -16   2   5        197.75        209.02        12.85 o
 -14   2   5        326.08        265.64        11.51 o
 -12   2   5       4454.44       4474.68        44.59 o
 -10   2   5        267.62        351.45        10.45 o
  -8   2   5        594.54        567.01        11.90 o
  -4   2   5        915.63        968.61        15.77 o
  -2   2   5       2183.08       2315.29        27.32 o
   0   2   5       1319.77       1341.69        21.41 o
   2   2   5        373.27        449.09        12.30 o
   4   2   5        255.95        229.05        10.06 o
   6   2   5        322.49        323.26        11.75 o
   8   2   5       2369.00       2266.13        38.76 o
  10   2   5        532.14        505.52        22.08 o
  12   2   5       1322.81       1197.84        35.68 o
  14   2   5        119.16        122.41        17.98 o
  16   2   5        142.55         89.67        16.95 o
 -25   3   5         31.41         -9.79         9.79 o
 -23   3   5         10.56         -4.21        10.52 o
 -21   3   5        246.15        240.01        18.46 o
 -19   3   5        922.96        948.67        26.47 o
 -17   3   5        283.13        309.70        15.09 o
 -15   3   5        541.55        460.96        17.20 o
 -13   3   5        466.34        448.63        16.75 o
 -11   3   5       2960.58       2944.81        45.08 o
  -9   3   5         17.41          6.73         3.75 o
  -7   3   5         51.65         41.34         4.61 o
  -5   3   5       3632.67       4067.22        36.13 o
  -3   3   5        844.58        900.15        15.35 o
  -1   3   5       7023.40       7746.69        89.58 o
   1   3   5       1318.23       1219.48        20.15 o
   3   3   5        464.62        444.47        12.08 o
   5   3   5        947.48       1002.71        28.71 o
   7   3   5       1623.19       1640.99        32.54 o
   9   3   5        444.80        435.97        17.99 o
  11   3   5        282.04        207.46        17.71 o
  13   3   5        492.66        481.55        34.85 o
  15   3   5          0.37         -0.75        12.51 o
 -24   4   5         42.47         45.14        12.35 o
 -22   4   5         26.66         19.98         9.72 o
 -20   4   5          0.14          5.06        12.77 o
 -18   4   5          0.14          6.30         6.72 o
 -16   4   5        261.40        272.22        16.02 o
 -14   4   5        387.36        373.25        15.49 o
 -12   4   5          3.70          9.68         5.29 o
 -10   4   5        255.24        266.25        11.61 o
  -8   4   5       1625.59       1636.12        25.41 o
  -6   4   5         61.12         56.32         5.24 o
  -4   4   5        429.18        489.85        11.65 o
  -2   4   5        689.46        721.34        14.01 o
   0   4   5        419.05        409.69        11.54 o
   2   4   5        330.31        336.38         9.87 o
   4   4   5        435.91        467.13        17.04 o
   6   4   5        560.91        568.66        19.51 o
   8   4   5        129.65        123.64        11.76 o
  10   4   5         23.68         21.13         6.83 o
  12   4   5         17.09         17.92         8.74 o
  14   4   5         24.78         21.71         9.88 o
  16   4   5         13.89         25.53        13.19 o
 -25   5   5         24.65         10.88        11.15 o
 -23   5   5         35.85         17.18        10.28 o
 -21   5   5          3.25         10.78         8.39 o
 -19   5   5        362.69        366.39        18.33 o
 -17   5   5          0.49          4.08         7.32 o
 -15   5   5        625.04        594.98        19.36 o
 -13   5   5        553.94        530.33        20.21 o
 -11   5   5          2.66          0.20         4.33 o
  -9   5   5        217.00        197.35        11.05 o
  -7   5   5        254.92        255.11        10.76 o
  -5   5   5       1668.56       1744.66        23.13 o
  -3   5   5          6.43          4.38         3.56 o
  -1   5   5       6500.64       6586.90        54.46 o
   1   5   5       1640.59       1612.27        29.70 o
   3   5   5       1718.21       1698.09        31.74 o
   5   5   5        174.96        164.65        12.46 o
   7   5   5        193.56        207.55        14.72 o
   9   5   5        480.60        449.41        20.74 o
  11   5   5         94.24         89.95        12.62 o
  13   5   5        218.20        227.79        19.90 o
  15   5   5         80.88         79.61        14.29 o
 -24   6   5         65.01         54.83        13.08 o
 -22   6   5         11.01         11.55         9.92 o
 -20   6   5        377.54        370.34        21.99 o
 -18   6   5         12.23         13.81         8.11 o
 -16   6   5          0.48         14.71         7.52 o
 -14   6   5         12.13         16.95         7.88 o
 -12   6   5       1590.09       1577.13        32.49 o
 -10   6   5         75.04         93.07        10.68 o
  -8   6   5         40.60         30.02         5.01 o
  -6   6   5          9.56         12.16         4.66 o
  -4   6   5       1011.78        906.77        17.53 o
  -2   6   5       2992.38       3119.07        33.65 o
   0   6   5        614.28        623.76        12.53 o
   2   6   5         11.39         -0.35         4.44 o
   4   6   5         63.30         47.14         8.02 o
   6   6   5        175.80        196.56        14.50 o
   8   6   5        379.34        404.60        25.14 o
  10   6   5        680.81        715.07        25.04 o
  12   6   5        350.11        359.91        21.79 o
  14   6   5         90.24         86.72        14.85 o
 -23   7   5          0.44        -10.00        10.00 o
 -21   7   5        232.35        217.64        17.65 o
 -19   7   5        146.52        169.94        16.04 o
 -17   7   5          0.08         15.88         9.92 o
 -15   7   5         23.00         19.30         8.40 o
 -13   7   5         90.65        105.88        11.89 o
 -11   7   5        527.41        488.47        18.96 o
  -9   7   5        378.81        349.56        14.98 o
  -7   7   5        367.76        396.75        15.79 o
  -5   7   5        175.62        215.12         9.16 o
  -3   7   5        583.69        616.53        14.58 o
  -1   7   5        355.51        387.91        12.41 o
   1   7   5         26.71          6.33         4.76 o
   3   7   5          5.55          8.15         5.72 o
   5   7   5        508.66        561.69        20.53 o
   7   7   5         69.18         54.30         8.98 o
   9   7   5          0.95          3.91         6.99 o
  11   7   5        503.06        469.77        21.79 o
  13   7   5         49.98         31.91        10.10 o
  15   7   5         22.77         39.43        12.84 o
 -22   8   5         34.50         23.36        10.52 o
 -20   8   5          7.72         -0.23         8.93 o
 -18   8   5         14.80         10.14         8.56 o
 -16   8   5        338.95        400.46        21.14 o
 -14   8   5        564.71        495.83        20.55 o
 -12   8   5         35.16         27.45         7.31 o
 -10   8   5         12.80          8.43         5.99 o
  -8   8   5        521.37        528.68        17.60 o
  -6   8   5        110.44         97.23        19.15 o
  -4   8   5        794.45        840.55        16.60 o
  -2   8   5        704.55        710.94        15.91 o
   0   8   5        327.73        374.94        15.94 o
   2   8   5         39.28         22.64         7.16 o
   4   8   5         96.19         89.69        11.42 o
   6   8   5        175.12        217.90        16.13 o
   8   8   5         26.74         13.71         7.24 o
  10   8   5          7.71          9.88         9.02 o
  12   8   5          0.08         -1.86         7.48 o
  14   8   5         29.78         18.68        11.67 o
 -21   9   5          7.57         16.63        10.76 o
 -19   9   5         16.07         15.29        10.08 o
 -17   9   5        168.80        180.27        17.88 o
 -15   9   5          3.27         -7.17         7.39 o
 -13   9   5          1.49         -3.07         5.86 o
 -11   9   5        149.11        170.06        14.24 o
  -9   9   5        450.37        466.67        19.12 o
  -7   9   5        141.97        162.03        12.31 o
  -5   9   5         22.37         23.04         6.62 o
  -3   9   5         28.97         25.89         5.58 o
  -1   9   5        234.40        246.46        12.72 o
   1   9   5          0.37          2.76         5.55 o
   3   9   5        127.80        140.33        12.26 o
   5   9   5        178.44        172.28        14.44 o
   7   9   5         98.37         88.73        11.57 o
   9   9   5         12.15         34.62         8.78 o
  11   9   5         69.88         72.61        12.53 o
  13   9   5         57.58         64.53        14.53 o
 -20  10   5        185.90        200.26        20.09 o
 -18  10   5         71.96         67.11        11.51 o
 -16  10   5         80.97         92.81        12.05 o
 -14  10   5         70.52         39.19         9.80 o
 -12  10   5         95.23         87.98        12.03 o
 -10  10   5         10.67          9.19         6.89 o
  -8  10   5         37.55         36.79         8.98 o
  -6  10   5         14.66          7.93         6.58 o
  -4  10   5         50.62         41.50         9.02 o
  -2  10   5        679.12        740.30        22.47 o
   0  10   5          7.94         -0.58         5.72 o
   2  10   5         38.28         24.93         7.06 o
   4  10   5        119.57        103.29        11.82 o
   6  10   5        256.55        267.11        18.74 o
   8  10   5         11.11          4.82         7.76 o
  10  10   5        377.89        459.43        26.96 o
  12  10   5         59.72         42.12        13.73 o
 -19  11   5         29.22         21.90        11.14 o
 -17  11   5          0.17         -8.41         8.41 o
 -15  11   5         25.35         19.34         9.64 o
 -13  11   5         39.44         26.44         9.77 o
 -11  11   5         93.43         72.22        11.42 o
  -9  11   5          0.13          2.51         6.36 o
  -7  11   5          3.87          9.23         6.47 o
  -5  11   5         49.04         50.05         8.78 o
  -3  11   5        150.86        161.75        15.30 o
  -1  11   5         94.13         51.63        11.01 o
   1  11   5          6.04         11.32         8.34 o
   3  11   5         32.89         49.81         9.24 o
   5  11   5        114.58        105.12        13.10 o
   7  11   5         12.35          6.87         8.28 o
   9  11   5         14.43         13.96        10.33 o
  11  11   5        133.88        162.36        20.65 o
 -18  12   5         39.98         15.57        11.29 o
 -16  12   5         37.86          6.77        11.42 o
 -14  12   5         51.68         43.84        11.40 o
 -12  12   5          0.03          1.22         8.90 o
 -10  12   5        130.04        159.49        14.87 o
  -8  12   5          0.07         -3.92         7.45 o
  -6  12   5          3.97         -5.43         6.51 o
  -4  12   5         34.93         19.77         7.93 o
  -2  12   5          0.82         -7.43         7.43 o
   0  12   5          5.62          4.18         9.15 o
   2  12   5          7.37         -1.56         7.28 o
   4  12   5         41.01         43.57        12.22 o
   6  12   5         55.77         53.75        12.96 o
   8  12   5          3.95          4.66         9.10 o
  10  12   5          0.05         -8.12        11.68 o
 -17  13   5         12.33          0.84        10.68 o
 -15  13   5          5.65         -9.66         9.67 o
 -13  13   5         14.54         21.04         9.90 o
 -11  13   5         25.43         54.20        11.51 o
  -9  13   5         18.57         23.07         8.96 o
  -7  13   5         17.31         16.75        10.03 o
  -5  13   5          3.10          4.38         8.04 o
  -3  13   5         42.83         50.19        11.64 o
  -1  13   5          1.69         -1.24         9.27 o
   1  13   5          0.11          3.87        10.09 o
   3  13   5          0.67         -5.22         8.17 o
   5  13   5          0.75         23.94        12.09 o
   7  13   5          7.43         17.01        11.25 o
 -14  14   5          1.17          6.91        10.82 o
 -12  14   5         48.63         35.41        15.16 o
 -10  14   5          0.08          8.93         9.03 o
  -8  14   5         32.81         33.79        11.23 o
  -6  14   5          0.08         19.24        10.70 o
  -4  14   5          0.00         10.22         9.73 o
  -2  14   5         70.21         88.63        13.50 o
   0  14   5         30.49         13.94        13.16 o
   2  14   5        113.59        120.43        22.87 o
   4  14   5        157.74        115.58        23.39 o
   6  14   5         21.61         11.69        12.03 o
 -11  15   5          0.67        -10.35        10.35 o
  -9  15   5         14.33         -1.61        10.43 o
  -7  15   5          0.05         -1.20        10.20 o
  -5  15   5         12.35         23.75        14.38 o
  -3  15   5        108.72         64.32        19.05 o
  -1  15   5          0.00          1.47        10.74 o
   1  15   5          0.00        -15.02        15.02 o
   3  15   5         25.84          9.24        14.15 o
  -6  16   5          1.21         -6.15        13.92 o
  -4  16   5          7.68         17.62        15.78 o
 -26   0   6          4.86         29.51        19.65 o
 -24   0   6         20.21         33.83        17.68 o
 -22   0   6       1120.95       1136.00        48.89 o
 -20   0   6        249.57        204.98        24.39 o
 -18   0   6        116.60        103.23        14.18 o
 -16   0   6        204.64        193.40        17.21 o
 -14   0   6        155.60        137.59        12.16 o
 -12   0   6        473.53        510.80        20.28 o
 -10   0   6        185.10        204.64        12.20 o
  -8   0   6       6859.34       6989.83       122.53 o
  -6   0   6       2327.05       2436.44        48.27 o
  -4   0   6      15626.16      17155.73       194.74 o
  -2   0   6       1275.08       1262.01        27.30 o
   0   0   6        379.61        411.56        14.93 o
   2   0   6        785.77        765.58        20.63 o
   4   0   6       1184.92       1113.09        35.33 o
   6   0   6       7942.78       7671.53       208.83 o
   8   0   6        190.98        153.12        23.49 o
  10   0   6         25.16         17.14        12.83 o
  12   0   6          4.10         -3.46        10.08 o
  14   0   6        278.65        335.43       115.94 o
 -25   1   6         56.28         59.90        14.01 o
 -23   1   6        445.52        481.72        25.06 o
 -21   1   6        272.57        267.91        19.73 o
 -19   1   6        433.11        390.47        17.96 o
 -17   1   6          0.05          1.10         6.85 o
 -15   1   6         98.19         98.33         8.84 o
 -13   1   6        130.76        125.35         8.52 o
 -11   1   6        502.64        496.75        13.66 o
  -9   1   6          0.95         -3.41         3.41 o
  -7   1   6       1922.49       1985.34        34.60 o
  -5   1   6       2006.09       2220.56        27.65 o
  -3   1   6        233.97        254.69        10.10 o
  -1   1   6        193.74        180.81         7.61 o
   1   1   6         58.37         69.07         6.49 o
   3   1   6        602.34        579.11        17.66 o
   5   1   6        328.99        309.31        15.01 o
   7   1   6        144.26        149.44        13.71 o
   9   1   6        636.15        562.06        27.92 o
  11   1   6        120.43         74.26        15.42 o
  13   1   6         53.90         29.02        11.78 o
  15   1   6          0.05         -5.99        12.80 o
 -26   2   6          0.89         -1.69        12.45 o
 -24   2   6          8.43         -3.12        10.10 o
 -22   2   6         23.23         13.51         9.01 o
 -20   2   6         17.49          6.56         7.38 o
 -18   2   6         44.89         37.87         8.13 o
 -16   2   6         31.80         44.82         8.12 o
 -14   2   6          1.94          5.47         5.55 o
 -12   2   6          0.23         -1.20         4.03 o
 -10   2   6         72.90         79.60         6.58 o
  -8   2   6         64.74         50.95         7.00 o
  -6   2   6          5.88          5.61         3.35 o
  -4   2   6         14.16         17.53         3.81 o
  -2   2   6         33.94         31.57         4.31 o
   0   2   6         52.49         47.53         5.91 o
   2   2   6         23.53         21.92         5.66 o
   4   2   6         44.20         53.73         6.24 o
   6   2   6        160.14        141.24        14.01 o
   8   2   6         78.48         70.07        13.66 o
  10   2   6          2.97         -5.75         8.17 o
  12   2   6          9.97         15.79        10.31 o
  14   2   6         18.73         18.55        10.52 o
 -25   3   6         22.57          9.78        12.25 o
 -23   3   6        439.86        398.57        24.40 o
 -21   3   6         80.26         75.13        11.37 o
 -19   3   6        563.71        482.03        18.87 o
 -17   3   6         64.24         78.70         9.89 o
 -15   3   6        376.02        400.39        16.52 o
 -13   3   6        413.85        413.17        15.26 o
 -11   3   6         63.55         73.60         7.90 o
  -9   3   6          5.98          3.27         3.93 o
  -7   3   6       1730.92       1836.95        41.29 o
  -5   3   6       2331.65       2417.53        27.65 o
  -3   3   6          0.43          2.05         3.06 o
  -1   3   6        347.30        358.33        12.10 o
   1   3   6          2.14          5.89         4.17 o
   3   3   6       2569.43       2580.99        40.52 o
   5   3   6       1235.48       1177.35        27.53 o
   7   3   6         47.48         45.37        10.03 o
   9   3   6        563.42        589.84        25.10 o
  11   3   6        209.33        200.71        18.84 o
  13   3   6         21.52         20.22        11.19 o
  15   3   6          4.34         -4.09        15.73 o
 -24   4   6         37.35         17.33        10.56 o
 -22   4   6        254.80        241.94        19.75 o
 -20   4   6         10.22          6.68         7.32 o
 -18   4   6        121.53         85.68        10.62 o
 -16   4   6          1.03         -2.34         7.35 o
 -14   4   6         20.26         10.45        10.44 o
 -12   4   6        670.29        702.94        19.05 o
 -10   4   6          3.31          8.02         4.62 o
  -8   4   6       2735.48       2694.18        30.30 o
  -6   4   6       2263.52       2489.17        28.87 o
  -4   4   6       6023.97       6268.01        54.94 o
  -2   4   6        134.02        134.78         7.31 o
   0   4   6        392.58        393.80        11.27 o
   2   4   6        439.86        446.21        16.89 o
   4   4   6        314.81        349.30        15.90 o
   6   4   6       5917.49       5766.48        71.27 o
   8   4   6         83.00         70.49        15.73 o
  10   4   6          0.92         -1.15         6.65 o
  12   4   6         37.13         69.43        12.93 o
  14   4   6        404.41        510.27        33.16 o
 -25   5   6         23.94         26.90        14.73 o
 -23   5   6        175.43        178.17        18.29 o
 -21   5   6        234.54        230.97        17.57 o
 -19   5   6        208.15        171.21        15.92 o
 -17   5   6         62.33         27.94         8.66 o
 -15   5   6        103.55         93.18        11.31 o
 -13   5   6        314.15        315.80        15.81 o
 -11   5   6        147.01        157.13        10.66 o
  -9   5   6          0.84          2.56         4.48 o
  -7   5   6       1016.15       1109.20        17.86 o
  -5   5   6       1004.10        943.31        17.85 o
  -3   5   6        182.16        157.83         8.35 o
  -1   5   6          2.62         -0.51         4.06 o
   1   5   6        197.18        213.27        13.53 o
   3   5   6          9.20          0.72         5.78 o
   5   5   6         25.14         17.49         9.47 o
   7   5   6        565.54        547.49        21.17 o
   9   5   6        269.50        257.40        20.53 o
  11   5   6          0.80         -5.97         7.14 o
  13   5   6          0.09         -3.76        10.26 o
 -24   6   6         32.37         30.90        11.96 o
 -22   6   6         26.53         16.96        13.26 o
 -20   6   6        234.18        231.81        20.29 o
 -18   6   6         27.63         14.11         8.06 o
 -16   6   6        109.84         87.24        11.68 o
 -14   6   6        679.25        672.97        27.21 o
 -12   6   6        471.15        464.77        19.05 o
 -10   6   6         38.69         49.54         7.15 o
  -8   6   6        408.90        401.41        13.12 o
  -6   6   6        314.29        320.94        11.17 o
  -4   6   6       1111.50       1198.18        20.48 o
  -2   6   6         26.04         12.54         4.92 o
   0   6   6        176.41        185.77        15.55 o
   2   6   6        575.78        605.25        20.43 o
   4   6   6       1063.97       1006.41        27.08 o
   6   6   6         68.61         63.17         9.78 o
   8   6   6        103.42        105.52        12.17 o
  10   6   6          1.69          2.73         8.25 o
  12   6   6         17.84         10.32         9.90 o
 -23   7   6        128.04         81.39        15.43 o
 -21   7   6         21.18         32.64        12.57 o
 -19   7   6        396.17        448.38        23.61 o
 -17   7   6         52.00         46.77        10.94 o
 -15   7   6         82.59         71.14        10.82 o
 -13   7   6         90.66         95.40        11.17 o
 -11   7   6          1.69         11.47         5.92 o
  -9   7   6         58.80         59.48         8.17 o
  -7   7   6       1435.18       1510.46        27.08 o
  -5   7   6        670.48        634.17        16.33 o
  -3   7   6         96.62         89.11         7.52 o
  -1   7   6         68.27         67.76         9.07 o
   1   7   6         53.48         33.45         9.17 o
   3   7   6       2184.09       2256.03        41.64 o
   5   7   6        801.66        759.23        24.90 o
   7   7   6         42.49         38.86         9.47 o
   9   7   6        143.86        152.83        19.78 o
  11   7   6         90.69         92.66        14.26 o
  13   7   6          4.85          6.91        10.37 o
 -22   8   6        145.95        124.37        15.66 o
 -20   8   6          6.50          6.38         9.22 o
 -18   8   6        177.35        156.79        16.22 o
 -16   8   6        110.32        105.55        13.41 o
 -14   8   6        168.30        149.68        14.08 o
 -12   8   6         20.87         17.93         7.16 o
 -10   8   6        652.24        633.78        21.75 o
  -8   8   6        297.19        296.87        15.61 o
  -6   8   6        168.55        160.47        12.54 o
  -4   8   6       2258.39       2247.46        34.30 o
  -2   8   6         63.58         64.98         8.89 o
   0   8   6        350.01        337.09        17.64 o
   2   8   6       1235.07       1285.33        31.14 o
   4   8   6        727.11        808.01        27.18 o
   6   8   6        772.09        838.91        29.62 o
   8   8   6         14.22         33.57         8.96 o
  10   8   6         15.90          6.04         8.03 o
  12   8   6          1.64          6.90        10.98 o
 -21   9   6         79.64         85.10        14.87 o
 -19   9   6        193.01        190.20        18.98 o
 -17   9   6          0.28         -7.77         7.77 o
 -15   9   6         70.07         45.28         9.74 o
 -13   9   6        705.40        744.91        29.49 o
 -11   9   6         46.79         24.87         8.36 o
  -9   9   6        104.33        109.05        11.76 o
  -7   9   6         88.28         86.47        10.35 o
  -5   9   6        463.32        455.17        22.01 o
  -3   9   6         75.54         51.37         9.48 o
  -1   9   6         50.00         57.60         9.26 o
   1   9   6        512.86        525.51        23.45 o
   3   9   6        137.65        165.29        20.59 o
   5   9   6         84.31         97.43        12.71 o
   7   9   6        155.87        149.18        15.06 o
   9   9   6        103.34        111.09        13.69 o
  11   9   6         26.41         45.23        15.81 o
 -20  10   6          9.22          0.89        10.12 o
 -18  10   6         10.21         -9.03         9.03 o
 -16  10   6         28.87         15.27         9.09 o
 -14  10   6        136.19        118.09        18.06 o
 -12  10   6         19.35         21.97         8.55 o
 -10  10   6         29.99         29.46         8.63 o
  -8  10   6          7.36          4.55         6.20 o
  -6  10   6         22.33         10.44         7.38 o
  -4  10   6         12.51         10.78         8.47 o
  -2  10   6        147.54        184.09        17.32 o
   0  10   6        100.38         78.93        10.17 o
   2  10   6         55.27         20.30        16.53 o
   4  10   6        187.88        208.80        17.45 o
   6  10   6         74.01         78.48        12.12 o
   8  10   6          2.09         -0.38        10.58 o
  10  10   6         28.90         23.37        16.05 o
 -19  11   6        276.00        289.53        22.18 o
 -17  11   6         57.40         52.56        11.16 o
 -15  11   6          0.06         -3.05         8.43 o
 -13  11   6          2.75          6.19        11.85 o
 -11  11   6         25.60          9.07        10.22 o
  -9  11   6          2.56         -6.17         6.17 o
  -7  11   6        276.00        250.99        24.49 o
  -5  11   6         65.77         58.90        12.35 o
  -3  11   6          5.75          2.33         8.45 o
  -1  11   6        112.87         95.51        13.80 o
   1  11   6         28.92         35.61        10.85 o
   3  11   6        362.24        377.44        28.60 o
   5  11   6        100.26         75.37        12.28 o
   7  11   6          2.75          2.05         8.52 o
   9  11   6         45.09         60.31        14.85 o
 -18  12   6         84.08         99.80        15.79 o
 -16  12   6         11.87         -9.44         9.44 o
 -14  12   6          0.08         -7.69         8.09 o
 -12  12   6         16.55         -5.35        10.41 o
 -10  12   6        222.88        208.94        21.79 o
  -8  12   6          0.14         -0.87         9.56 o
  -6  12   6        133.13        111.45        16.39 o
  -4  12   6        149.94        142.83        20.66 o
  -2  12   6         12.36         34.91        10.85 o
   0  12   6         18.14         23.26         9.68 o
   2  12   6        246.97        229.07        22.82 o
   4  12   6         84.22        100.71        15.64 o
   6  12   6         97.69         87.75        15.63 o
 -15  13   6          8.81         14.56        10.68 o
 -13  13   6        224.69        279.24        28.55 o
 -11  13   6         22.53         23.68        10.47 o
  -9  13   6         22.42          5.52        10.13 o
  -7  13   6         17.44         13.12        11.24 o
  -5  13   6         85.88         76.66        16.74 o
  -3  13   6         17.10          7.86         9.77 o
  -1  13   6         13.03          9.44        10.40 o
   1  13   6        107.73        115.44        20.66 o
   3  13   6          1.95          4.11        15.32 o
   5  13   6        118.77         75.32        17.29 o
 -14  14   6         76.04         52.44        14.09 o
 -12  14   6          8.88         21.15        11.76 o
 -10  14   6          0.16         -1.74        10.89 o
  -8  14   6          8.13          8.22        11.81 o
  -6  14   6         19.27          9.27        10.65 o
  -4  14   6          0.34         -3.75         9.22 o
  -2  14   6         76.87         69.13        20.49 o
   0  14   6         22.12        -12.80        14.56 o
   2  14   6          6.27         26.79        13.87 o
  -9  15   6          0.18        -11.16        11.16 o
  -7  15   6         59.14         70.55        17.12 o
  -5  15   6          0.52          2.09        16.17 o
  -3  15   6          0.05         -3.85        10.63 o
  -1  15   6         22.23          5.62        14.89 o
 -25   1   7        252.51        275.94        22.60 o
 -23   1   7         77.53         54.34        13.53 o
 -21   1   7        277.10        249.73        20.70 o
 -19   1   7        130.88        143.21        14.77 o
 -17   1   7        133.87        134.52        11.32 o
 -15   1   7        797.13        789.15        21.84 o
 -13   1   7         23.36         12.74         5.20 o
 -11   1   7          5.84          5.32         4.47 o
  -9   1   7        609.68        563.98        16.20 o
  -7   1   7        538.24        534.19        14.29 o
  -5   1   7         63.95         59.56         6.52 o
  -3   1   7         22.39         10.84         4.64 o
  -1   1   7          0.26         -3.23         3.82 o
   1   1   7        103.10         95.86        13.40 o
   3   1   7      10174.31      10056.46       154.35 o
   5   1   7          9.68          4.35         7.02 o
   7   1   7        358.08        360.06        25.95 o
   9   1   7         11.23         13.08         9.20 o
  11   1   7          0.04         -5.21         7.97 o
  13   1   7         12.89         -1.61         9.70 o
 -24   2   7         66.49         51.78        14.48 o
 -22   2   7        675.67        590.39        26.66 o
 -20   2   7       1316.97       1240.28        31.28 o
 -18   2   7       1560.58       1629.38        31.81 o
 -16   2   7          8.62         -1.71         6.17 o
 -14   2   7       1670.39       1678.57        31.19 o
 -12   2   7       5009.80       4939.10        52.62 o
 -10   2   7        283.05        297.41        17.07 o
  -8   2   7        100.57         86.00         8.83 o
  -6   2   7         33.94         20.12         4.81 o
  -4   2   7        202.44        168.84         9.13 o
  -2   2   7        787.48        821.01        19.20 o
   0   2   7         84.85         72.65         7.77 o
   2   2   7       6144.34       6106.67        81.19 o
   4   2   7       2507.80       2498.23        48.73 o
   6   2   7       2097.90       2181.67        46.82 o
   8   2   7         97.40         71.02        13.39 o
  10   2   7        184.22        233.92        68.68 o
  12   2   7          0.74         -5.55        12.22 o
 -25   3   7         97.38        139.27        19.87 o
 -23   3   7         42.47         36.40        13.25 o
 -21   3   7        622.01        640.78        26.19 o
 -19   3   7        481.26        463.34        18.54 o
 -17   3   7          0.09         -3.99         6.42 o
 -15   3   7        443.55        452.49        17.57 o
 -13   3   7        499.56        506.34        17.99 o
 -11   3   7         69.56         77.46         7.45 o
  -9   3   7        512.31        573.98        13.93 o
  -7   3   7        143.65        145.62         9.80 o
  -5   3   7         36.63         28.28         5.12 o
  -3   3   7          6.52         13.10         5.16 o
  -1   3   7         88.30         81.60         8.04 o
   1   3   7        449.45        431.70        18.81 o
   3   3   7       7857.74       7641.26       112.69 o
   5   3   7          0.03         -5.65         6.69 o
   7   3   7         96.77         79.09        12.45 o
   9   3   7         13.38         18.94        12.22 o
  11   3   7         16.92          8.95         9.20 o
  13   3   7         16.83         20.52        12.33 o
 -24   4   7          0.14         -2.53         9.30 o
 -22   4   7          2.83         -0.28         9.21 o
 -20   4   7         24.21         19.26         8.83 o
 -18   4   7          0.74         -0.27         7.29 o
 -16   4   7         47.39         44.65         8.37 o
 -14   4   7        218.03        232.62        13.94 o
 -12   4   7         74.95         74.06         9.85 o
 -10   4   7       1368.79       1359.30        26.46 o
  -8   4   7        444.84        469.17        13.87 o
  -6   4   7          6.27         -1.12         3.79 o
  -4   4   7        248.84        246.43         9.90 o
  -2   4   7         57.67         84.41         7.48 o
   0   4   7         16.74         12.72         5.70 o
   2   4   7          0.04          6.66         6.76 o
   4   4   7        205.05        167.83        19.40 o
   6   4   7          1.25         -0.11         7.00 o
   8   4   7         25.96         25.20         9.48 o
  10   4   7         32.83         36.51        13.20 o
  12   4   7          0.03         16.36        12.15 o
 -23   5   7         22.52          8.14        10.36 o
 -21   5   7        445.90        446.14        22.79 o
 -19   5   7        319.73        308.97        21.19 o
 -17   5   7         13.20          7.66         7.51 o
 -15   5   7        626.26        607.51        22.61 o
 -13   5   7         40.18         41.32         7.76 o
 -11   5   7         28.55         27.37         6.53 o
  -9   5   7       1403.72       1396.87        32.05 o
  -7   5   7         39.36         38.54         6.55 o
  -5   5   7         12.27          5.65         4.19 o
  -3   5   7         62.92         54.36         8.46 o
  -1   5   7        250.14        227.65        16.39 o
   1   5   7        420.23        406.15        17.47 o
   3   5   7       4040.39       4020.19        67.52 o
   5   5   7         40.68         42.95        10.10 o
   7   5   7         81.64        118.66        14.50 o
   9   5   7        127.10        109.69        15.64 o
  11   5   7         13.09          5.84        10.59 o
 -24   6   7         12.88          6.30        11.79 o
 -22   6   7        643.47        569.63        25.82 o
 -20   6   7        165.66        152.80        16.52 o
 -18   6   7        422.75        386.73        22.17 o
 -16   6   7         59.76         44.49        10.95 o
 -14   6   7        422.15        437.77        19.83 o
 -12   6   7       1761.57       1721.25        35.82 o
 -10   6   7         34.25         45.24         7.08 o
  -8   6   7        222.27        246.86        12.39 o
  -6   6   7         57.96         61.95         7.77 o
  -4   6   7         13.82         17.39         5.81 o
  -2   6   7        541.41        582.04        20.07 o
   0   6   7         17.46          3.46         6.55 o
   2   6   7       3480.60       3542.85        69.60 o
   4   6   7       1541.53       1641.96        36.62 o
   6   6   7        226.50        272.71        21.36 o
   8   6   7         10.06         11.79         8.55 o
  10   6   7         76.76         71.08        25.75 o
 -23   7   7         30.31         25.10        11.27 o
 -21   7   7        170.02        178.01        17.92 o
 -19   7   7          5.70          1.21         8.43 o
 -17   7   7         82.57         90.70        12.96 o
 -15   7   7        195.79        202.14        16.53 o
 -13   7   7         23.13         18.61         7.47 o
 -11   7   7        574.33        544.41        19.12 o
  -9   7   7         60.37         45.31         8.53 o
  -7   7   7        226.49        232.78        12.55 o
  -5   7   7         25.10         12.76         6.35 o
  -3   7   7          8.39         -1.96         5.26 o
  -1   7   7         58.85         40.90         9.32 o
   1   7   7         88.96         71.47        10.67 o
   3   7   7       2584.99       2659.67        47.95 o
   5   7   7        289.30        303.86        20.30 o
   7   7   7        405.65        406.82        29.59 o
   9   7   7        217.79        251.03        27.72 o
  11   7   7          0.52         -6.31        10.74 o
 -22   8   7          0.00        -10.37        10.37 o
 -20   8   7         37.88         30.27        13.82 o
 -18   8   7          8.44         -4.33         9.32 o
 -16   8   7          1.67         -2.31         7.53 o
 -14   8   7         39.87         42.76         8.89 o
 -12   8   7          5.41          2.15         6.37 o
 -10   8   7       1001.71       1023.66        26.14 o
  -8   8   7        616.43        636.31        24.96 o
  -6   8   7         43.08         38.59         9.40 o
  -4   8   7        350.10        350.65        20.06 o
  -2   8   7         38.71         27.90         8.91 o
   0   8   7        105.27        108.48        14.37 o
   2   8   7         23.60         21.98         8.41 o
   4   8   7        372.36        381.05        21.18 o
   6   8   7          1.64         18.67         8.58 o
   8   8   7         52.87         44.52        11.91 o
  10   8   7         35.50         31.34        15.03 o
 -21   9   7         58.53         64.28        13.86 o
 -19   9   7          1.09         -8.53         8.53 o
 -17   9   7        162.82        155.28        22.09 o
 -15   9   7        440.13        463.23        23.02 o
 -13   9   7        305.80        287.97        19.21 o
 -11   9   7        244.42        249.70        17.94 o
  -9   9   7         73.84         61.36         9.44 o
  -7   9   7         31.14         18.25         8.52 o
  -5   9   7         84.14         50.49        10.69 o
  -3   9   7         59.02         54.70        11.98 o
  -1   9   7          0.80         -1.24         6.54 o
   1   9   7         97.73        117.29        14.48 o
   3   9   7        585.18        630.53        24.68 o
   5   9   7        201.91        209.09        18.44 o
   7   9   7        144.73        158.98        17.13 o
   9   9   7         37.76         41.75        13.20 o
 -20  10   7          0.44          0.65         9.78 o
 -18  10   7         42.81         27.21        10.35 o
 -16  10   7         32.23         21.04         8.50 o
 -14  10   7        136.49        151.17        15.72 o
 -12  10   7        411.83        432.66        22.88 o
 -10  10   7          1.80         -6.46         7.73 o
  -8  10   7         62.18         75.34        11.00 o
  -6  10   7          2.98          9.89         8.97 o
  -4  10   7          9.18          6.26         8.83 o
  -2  10   7         60.08         45.49        11.97 o
   0  10   7          0.49          4.75         8.11 o
   2  10   7        814.38        905.88        32.85 o
   4  10   7        985.57       1081.49        32.84 o
   6  10   7         95.07        107.51        14.52 o
   8  10   7         84.23         96.29        15.44 o
 -19  11   7          7.19         10.44        10.55 o
 -17  11   7          0.66         -8.52         8.52 o
 -15  11   7         25.81         12.37         9.72 o
 -13  11   7          1.33         -8.22        13.52 o
 -11  11   7        227.78        231.94        18.61 o
  -9  11   7          2.67         -1.40        10.42 o
  -7  11   7          5.29         -7.14         7.14 o
  -5  11   7         23.78         16.98         9.98 o
  -3  11   7         81.60         52.04        11.80 o
  -1  11   7          7.23         -8.72         8.85 o
   1  11   7        116.07        110.97        17.29 o
   3  11   7        482.89        483.80        44.24 o
   5  11   7        166.85        184.23        17.63 o
 -16  12   7          5.02         -8.63         9.66 o
 -14  12   7         16.83         16.78        10.43 o
 -12  12   7         45.29         18.70        14.26 o
 -10  12   7        105.20        114.71        15.80 o
  -8  12   7         74.52         53.20        12.99 o
  -6  12   7          0.16         -6.27         8.47 o
  -4  12   7          3.22         10.69        10.31 o
  -2  12   7         15.78         22.20        12.29 o
   0  12   7        104.53        101.10        17.12 o
   2  12   7          0.01          2.46        10.74 o
   4  12   7         51.99         60.27        16.52 o
 -15  13   7         80.55         45.28        13.77 o
 -13  13   7         94.94         92.87        23.17 o
 -11  13   7         40.25         24.63        13.35 o
  -9  13   7         26.73         15.10        11.35 o
  -7  13   7          1.38          0.76         9.87 o
  -5  13   7        101.52         83.00        16.99 o
  -3  13   7         30.20         24.38        11.88 o
  -1  13   7          1.61          6.14        12.20 o
   1  13   7         46.86         44.38        13.65 o
 -10  14   7         15.85         15.31        13.27 o
  -8  14   7          4.19        -11.24        11.24 o
  -6  14   7          4.95         -6.79        12.12 o
  -4  14   7          8.72         -4.60        10.39 o
  -2  14   7          1.42         -6.72        13.97 o
 -24   0   8         43.35         48.65        22.75 o
 -22   0   8         98.08         83.36        20.15 o
 -20   0   8        161.29        141.67        22.12 o
 -18   0   8        153.35        142.76        20.15 o
 -16   0   8        232.78        247.79        20.87 o
 -14   0   8       7740.65       7956.22       105.40 o
 -12   0   8       2868.78       2790.67        53.69 o
 -10   0   8        617.03        642.96        24.63 o
  -8   0   8         20.13         12.02         7.31 o
  -6   0   8        474.51        441.75        19.88 o
  -4   0   8         81.01         54.25         9.56 o
  -2   0   8         35.48         58.10        18.14 o
   0   0   8         30.43         24.96        15.03 o
   2   0   8        587.70        576.07        43.44 o
   4   0   8       2022.94       2105.56        79.22 o
   6   0   8          5.42         14.62        14.04 o
   8   0   8        705.32        670.09        62.52 o
  10   0   8        147.49        158.14        54.44 o
 -25   1   8          0.88        -13.26        13.26 o
 -23   1   8         42.43         10.93        11.50 o
 -21   1   8          7.94         -8.52         8.52 o
 -19   1   8         38.30         21.39         8.73 o
 -17   1   8         53.40         46.94         8.91 o
 -15   1   8       2876.48       2876.17        41.32 o
 -13   1   8       5951.97       6063.97        66.91 o
 -11   1   8        130.96        142.78        11.69 o
  -9   1   8        935.91        919.81        21.85 o
  -7   1   8        213.00        243.49        14.29 o
  -5   1   8        181.11        169.73        10.81 o
  -3   1   8        157.04        183.10        11.56 o
  -1   1   8         71.50         67.15         8.85 o
   1   1   8          3.14          3.76         7.29 o
   3   1   8        142.22        141.03        20.35 o
   5   1   8        426.79        480.91        27.44 o
   7   1   8        543.55        586.60        31.63 o
   9   1   8         40.92         41.17        12.65 o
  11   1   8         15.57         34.40        13.13 o
 -24   2   8         14.64         19.02        12.47 o
 -22   2   8         19.18         28.42        11.52 o
 -20   2   8          0.83         -6.88         7.56 o
 -18   2   8         17.51          1.15         7.93 o
 -16   2   8          0.20         -2.62         5.66 o
 -14   2   8         31.71         30.34         7.86 o
 -12   2   8        105.77         89.07         9.14 o
 -10   2   8        290.91        303.24        12.69 o
  -8   2   8          6.36          8.16         4.78 o
  -6   2   8         17.30         12.93         5.58 o
  -4   2   8          4.84          4.47         4.91 o
  -2   2   8         32.03         15.05         5.38 o
   0   2   8         13.36         10.28        10.06 o
   2   2   8         72.29         76.32        11.65 o
   4   2   8         78.80         74.05        12.34 o
   6   2   8        127.36         95.72        15.75 o
   8   2   8          6.19          6.26         9.82 o
  10   2   8         10.15         25.64        11.66 o
 -25   3   8          5.52         -6.90        13.09 o
 -23   3   8          4.21         21.56        11.82 o
 -21   3   8         32.80          7.13         9.93 o
 -19   3   8         11.86         17.19         8.51 o
 -17   3   8          4.44          6.98         7.42 o
 -15   3   8       2292.69       2330.98        55.27 o
 -13   3   8       2299.36       2389.39        38.97 o
 -11   3   8         20.68         17.20         6.21 o
  -9   3   8       1171.98       1224.08        24.08 o
  -7   3   8        279.71        260.32        11.36 o
  -5   3   8        281.77        259.55        13.45 o
  -3   3   8        467.10        468.75        17.58 o
  -1   3   8          1.02          5.36         6.02 o
   1   3   8          0.23          9.38         6.96 o
   3   3   8        500.53        504.48        25.78 o
   5   3   8        152.32        185.81        18.15 o
   7   3   8        941.47        942.27        39.58 o
   9   3   8        155.87        143.79        27.35 o
 -24   4   8          5.88         24.59        13.02 o
 -22   4   8          2.14         -5.17         8.88 o
 -20   4   8         30.80         19.15         9.12 o
 -18   4   8         44.38         50.71        11.29 o
 -16   4   8         19.18         10.36         7.28 o
 -14   4   8       7069.58       7237.11        77.52 o
 -12   4   8       1614.37       1503.12        28.45 o
 -10   4   8        176.44        205.29        12.76 o
  -8   4   8        120.03        130.13         9.87 o
  -6   4   8        585.54        573.62        21.83 o
  -4   4   8        351.08        333.78        13.01 o
  -2   4   8          2.85         -3.92         4.70 o
   0   4   8          9.07          2.47         5.75 o
   2   4   8         80.44         64.24        10.47 o
   4   4   8       2354.60       2269.61        50.34 o
   6   4   8          0.02          3.72        12.27 o
   8   4   8        624.43        611.62        47.16 o
  10   4   8        229.01        337.93        45.40 o
 -23   5   8         56.33         28.12        10.14 o
 -21   5   8          2.85         -7.20         9.14 o
 -19   5   8        240.51        210.68        29.76 o
 -17   5   8        174.33        178.94        16.25 o
 -15   5   8       1976.77       1928.10        40.60 o
 -13   5   8       5226.57       5388.24        63.82 o
 -11   5   8        386.63        421.76        15.62 o
  -9   5   8        103.93         93.03        11.57 o
  -7   5   8         64.88         61.34         9.28 o
  -5   5   8        104.25        113.39        10.27 o
  -3   5   8         21.37         20.69         6.82 o
  -1   5   8        170.87        157.68        14.84 o
   1   5   8          2.66         -3.18         5.39 o
   3   5   8         36.83         24.58         8.15 o
   5   5   8        198.44        183.39        17.80 o
   7   5   8         27.13         15.94         9.29 o
   9   5   8          3.96         -7.28        10.00 o
 -22   6   8          1.61         -2.36         9.77 o
 -20   6   8          0.12         11.21         9.31 o
 -18   6   8         10.37          1.25         8.04 o
 -16   6   8        291.68        288.71        19.78 o
 -14   6   8         23.23         18.57         8.64 o
 -12   6   8         68.48         41.28         8.01 o
 -10   6   8       1058.93       1020.28        23.31 o
  -8   6   8        344.74        338.26        16.47 o
  -6   6   8        125.75        134.22        13.91 o
  -4   6   8         71.91         52.94         9.30 o
  -2   6   8         78.53         75.96        10.22 o
   0   6   8          8.58          8.86         6.32 o
   2   6   8          6.55          8.54        13.06 o
   4   6   8         12.69         -5.52         7.99 o
   6   6   8        184.69        204.53        20.33 o
   8   6   8         42.30         29.57        11.83 o
 -21   7   8         20.41         23.52        11.72 o
 -19   7   8          4.05         -7.06        13.22 o
 -17   7   8         24.17         25.75        11.72 o
 -15   7   8        920.28        908.75        32.33 o
 -13   7   8        552.46        594.91        21.39 o
 -11   7   8          8.89          3.94         6.31 o
  -9   7   8        273.99        303.05        21.49 o
  -7   7   8         96.30         70.02        10.71 o
  -5   7   8        168.63        182.82        15.94 o
  -3   7   8        485.98        450.89        23.51 o
  -1   7   8         23.33         23.42         7.32 o
   1   7   8         12.06          6.77         7.21 o
   3   7   8        568.15        548.82        26.44 o
   5   7   8          9.18         21.86         9.33 o
   7   7   8        538.40        625.41        30.19 o
 -22   8   8         12.03        -10.08        28.22 o
 -20   8   8          8.94         -4.60         9.29 o
 -18   8   8        157.20        185.62        17.82 o
 -16   8   8        234.39        210.00        22.39 o
 -14   8   8       1736.33       1810.93        38.14 o
 -12   8   8        959.33        978.46        29.36 o
 -10   8   8          0.75         -5.81         5.81 o
  -8   8   8          0.76         -4.14         8.45 o
  -6   8   8          0.45         -7.18         7.18 o
  -4   8   8         96.05         77.80        12.78 o
  -2   8   8         64.35         74.48        11.89 o
   0   8   8        189.44        178.78        15.75 o
   2   8   8        137.96        135.39        14.92 o
   4   8   8        683.53        682.57        30.05 o
   6   8   8         14.36          8.64         9.13 o
 -19   9   8         63.65         44.89        14.65 o
 -17   9   8         38.34         41.35        10.40 o
 -15   9   8        770.38        791.13        27.04 o
 -13   9   8       1426.12       1574.24        38.30 o
 -11   9   8         40.14         33.92         9.14 o
  -9   9   8          1.46          0.33         9.27 o
  -7   9   8         16.69          1.82         9.62 o
  -5   9   8         14.97         17.42         9.23 o
  -3   9   8         11.00          5.76         9.47 o
  -1   9   8        230.43        189.17        18.81 o
   1   9   8          0.05         -6.83         6.99 o
   3   9   8         71.57         75.56        12.80 o
   5   9   8          0.09          2.39         9.18 o
 -18  10   8          1.76          5.87         8.92 o
 -16  10   8         38.45         25.69        13.52 o
 -14  10   8         31.84         43.52        10.43 o
 -12  10   8         14.02         18.66         9.34 o
 -10  10   8        158.47        137.30        16.45 o
  -8  10   8          1.41          4.91         9.73 o
  -6  10   8          1.90         -0.94         8.59 o
  -4  10   8          0.25         -2.48         8.64 o
  -2  10   8         42.81         35.28        12.10 o
   0  10   8          1.86         10.41        10.22 o
   2  10   8         93.90         94.77        15.29 o
   4  10   8         23.89         34.83        11.94 o
 -17  11   8         12.73         18.84        10.84 o
 -15  11   8        221.46        195.02        18.55 o
 -13  11   8         71.98         77.99        23.65 o
 -11  11   8          3.53         -9.38         9.38 o
  -9  11   8         48.13         35.02        15.65 o
  -7  11   8         12.32         17.34        10.85 o
  -5  11   8          0.92          7.40        10.77 o
  -3  11   8         27.93         25.79        11.94 o
  -1  11   8         11.46         22.21        13.34 o
   1  11   8          3.73         18.60        13.63 o
   3  11   8        200.64        232.41        26.13 o
 -14  12   8        682.97        742.42        34.09 o
 -12  12   8        135.56        108.44        18.26 o
 -10  12   8         22.44         -3.39         9.82 o
  -8  12   8         11.49         -8.68         8.68 o
  -6  12   8          1.49          1.78        14.26 o
  -4  12   8         25.31         22.41        12.77 o
  -2  12   8          3.71         18.91        12.34 o
   0  12   8         22.49         32.15        15.50 o
 -11  13   8          8.88         -2.05        10.98 o
  -9  13   8         25.46         29.38        21.53 o
  -7  13   8          4.32         -9.22         9.22 o
  -5  13   8          5.28          5.67        12.10 o
  -3  13   8          6.17         32.36        14.29 o
 -23   1   9         75.82         54.99        13.74 o
 -21   1   9        108.13        121.94        15.25 o
 -19   1   9         31.48         14.42         8.24 o
 -17   1   9        627.43        635.77        24.46 o
 -15   1   9         68.18         71.47        10.31 o
 -13   1   9        152.36        158.84        11.65 o
 -11   1   9        149.81        146.57        14.47 o
  -9   1   9          8.67          1.66         6.32 o
  -7   1   9         40.50         11.64         5.60 o
  -5   1   9        412.66        387.49        17.34 o
  -3   1   9        658.61        654.28        22.46 o
  -1   1   9          9.74          8.42         7.70 o
   1   1   9         47.76         35.19        11.30 o
   3   1   9        100.61        113.54        17.12 o
   5   1   9          3.17         -8.99         8.99 o
   7   1   9        213.43        265.73        27.60 o
 -24   2   9         94.40        100.32        26.56 o
 -22   2   9        117.98         52.72        13.49 o
 -20   2   9         61.88         18.82        10.54 o
 -18   2   9          2.45         13.29        10.82 o
 -16   2   9        872.33        913.55        25.74 o
 -14   2   9       1480.44       1368.45        29.46 o
 -12   2   9       3789.12       3814.14        48.89 o
 -10   2   9       3282.14       3426.71        47.50 o
  -8   2   9          3.23          4.98         5.04 o
  -6   2   9        169.98        124.18        10.67 o
  -4   2   9        484.82        474.12        27.63 o
  -2   2   9         49.05         60.04        12.66 o
   0   2   9       1002.32       1022.02        32.88 o
   2   2   9          0.87         -0.61         8.47 o
   4   2   9         89.70         63.32        14.27 o
   6   2   9         62.47         53.73        14.72 o
   8   2   9        109.35        101.38        19.28 o
 -23   3   9          2.89          6.60        11.69 o
 -21   3   9          6.10         -6.17        13.99 o
 -19   3   9         33.17         23.86        11.12 o
 -17   3   9        227.73        227.72        15.87 o
 -15   3   9          4.95         -1.41         6.39 o
 -13   3   9          0.31         -1.24         5.82 o
 -11   3   9         17.41         13.33         6.15 o
  -9   3   9         10.10         10.98         5.90 o
  -7   3   9        159.03        146.89        14.83 o
  -5   3   9        184.35        165.99        12.50 o
  -3   3   9        357.15        312.94        23.87 o
  -1   3   9        130.12        123.11        15.31 o
   1   3   9         24.92         33.34         9.48 o
   3   3   9         51.19         55.63        11.29 o
   5   3   9         81.75         87.04        16.82 o
   7   3   9         24.08         28.42        14.02 o
 -22   4   9          2.24         -9.21         9.21 o
 -20   4   9         27.23         18.58        10.75 o
 -18   4   9          8.95         29.62         9.92 o
 -16   4   9          0.22        -11.57        11.57 o
 -14   4   9         73.94         66.64        11.27 o
 -12   4   9         91.93         81.15         9.65 o
 -10   4   9         36.96         31.06         6.93 o
  -8   4   9          6.13          4.08         6.25 o
  -6   4   9        101.47        123.01        12.28 o
  -4   4   9        135.77        121.15        11.89 o
  -2   4   9          2.48         -7.13         7.75 o
   0   4   9          2.79         -6.82         8.34 o
   2   4   9        230.58        237.04        20.55 o
   4   4   9         69.12         55.85        12.93 o
   6   4   9         55.22         34.76        12.70 o
 -23   5   9          2.42         -8.34        12.73 o
 -21   5   9         16.33         -8.46         8.46 o
 -19   5   9          0.71         -7.81         8.50 o
 -17   5   9        337.95        361.01        25.11 o
 -15   5   9        119.48        126.32        14.34 o
 -13   5   9        182.45        205.48        15.19 o
 -11   5   9         18.70         21.62         9.91 o
  -9   5   9        124.36        135.66        12.71 o
  -7   5   9         27.62         45.05         9.95 o
  -5   5   9        912.57        892.80        29.89 o
  -3   5   9         13.71         17.04         7.96 o
  -1   5   9        231.03        214.39        21.38 o
   1   5   9          9.27          9.40         9.02 o
   3   5   9         60.97         55.32        12.43 o
   5   5   9          3.78          7.44        10.04 o
   7   5   9         42.83         33.07        14.19 o
 -22   6   9          8.22         -3.48        10.92 o
 -20   6   9         61.24         54.22        12.50 o
 -18   6   9          4.97         -8.29         8.29 o
 -16   6   9        273.21        276.98        19.66 o
 -14   6   9        551.81        534.40        22.85 o
 -12   6   9       1258.88       1275.29        28.68 o
 -10   6   9        591.79        540.22        21.47 o
  -8   6   9         51.64         71.08        12.11 o
  -6   6   9        224.03        216.15        18.59 o
  -4   6   9        141.35        141.92        15.30 o
  -2   6   9         70.82         58.29        11.39 o
   0   6   9        340.29        348.86        24.48 o
   2   6   9          4.61         10.91         9.59 o
   4   6   9          8.08         -1.63         9.02 o
   6   6   9         71.84         72.90        15.65 o
 -21   7   9          1.32         -9.97        10.05 o
 -19   7   9          0.02         -3.27         8.60 o
 -17   7   9        116.13        118.13        16.38 o
 -15   7   9        104.64         99.58        12.62 o
 -13   7   9        285.59        356.12        25.74 o
 -11   7   9         19.82         -6.64         7.99 o
  -9   7   9          0.04         -9.21         9.82 o
  -7   7   9        196.23        197.09        18.11 o
  -5   7   9          0.93         -1.71         7.23 o
  -3   7   9        345.97        377.26        24.30 o
  -1   7   9         11.94         -3.64         8.16 o
   1   7   9         28.33          2.67         9.02 o
   3   7   9        162.25        133.88        18.67 o
   5   7   9          1.09          4.40        11.18 o
 -20   8   9          8.28         -9.38         9.38 o
 -18   8   9         10.21          0.12         9.74 o
 -16   8   9         52.54         48.69        10.79 o
 -14   8   9         32.09         37.88        10.47 o
 -12   8   9         65.87         59.73        11.72 o
 -10   8   9         29.17         37.34        12.26 o
  -8   8   9          1.86         -7.38         7.71 o
  -6   8   9         69.51         44.97        13.01 o
  -4   8   9        193.99        175.49        17.95 o
  -2   8   9         28.63         40.46        10.67 o
   0   8   9         22.98         13.76         9.67 o
   2   8   9        306.91        354.81        25.94 o
   4   8   9         82.69         68.15        23.63 o
 -19   9   9         28.81         21.68        11.90 o
 -17   9   9        147.33        181.16        17.27 o
 -15   9   9          6.88          6.80         9.51 o
 -13   9   9        471.85        480.45        30.26 o
 -11   9   9         80.28         67.61        13.21 o
  -9   9   9        116.66         97.67        17.09 o
  -7   9   9         96.90        109.31        15.88 o
  -5   9   9        137.90        139.66        19.40 o
  -3   9   9         30.53         33.86        12.06 o
  -1   9   9        110.04        101.64        16.11 o
   1   9   9         41.12         49.56        14.90 o
   3   9   9         40.08         30.61        14.02 o
 -16  10   9        113.85        113.99        16.32 o
 -14  10   9        191.59        181.37        23.86 o
 -12  10   9        170.02        202.00        29.68 o
 -10  10   9         14.91          3.43         8.88 o
  -8  10   9         21.50         32.26        16.00 o
  -6  10   9         79.86         65.10        14.07 o
  -4  10   9         47.94         38.49        13.43 o
  -2  10   9         47.39         50.72        18.72 o
   0  10   9         16.64        -10.07        10.55 o
 -15  11   9         60.33         62.68        16.43 o
 -13  11   9        124.66        114.41        28.52 o
 -11  11   9          6.56         21.06        11.68 o
  -9  11   9         17.55         25.96        11.71 o
  -7  11   9         72.03         76.93        17.39 o
  -5  11   9         21.66          6.60        11.18 o
  -3  11   9         14.73          7.13        13.21 o
  -1  11   9         18.21         10.06        17.17 o
 -10  12   9          3.07         -7.08        12.60 o
  -8  12   9          5.06         15.02        11.46 o
  -6  12   9         87.81         71.94        18.03 o
 -22   0  10        185.53        294.65        39.04 o
 -20   0  10        155.51        174.18        27.38 o
 -18   0  10        418.04        464.82        28.05 o
 -16   0  10         17.91          5.08        11.24 o
 -14   0  10        648.68        639.34        36.13 o
 -12   0  10         18.11          9.71        11.35 o
 -10   0  10        562.00        530.62        26.07 o
  -8   0  10        171.63        179.51        27.55 o
  -6   0  10       1665.19       1850.00        56.08 o
  -4   0  10        246.31        182.91        35.30 o
  -2   0  10        420.20        376.52        69.57 o
   0   0  10        280.28        311.46        39.03 o
   2   0  10       1190.87       1259.62        65.57 o
   4   0  10         78.79         86.64        27.77 o
 -23   1  10         56.01         72.12        16.81 o
 -21   1  10        214.41        239.39        26.15 o
 -19   1  10        261.87        322.17        21.04 o
 -17   1  10         20.27         13.78         8.09 o
 -15   1  10        395.79        350.82        23.04 o
 -13   1  10          3.65         -2.64         6.48 o
 -11   1  10         72.51         72.69        14.69 o
  -9   1  10        388.94        382.26        17.98 o
  -7   1  10        118.39        133.66        13.91 o
  -5   1  10       1304.41       1319.33        33.90 o
  -3   1  10        102.47         94.05        13.69 o
  -1   1  10          1.74          5.88         8.65 o
   1   1  10        532.68        556.54        34.93 o
   3   1  10          0.46         -1.31        10.56 o
   5   1  10         83.95         75.42        18.33 o
 -22   2  10          2.15          3.54        11.11 o
 -20   2  10          6.06         -1.80         8.55 o
 -18   2  10         42.94         52.52        10.64 o
 -16   2  10        105.69        118.03        14.03 o
 -14   2  10         13.22          4.97         9.86 o
 -12   2  10        134.32        139.81        12.27 o
 -10   2  10         38.29         54.75         9.84 o
  -8   2  10         74.06         57.29        12.12 o
  -6   2  10         60.65         42.24        13.07 o
  -4   2  10         16.09         14.40         9.26 o
  -2   2  10          2.90         -3.25        10.20 o
   0   2  10         35.96         29.84        11.43 o
   2   2  10          4.46          7.54         9.70 o
   4   2  10         21.30          2.58        11.73 o
 -21   3  10        136.46        152.12        18.47 o
 -19   3  10        226.81        247.68        28.80 o
 -17   3  10         32.62         34.18        11.73 o
 -15   3  10         57.96         26.63         8.33 o
 -13   3  10         28.58         44.13         9.27 o
 -11   3  10         57.49         52.93         9.56 o
  -9   3  10        151.37        147.02        12.82 o
  -7   3  10         34.46         36.64        15.71 o
  -5   3  10        809.38        793.93        29.84 o
  -3   3  10         18.86         17.56         9.13 o
  -1   3  10         16.32         17.49        10.95 o
   1   3  10        433.27        486.86        30.77 o
   3   3  10          2.72         -1.59         9.70 o
 -22   4  10        208.42        255.61        26.75 o
 -20   4  10        138.90        153.90        18.89 o
 -18   4  10        127.54        110.92        14.73 o
 -16   4  10         58.75         67.60        11.77 o
 -14   4  10        196.98        192.67        14.10 o
 -12   4  10          0.00         -5.23         7.70 o
 -10   4  10        821.28        783.31        26.48 o
  -8   4  10          9.55          9.19         8.11 o
  -6   4  10        627.30        699.38        32.25 o
  -4   4  10        306.03        277.01        21.75 o
  -2   4  10        310.01        315.67        27.33 o
   0   4  10        375.82        367.13        26.13 o
   2   4  10        414.48        533.99        32.36 o
   4   4  10         98.83        140.50        21.34 o
 -21   5  10        270.19        284.94        30.79 o
 -19   5  10        110.35        137.40        16.98 o
 -17   5  10          0.82         -2.48         8.29 o
 -15   5  10        602.48        596.64        28.46 o
 -13   5  10          9.40         -1.91         6.36 o
 -11   5  10         47.82         37.41         9.92 o
  -9   5  10        372.19        382.57        22.78 o
  -7   5  10        137.50        154.09        16.27 o
  -5   5  10        638.88        605.26        31.18 o
  -3   5  10         28.05         19.18        13.97 o
  -1   5  10         17.39         12.99        10.60 o
   1   5  10        202.00        217.16        21.48 o
   3   5  10         84.01         78.63        18.33 o
 -20   6  10          0.26         -8.76         8.76 o
 -18   6  10          3.32         -6.08         8.53 o
 -16   6  10         62.01         67.54        12.98 o
 -14   6  10          4.64         -3.11         7.85 o
 -12   6  10        474.88        496.88        26.01 o
 -10   6  10        367.76        367.59        27.97 o
  -8   6  10         12.10          1.74         8.57 o
  -6   6  10         17.21          0.26         8.45 o
  -4   6  10         27.64         24.53        10.40 o
  -2   6  10         12.78         10.76        10.37 o
   0   6  10          1.21         -3.33         9.22 o
   2   6  10         36.67         31.10        12.23 o
 -19   7  10         48.35         60.58        13.11 o
 -17   7  10         19.96         26.69        11.70 o
 -15   7  10          3.99          2.15         9.05 o
 -13   7  10         11.50          6.26         9.79 o
 -11   7  10          5.88          2.71        10.67 o
  -9   7  10         26.07          8.57        10.16 o
  -7   7  10          2.32        -15.71        15.71 o
  -5   7  10        165.49        239.20        21.36 o
  -3   7  10         14.60         10.08        11.66 o
  -1   7  10          3.93          7.21        14.30 o
   1   7  10         79.16         64.12        17.27 o
 -18   8  10        160.28        158.19        17.18 o
 -16   8  10         16.52         20.48        10.60 o
 -14   8  10         77.85        112.18        17.83 o
 -12   8  10         15.39         25.20        11.00 o
 -10   8  10        292.79        269.71        27.51 o
  -8   8  10         58.84         55.54        19.46 o
  -6   8  10        210.76        226.22        27.36 o
  -4   8  10        174.34        128.77        21.83 o
  -2   8  10         17.38         21.48        13.29 o
   0   8  10         27.63         13.51        11.98 o
 -15   9  10        213.70        205.84        24.85 o
 -13   9  10         36.47         44.15        14.87 o
 -11   9  10         61.85         39.94        13.72 o
  -9   9  10        175.85        186.96        22.26 o
  -7   9  10         39.86         50.23        14.03 o
  -5   9  10        126.11        108.76        30.52 o
  -3   9  10          0.70         -3.75        11.71 o
 -12  10  10        123.12        142.88        19.62 o
 -10  10  10         32.14         37.65        15.34 o
  -8  10  10         48.88         50.49        15.81 o
  -6  10  10         21.68         19.19        11.25 o
 -21   1  11         94.83         82.42        13.44 o
 -19   1  11          3.20          1.71         9.06 o
 -17   1  11        127.65        135.68        14.63 o
 -15   1  11         34.48         24.27         9.50 o
 -13   1  11        210.14        214.99        17.61 o
 -11   1  11        260.93        297.18        24.72 o
  -9   1  11         39.75         14.25         9.20 o
  -7   1  11        219.98        198.22        24.74 o
  -5   1  11         47.06         53.30        12.25 o
  -3   1  11         44.73         39.89        14.26 o
  -1   1  11          5.34          3.90        11.19 o
   1   1  11        151.89        209.10        24.35 o
 -20   2  11         89.68         78.52        14.31 o
 -18   2  11         16.50         25.15         9.93 o
 -16   2  11        694.43        820.21        29.84 o
 -14   2  11         11.39         22.88        10.70 o
 -12   2  11          3.56         -0.39         7.07 o
 -10   2  11        197.38        220.29        20.00 o
  -8   2  11        769.46        695.60        37.63 o
  -6   2  11          3.23          2.97        12.80 o
  -4   2  11         66.03         60.33        17.93 o
  -2   2  11          0.32         -0.12         9.77 o
   0   2  11         11.96          1.70        11.82 o
 -19   3  11          0.00         -5.73        11.61 o
 -17   3  11        112.67        150.88        18.60 o
 -15   3  11        380.95        412.40        25.89 o
 -13   3  11         10.35          6.50         8.47 o
 -11   3  11         12.41          0.70         7.45 o
  -9   3  11        100.82         60.98        15.14 o
  -7   3  11        347.01        362.10        29.61 o
  -5   3  11          9.41         -3.48        11.22 o
  -3   3  11          0.02         -1.49         9.56 o
  -1   3  11         77.03         85.12        17.53 o
 -20   4  11         14.65          1.36        11.28 o
 -18   4  11         16.32          6.42        10.67 o
 -16   4  11         16.99          9.96        15.13 o
 -14   4  11          3.96         -6.94         8.33 o
 -12   4  11         69.73         64.05        11.06 o
 -10   4  11          0.39         13.08        11.84 o
  -8   4  11         38.20         33.51        12.95 o
  -6   4  11         10.68         14.47        11.82 o
  -4   4  11          1.42          9.73        10.22 o
  -2   4  11         12.36         18.85        11.16 o
   0   4  11         51.86         66.15        17.19 o
 -19   5  11         24.08         26.11        13.64 o
 -17   5  11         38.02         26.02        11.51 o
 -15   5  11          0.39          5.08         8.73 o
 -13   5  11        142.34        172.61        22.12 o
 -11   5  11         62.20         34.06        11.00 o
  -9   5  11         52.01         24.75        13.09 o
  -7   5  11        203.42        201.60        26.77 o
  -5   5  11         69.00         68.80        15.98 o
  -3   5  11         24.43         35.42        13.17 o
  -1   5  11         14.62         -9.03        10.98 o
 -18   6  11         24.32         10.79        15.19 o
 -16   6  11        355.56        435.09        26.22 o
 -14   6  11         21.86         19.94        10.81 o
 -12   6  11         31.43         13.20        12.70 o
 -10   6  11         13.51          2.45        10.84 o
  -8   6  11        395.75        466.38        35.80 o
  -6   6  11          2.36          9.61        12.07 o
  -4   6  11         26.29         18.25        14.34 o
  -2   6  11         17.26         36.05        14.92 o
 -15   7  11        136.52        105.40        19.11 o
 -13   7  11          0.55         17.20        11.03 o
 -11   7  11          0.61          4.35        12.94 o
  -9   7  11        117.61         96.40        21.13 o
  -7   7  11        122.62        125.55        24.04 o
  -5   7  11         18.10          4.97        14.17 o
 -12   8  11         52.92         48.72        15.35 o
 -10   8  11          2.00        -13.38        27.72 o
  -8   8  11         32.04         13.42        12.15 o
 -16   0  12         93.73         98.45        36.29 o
 -14   0  12         12.19         29.32        17.74 o
 -12   0  12        647.54        879.38        58.42 o
 -10   0  12        299.38        367.26        51.42 o
  -8   0  12          0.28          2.02        22.18 o
  -6   0  12        103.38         87.06        26.64 o
  -4   0  12          0.19         10.72        17.78 o
 -17   1  12        245.21        378.78        25.89 o
 -15   1  12         20.33          3.15        10.61 o
 -13   1  12         10.64          4.70        12.02 o
 -11   1  12         24.14        -13.97        13.97 o
  -9   1  12          6.08          3.28        12.28 o
  -7   1  12          0.40         25.97        15.70 o
  -5   1  12         35.80         41.27        16.30 o
 -16   2  12          9.65         21.33        13.26 o
 -14   2  12          2.56          5.00        11.08 o
 -12   2  12          3.58         -7.17        12.56 o
 -10   2  12         21.77         25.78        16.59 o
  -8   2  12         61.43         29.92        21.53 o
  -6   2  12         29.42          7.98        13.87 o
 -15   3  12          0.03        -11.57        11.57 o
 -13   3  12          0.00         -9.39        12.46 o
 -11   3  12         57.81         66.87        17.60 o
  -9   3  12          3.49         16.56        13.63 o
  -7   3  12          1.29          3.59        12.77 o
  -5   3  12          0.65         20.16        30.24 o
 -14   4  12          6.60          3.52        11.08 o
 -12   4  12        161.03        177.73        21.87 o
 -10   4  12         32.09         17.71        14.29 o
  -8   4  12         22.91         20.54        15.21 o
 -11   5  12          1.26         11.03        15.18 o
  -9   5  12         13.41        -11.48        11.48 o
                                                
